# Supplementary material for: Respiratory status determines the effect of emodin on cell viability
Source: Oncotarget. 2017 Mar 21;8(23):37478–90. doi: 10.18632/oncotarget.16396 (PMC5514923; doi:10.18632/oncotarget.16396)
Supplement: Supplementary file 2 [file oncotarget-08-37478-s002.xlsx]

## Sheet: 20160315_proteinGroups_Emodin_s
Supplemental Table 1: Proteins identified and quantified in affinity purifications comparing emodin-loaded beads to ethanolamine-blocked control beads. Shown are results from three independent biological replicates.
Protein IDs	Gene names	Number of proteins	Peptides	Sequence coverage [%]	PEP	Exp1 log2 (Emo vs Ctrl)	Exp1 Ratio variability [%]	Exp1 count	Exp2 log2 (Emo vs Ctrl)	Exp2 Ratio variability [%]	Exp2 count	Exp3 log2 (Emo vs Ctrl)	Exp3 Ratio variability [%]	Exp3 count	Exp1 A significance	Exp2 A significance	Exp3 A significance
V9HW40;Q53F60;O75828	CBR3	3	3	13.4	2.74e-149	5.11848	4.9151	2	4.65566	34.908	7	4.04957	14.997	2	+	+	+
Q9H773;H3BSA6;H3BPN2	DCTPP1	3	16	75.9	1.99e-113	4.95778	37.214	8	3.87218	196.91	27	4.37231	115.94	3	+	+	+
Q86V81	ALYREF	1	10	50.2	2.93e-204	2.59206	68.848	12	3.07911	84.673	50	-0.693855	23.605	23	+	+
V9HWI1;P30043;M0R192;M0QZL1	BLVRB	4	15	72.8	6.29e-152	4.33935	25.043	12	3.6246	85.342	39	1.70793	52.037	27	+	+
A0A0B4J220;L0R588;E9PLD3;E9PRG8	C11orf48	4	7	40.7	7.9e-33	2.43309	4.0561	3	4.02825	53.079	9	0.0139896	61.731	11	+	+
P16152;E9PQ63;A8MTM1	CBR1	3	18	71.5	0	5.1427	55.559	34	3.40553	121.33	173	2.63549	85.568	31	+	+
Q8WXX5;A0A024QZN2;Q2VIL4	DNAJC9	3	13	36.2	6.27e-90	1.7212	38.012	4	2.93093	78.423	21	0.132009	23.86	3	+	+
P62861;E9PR30	FAU	2	3	20.3	1.33e-09	1.56418	11.576	2	4.03209	113.4	5	0.0711484	21.162	4	+	+
Q9Y3C1;D6RIC3;A0A0C4DGU5;A0A087X2G6;B4E098;Q9P0T8;A0A087X1T1;D6RC60;A0A087WU10	NOP16	9	13	62.9	2.33e-114	1.37418	33.924	5	3.74609	60.4	17	0.528781	25.533	17	+	+
Q96EY4;H0Y9X1;D6RA57;B7Z504;D6RE67;D6RC31	TMA16	6	9	36	7.84e-98	2.57836	69.299	2	3.34512	214.32	12	0.649005	31.082	2	+	+
P12814;A0A024R694;H9KV75;B7Z565;Q86TX4;B4DFY0;B3KUX9;B7Z2W3;G3V2N5;H7C5W8;B4DRP5;A1L0V1;G3V2W4;H0YJW3;H0YJ11;Q08043;B2R8Y4;B4DZQ2;A0A087WSZ2;G3V5M4;G3V2X9;B7Z4V1;Q5ZEZ4;G3V2E8;G3V380;Q4VAM3;D6RH00;B3W6H3;Q4JCP9	ACTN1	29	58	77.9	0	-0.314302	47.467	53	-3.47067	47.126	21	4.33535	114.4	53		+	+
P05387;A0A024RCA7;H0YDD8	RPLP2	3	14	97.4	5.63e-256	-0.0986446	20.091	9	4.01462	160.86	25	-3.03446	24.697	2		+	+
Q9NR45;V9HW39;Q5TBR1;Q5TBR0;Q9P0B2	NANS	5	17	65.2	5.95e-244	-2.04097	3.862	3	-2.65636	13.992	2	3.75038	164.22	22	+		+
Q9C0C2;A0A024R542;B3KXS7;E9PKK0;Q86TK2;E9PKE7	TNKS1BP1	6	40	31.7	1.44e-238	-2.04949	71.486	19	1.39164	38.485	43	4.51887	115.73	50	+		+
O43707;Q96BG6;F5GXS2;B4E337;B4DSX0;H7C144;K7EJH8;K7EP19;B3W6H4;Q71S06;M0QZQ3;Q9H254;C9JY79;A0A024R0N6	ACTN4	14	66	73.8	0	0.314407	54.052	131	-1.76116	83.966	175	4.12494	116.71	142			+
Q12904;B4DNK3;D6R937	AIMP1	3	16	66.7	5.6e-103	-0.463629	76.236	11	0.818528	70.446	15	4.38239	63.522	18			+
V9HW21;P00918;E5RID5;E5RK37	CA2	4	7	33.5	4.74e-47	-1.97087	118.66	4	-1.83066	29.796	2	5.19659	109.11	7			+
P20674;H3BNX8;H3BRM5;H3BV69;Q71UP1;H3BRI0	COX5A	6	8	55.3	1.05e-26	-1.26354	22.117	4	1.02979	30.855	10	4.09096	12.098	2			+
B4DY28;P21291;Q9BTA4;Q6ZMS3;B4E2T4;E9PS42;E9PND2;Q59EQ5;E9PP21;B3KVC9;Q6AI18;Q6AWD1	CSRP1;DKFZp686M148	12	9	61	5.22e-91	-0.500197	39.373	5	-2.37682	38.424	9	-3.81106	103.55	16			+
Q96HY6;A0A0A0MRX2;Q6UW46	DDRGK1	3	8	36.6	7.84e-85	-0.927826	9.6459	3	1.13965	28.144	7	4.17788	118.96	7			+
P24534;A0A024R3W7;C9JZW3;A4D1M6;F2Z2G2;F8WF65	EEF1B2	6	11	64.9	5.16e-238	-0.44601	56.16	13	0.840784	116.48	23	4.52032	67.665	30			+
P29692;D3DWK1;B2RAR6;E9PRY8;E9PQZ1;E9PK01;A0A087X1X7;Q71RH4;Q9H7G6;E9PQ49;E9PI39;H0YE72;E9PPR1;E9PL12;E9PMW7;E9PIZ1;H0YCK7;H0YE58;E9PK06;E9PK72;E9PKK3;E9PNW6;E9PQC9;E9PJD0	EEF1D	24	19	80.8	0	-0.651269	54.054	27	1.27171	38.016	36	4.84187	100.46	62			+
V9HVZ4;P04406;Q2TSD0;E7EUT5;Q0QET7;B4DRV9;A4UCT1;Q16768	GAPDH	8	20	78.2	9.65e-287	-1.73408	58.27	104	-1.80826	107.56	140	3.68538	74.368	40			+
Q71UI9;P0C0S5;C9J0D1;C9J386	H2AFV;H2AFZ	4	5	53.9	3.6e-89	-0.0177968	50.453	2	1.18485	13.485	3	-3.91991	35.687	4			+
B4E1E2;O14964;B4DFP5;I3L1P5;I3L1E3;I3L165;I3L2H4	HGS	7	12	16.8	1.45e-40	-0.413115	106.29	2	0.0923248	38.705	12	4.53831	94.365	9			+
P07900;K9JA46;Q2VPJ6;Q8TBA7;O75322;Q86U12;Q96HX7;G3V2J8;B4DTA5;Q86SX1;Q14568;Q58FG0;Q58FG1;Q58FF9	HSP90AA1;EL52	14	50	62.3	0	-0.674268	49.274	47	-2.65382	110.43	60	4.06557	99.927	196			+
V9HW43;P04792;B4DL87;F8WE04;C9J3N8	HSPB1	5	21	87.3	0	0.0802483	75.711	53	-0.151469	53.174	61	3.58817	73.243	233			+
Q7Z726;Q6NVW7;P52292;A8K7D9;J3QLL0;J3KS65;J3QL07	KPNA2	7	14	36.5	1.57e-173	0.229957	41.221	17	-0.571531	60.929	26	4.12356	60.139	3			+
Q14847;A0A024R1S8;C9J9W2;A8K1D2;B4DIC4;B4DJI4;Q9NPR7;F6S2S5;J3KSN1;K7ESD6	LASP1	10	15	55.2	6.45e-77	-0.562708	36.627	18	0.368104	38.168	20	3.60367	56.624	17			+
P09382;F8WEI7;A0A0B6XK00	LGALS1	3	9	73.3	8.63e-82	-0.815098	14.595	7	-0.133827	36.345	19	4.31356	106.16	9			+
B4DVE1;Q08380;B4DWA8;B3KP88;B4DDG4;B4DI70;K7EP36;K7EJY8;K7ESM3;K7EKQ5	LGALS3BP	10	10	22.5	2.66e-52	0.323889	25.398	18	-0.759241	71.43	8	4.50128	86.214	13			+
Q96AG4;I3L223	LRRC59	2	17	53.1	6.26e-113	-0.751805	50.267	13	0.940423	36.332	27	4.02656	61.117	9			+
Q96DV4;B2R894	MRPL38	2	13	39.2	1.83e-42	-0.544161	15.634	2	1.85267	37.781	11	3.91705	87.866	6			+
F8W020;F8VY35;F8W0J6;F5H4R6;B7Z2V4;P55209;A0A024RBB7;H0YIV4;F8VXI6;F8VUX1;B7Z5H0;F8VVB5	NAP1L1	12	11	57.5	1.82e-99	0.0515809	128.5	9	1.41458	74.541	55	4.17509	63.352	23			+
Q99733;A0A024RCC9;B7ZAK9;B7ZB83;B4DS05;B7ZAC7;C9J6D1;C9JZI7;E9PNW0;E9PJJ2;E9PS34;E9PNJ7;A8MXH2;E9PKT8;E9PKI2;E9PP22;C9J1B1;H0YCI4	NAP1L4	18	11	31.7	5.38e-140	0.015783	62.155	14	0.902093	72.431	38	3.90846	48.144	19			+
Q9NZT2;B3KMQ6;Q6PK21;A0A0A0MRN5;Q05BV5;V9H0E3;A0A087X028;V9H0H8	OGFR	8	9	21.7	3.54e-55	-0.290533	28.924	3	0.940146	43.035	9	3.70452	58.404	5			+
V9HW92;O00151	PDLIM1	2	10	49.5	4.99e-72	-0.865542	94.747	3	0.75431	98.108	14	4.60718	99.175	10			+
P52209;B4E2U0;B4DL86;B4DV68;K7EPF6;A9Z1X1;K7EM49;K7EMN2;K7ELN9	PGD	9	19	50.5	1.85e-237	-0.556839	66.765	19	-1.47025	131.89	8	4.02236	97.861	43			+
V9HWF5;P62937;A8K486;B2RE56;B4DM82;Q71V99;F8WE65;C9J5S7;Q9Y536;F5H284;A0A0B4J2A2;A0A075B767;A0A075B759;E5RIZ5;A2BFH1;B2RXF3	PPIA	16	15	79.4	3.17e-286	-1.06085	71.991	47	-0.057277	53.446	201	5.21716	152.09	71			+
P45877;A8K2Q6;B4E200	PPIC	3	3	14.6	5.19e-53	-1.00295	39.691	2	-1.58909	3.2533	2	4.33276	49.022	4			+
A0A024R7F1;P14314;K7ELL7;B4DJQ5;A2VCQ4;K7EPW7;A0A0C4DGP4;K7EKX1;K7EJ70	PRKCSH	9	23	34.9	2.66e-173	-0.377369	42.669	37	0.795985	63.527	57	4.02637	105.2	62			+
Q5QTS3;P40429;Q9BSQ6;M0QYS1;Q8J015;Q53H34;Q0VGL3;B4DNC8;Q6NVV1;M0QZU1;A0A096LPE0	RPL13A;RPL13a	11	12	42.9	5.38e-67	0.856787	69.131	13	1.62104	77.729	11	-3.57821	108.33	28			+
P61313;A0A024R2Q4;E7EQV9;E7ENU7;B4DLP4;E7EX53;B4DEN1;E7ERA2;Q96S84	RPL15	9	14	47.1	1.95e-90	0.56179	81.019	10	2.01683	63.954	11	-3.00847	114.97	48			+
M0R3D6;M0R1A7;M0R117;B4DM74;Q02543;B2R4C0;Q53HD3;B4DM94;B4DUV3;M0R0P7;Q32XH3;Q76N54	RPL18A	12	11	57.4	1.02e-49	1.14026	44.56	6	2.12835	59.269	4	-3.25639	110.65	23			+
Q6IAX2;P46778;Q59GK9;G3V1B3;M0R181	RPL21	5	10	43.1	1.61e-81	1.176	44.728	8	1.70298	54.969	12	-2.91957	115.79	26			+
P61254;Q6IBH6;J3QRI7;J3QQQ9;J3QQV1;J3KTJ8;J3QRC4;A0A024RBF6;J3KSS0;J3KS10	RPL26;KRBA2	10	13	50.3	1.03e-47	0.964731	41.379	11	2.22844	98.667	25	-2.92494	116.07	24			+
B3KTM6;P46777;A2RUM7	RPL5	3	14	49.8	4.11e-113	0.255803	110.63	17	1.64733	44.16	8	-2.9421	102.42	60			+
P62266;A8K517;D6RD47;D6RDJ2;D6RIX0;D6R9I7	RPS23	6	6	48.3	1.58e-32	1.02871	69.346	11	2.16256	45.778	10	-3.2626	136.52	18			+
Q96DV6;P62753;A2A3R6;A2A3R5;A2A3R7;Q9BZU1	RPS6	6	13	42.6	3.34e-84	1.13455	92.718	16	1.99085	102.49	18	-2.95942	133.54	47			+
P62081;B5MCP9;Q59FS3	RPS7	3	15	63.9	3.53e-80	1.11423	46.888	16	-0.186627	111.49	15	-3.12032	78.31	16			+
Q5JR94;P62241;Q5JR95;Q9BS10	RPS8	4	14	58.7	0	1.15562	69.528	23	2.11198	112.03	42	-3.42559	127.54	45			+
Q9P2E9;A0A0A0MRV0;A7BI36;A0A087WVV2;F8W7S5;A1A5C5;B3KSG1;A0A087WU26;V9GY78;A2A2S5;Q05DK7;Q32NB1;H0YDJ4;H9KV85;Q5XUU0;E9PN67;C9J066;Q8N4C6	RRBP1	18	41	35.4	0	-1.40381	38.79	14	1.12598	49.066	74	4.72208	111.04	87			+
P06703;R4GN98;B2R577	S100A6	3	4	63.3	1.06e-50	-1.1982	22.425	4	0.0247954	45.994	12	4.04807	47.533	9			+
Q9BRK5;A0A024R084;G3V1E2;A0A024R0A9;H0Y3T6	SDF4	5	9	28.5	9.21e-29	-0.913569	43.069	8	1.48969	59.662	12	3.86617	129.63	7			+
Q59GU6;Q13596;Q53GY8;Q53HL9;H0YK42;H0YK43	SNX1	6	18	48.8	1.75e-120	-0.0409273	66.177	9	0.21496	50.396	23	4.06176	77.384	25			+
O60493	SNX3	1	12	77.8	8.83e-57	-1.45795	39.62	6	-0.165687	15.345	13	4.04506	34.287	7			+
Q05BK6;Q7Z426;Q92734;Q8TDJ5;C9JJP5;C9JUE0;Q7Z427;C9JTY3	TFG;TFG/ALK fusion	8	9	34.7	3.99e-79	0.122606	27.937	4	-0.718526	35.84	7	5.07218	138.18	7			+
J3KN67;M1VPF4;P06753;B4DQ80;Q8NAH0;Q5VU62;Q6LDX7;Q8NI98	TPM3;TPM3-ROS1	8	34	69.5	1.2e-246	0.367595	63.527	62	0.177164	60.586	109	4.17381	100.93	37			+
V9HW56;P67936;B4DVY2;B4DTB1;K7EMU5;K7EPB9	TPM4	6	33	74.6	0	0.295841	61.767	54	0.334898	53.625	76	4.05239	84.553	21			+
Q9BV28;Q13509;A0A0B4J269;Q53G92;B2RBD5;Q3ZCR3;G3V2A3;G3V5W4;G3V2R8;G3V3R4;G3V2N6;G3V542	TUBB3	12	20	56.9	0	0.151079	34.159	11	-0.500496	33.392	6	5.18427	66.906	22			+
Q14157;B4DYY5;F8W726;Q5VU77;Q5VU79;Q5VU78;Q5VU81;Q5VU80;H0Y5H6;H7C2T8	UBAP2L	10	20	30.5	4.84e-240	-0.119573	46.61	10	0.280878	44.589	33	3.64707	75.636	28			+
E9PJ81;E9PRQ7;Q04323;A0A024R598;A0A024R539;B4E0P8;A0A087WTZ5;B4DNC6;B4DU88;Q05BV2;E9PS08	UBXN1	11	6	39.7	3.04e-59	-1.29779	30.423	4	0.610521	14.277	6	3.76731	105.27	4			+
V6A6E5		1	12	45.6	5.52e-117	-1.29626	35.45	10	1.2051	38.128	25	3.84084	40.385	4			+
B7Z9I1;B4DWX6;P11310;Q5T4U5;Q5HYG7;B4DJE7;B4DVB1;B4DVE0;E9PJM9;H0YDT5;E9PRX4	ACADM;DKFZp686M24262	11	8	25.2	7.11e-90	-2.08424	76.81	8	-4.75825	69.07	3	0.343183	78.065	12	+	+
P52895;B4DK69;A0A0A0MSD5;Q59GU2;S4R3P0	AKR1C2	5	11	39.6	1.77e-85	-2.26209	79.49	23	-4.66346	188.22	5	1.09013	64.484	2	+	+
Q24JU4;Q14152;J9R021;Q7Z5T5;Q6P1R0;Q05BS0;Q3B770	EIF3A;eIF3a	7	59	48	0	-2.85486	50.314	30	-3.63331	41.788	12	1.03999	82.027	143	+	+
B3KUZ8;P00505;A0A024R6W0;A8K482;B4DY39	GOT2	5	16	44.5	2.08e-170	-2.51284	48.162	20	-4.95634	152.15	13	1.58515	51.556	4	+	+
Q6FGJ9;P21266;A0A0A0MTN3;Q59EJ5;A4UJ43;B4E2J2	GSTM3	6	20	80.9	1.01e-288	3.05884	38.891	17	-4.73357	47.727	5	2.06389	88.726	38	+	+
P62750;H7BY10;K7EJV9;K7ERT8;A8MUS3;K7EMA7;Q53RC5;O95014;B9EJE3	RPL23A	9	16	52.6	7.06e-104	1.60815	46.036	18	3.48165	118.29	46	-1.88729	66.29	36	+	+
P42766;F2Z388;A0A024R866;A4D2M5	RPL35	4	10	50.4	3.7e-141	1.4691	53.763	6	3.42178	59.215	19	-0.0071955	23.292	11	+	+
P49588;H3BPK7	AARS	2	37	51.2	0	-1.20826	55.062	29	-3.53705	119.45	10	1.5347	108.19	92		+
Q9BWD1;A8K4W5;Q59GW6	ACAT2	3	10	33.2	2.41e-44	-1.26708	11.123	7	-4.80328	79.197	4	1.7413	54.728	3		+
Q99798;A2A274;B4DZ08;B2RBW5;B4DLY4;B4DJW1;Q71UF1;B4DEC3;B4DW08;O75944	ACO2	10	37	53.6	0	-1.56841	70.763	25	-3.67401	59.014	4	3.39397	93.024	90		+
P61158;A0A024RAI1;B4DXW1;Q59FV6;B4DT29;B4DTI0;B4E1U3;F8WDR7;Q59GD5;B7Z9W3;Q9P1U1;B3KM55;F8WEW2;F8WE84;A0A0A0MTI9;H7C4J1;Q9C0K3;C9IZN3	ACTR3	18	17	64.4	6.02e-122	-0.568302	39.18	15	-4.11612	33.01	10	3.15534	176.42	5		+
X5D8S6;Q71UA4;P30566;B4DP46;A0A0A6YY92;X5DP48;A0A096LNY6;X5D2Z4;A8K4X6;A0A096LNY5;B4DUM2;A0A096LNY4;B4DEP1;A0A096LP72;X5D7W4;A0A096LNT4;V9GY96;A0A096LP92;X5D7V4;A0A096LP76;A0A096LPA2	ADSL	21	8	21.3	1.13e-32	-0.251693	59.417	7	-3.72792	82.657	2	0.891375	42.955	5		+
V9HWI0;P14550;V9GYG2;V9GYP9;Q5T621	AKR1A1	5	14	48	8.83e-110	-1.58771	35.182	5	-3.28913	8.1563	2	0.904143	100.03	10		+
P08133;A8K3Q7;B7Z582;E5RK69;Q6ZP35;E7EMC6;E5RJF5;E5RK63;E5RFF0;E5RI05;E5RIU8;E5RJR0;H0YC77	ANXA6	13	29	53.9	5.69e-144	-0.924016	93.365	27	-4.88201	127.24	11	2.33272	43.855	14		+
P84077;P61204;A0A024R3Q3;A0A024R0Y6;F5H423;B4DEB9;B4E190;B4DJC8;B4DN70;F5H0C7;H0YGG7	ARF1;ARF3	11	10	58.6	4.05e-173	-0.424126	41.115	18	-3.25801	60.611	3	0.194328	182.98	32		+
A0A087WXS7;O43681;B4DEE5;K7ERW9	ASNA1	4	7	30.2	8.32e-28	-0.164302	101.1	2	-3.61141	29.727	2	2.09746	47.718	5		+
V9HWH7;P31939;B2R7P8;C9JLK0;F8WEF0	ATIC	5	32	68.4	0	-1.08635	39.895	31	-5.7253	147.61	16	2.20217	82.746	129		+
Q6FI97;Q53FS0;O96019;H7C5S0;C9JQT2;D3DNS0;O94805	BAF53A;ACTL6A	7	11	35.7	7.55e-56	0.14091	46.071	6	-3.44586	72.373	2	0.330701	39.034	13		+
Q9Y3I0;B4DNA0;B4DNG5;B4DXF1	C22orf28	4	25	59.8	7.99e-227	0.223917	23.302	10	-3.9042	8.4237	2	-0.5065	52.103	45		+
Q9BRJ6;C9JQV0;A0A024R836;H7C0T1;H7C2R9	C7orf50	5	12	54.6	2.02e-95	0.979952	62.804	4	3.88897	213.4	13	-1.08638	74.414	13		+
Q53GE2;Q53GC7;P47755;A4D0V4;C9JUG7;F8W9N7;A0A0D9SET8;B4DE01;F8WED3	CAPZA2	9	11	57	4.55e-80	0.458172	36.892	16	-3.27255	51.85	2	1.89464	9.0901	2		+
B1AK87;B2R7T8;B1AK88;B4DWA6;P47756;Q7L4N0;B1AK85	CAPZB	7	16	55.4	1.37e-99	0.22404	58.505	34	-3.51425	116.75	8	1.17286	30.823	11		+
Q9H6F5;H0YG79;Q6ZW18	CCDC86	3	15	46.1	1.89e-73	0.590243	57.68	4	4.65123	147.68	16	2.55894	81.17	5		+
V9HW96;P78371;F5GWF6;F8VQ14;B7Z4R3;Q9H369	CCT2	6	25	55	1.8e-248	-0.537885	44.26	58	-5.16511	175.84	30	1.85988	94.639	23		+
B3KX11;P49368;B4DUR8;Q59H77;Q2TU64;Q5SZX6;E9PRC8;E9PQ35;E9PM09;Q5SZW8;Q5SZX9	CCT3	11	27	53.1	1.62e-138	-0.439813	66.642	43	-4.76208	154.58	28	2.06124	121.47	38		+
P50991;A8K3C3;B7Z9L0;B7Z2Z8;B7Z2F4	CCT4	5	18	41.9	1.47e-179	-0.414749	46.306	31	-3.64731	132.14	5	0.970413	79.96	24		+
V9HW37;P48643;B4DZT5;Q9BU08;E7ENZ3;B7ZAR1;B4DXI1;E9PCA1;B4DE30;B4DDU6;B4DYC8;B4DX08;Q96GI1;B4DZY9;Q9HB74;D6RIZ7;H0Y914	CCT5	17	30	58.8	1.23e-208	-0.415923	55.213	34	-5.89937	35.78	11	-0.346531	55.936	15		+
Q53HU0;P50990;Q7Z759;H7C4C8;H7C2U0	CCT8	5	27	50.9	2.27e-159	-0.608606	34.554	56	-5.26281	181.06	22	0.657081	55.287	21		+
B4DV28;V9HWE5;Q96KP4;A0A024R382;J3QKT2;B4DPF1;J3QQN6;J3QR27;J3QLU1;J3QKQ0;J3QRD0;J3QL02;J3KSV5;A0A087WYZ1;Q9NW02;J3KRD5;A0A087WVS2;J3QRA8;Q9NUV1;J3KSS4;Q9H7K8;J3QRP4;J3QRH4	CNDP2	23	13	35.2	1.88e-41	-0.380502	32.185	6	-4.05528	39.213	2	0.451938	34.17	7		+
Q53FU3;P61923;A0A024RB72;F8VVA7;F8VXB1;F8W156;F8W651;F8VYZ4;F8VUC5;F8VXR1;F8VYK5;F8VYE0	COPZ1	12	7	44.1	2.14e-74	-0.891911	16.702	7	-4.68728	8.1505	2	0.60073	70.92	6		+
B4DJV2;O75390;A0A024RB75;B3KTN4;A0A0C4DGI3;H0YIC4;H0YH82;Q0QEL2;F8VPF9;F8VPA1;F8VTT8;F8W1S4;F8W4S1;B7Z1E1;F8VRP1;F8VX68;F8VRI6;F8VR34;F8W642;F8VZK9;F8VX07;F8VU34	CS	22	12	33.3	3.26e-54	-1.59876	68.159	16	-4.15226	156.78	13	1.10265	108.2	16		+
A0A0D9SFB3;A0A0D9SG12;O00571;B5BTY4;Q59GX6;A0A0D9SF53;O15523;A0A024R9A4;Q5S4N1;B4DLU5;B4E010;B4E132;C9J081;C9J8G5;B4E3C4;A0A087WVZ1;D6RCM4;Q9NQI0;H0Y960	DDX3X;DDX3Y	19	25	45.9	0	0.71642	53.046	33	-3.71293	175.29	8	-1.77332	79.213	39		+
F6RFD5;V9HWA6;P60981;B7Z9M9	DSTN	4	7	60.7	3.11e-86	-0.155534	75.886	3	-3.81106	8.2608	3	-0.426748	137.14	7		+
Q99848;Q6IB29;H7C2Q8;B4DHA6;B4DRX8	EBNA1BP2	5	15	46.1	7.35e-69	-0.27521	7.0775	3	3.4528	131.99	26	0.62814	56.955	9		+
P38117;M0QY67	ETFB	2	16	59.6	3.17e-94	-0.814159	74.939	16	-3.42801	121.41	6	-0.447738	110.46	76		+
Q6NUR7;P15311;E7EQR4;V9HW42;B2R6J2;B7Z5V2;B7Z437;J7M2B1;Q9UJZ6;Q9UK20;Q9UJZ8;Q9UJU1;Q9UJZ2;Q9UJZ7;B7Z9R6	EZR;EZR-ROS1	15	30	46.1	6.32e-171	-0.984188	75.076	31	-4.29726	136.03	27	1.57953	137.92	7		+
Q92522	H1FX	1	11	41.3	7.55e-120	0.495695	51.982	12	3.88758	131.04	15	-0.0754642	52.041	58		+
P12081;B3KWE1;Q52NV4;B4DDD8;B4E1C5;E7ETE2;B4DEA2;D6RJE6;D6RF05	HARS;HRS	9	11	25.3	2.7e-38	-0.581303	39.386	15	-4.17505	71.043	4	-0.869714	45.435	2		+
Q08ET0;P24539;A8K4W2;Q5QNZ2;Q53GB3	hCG_39985;ATP5F1	5	12	48.8	7.78e-53	-0.720374	31.143	11	-3.38391	10.952	4	-1.37284	63.107	13		+
P16401;Q14463	HIST1H1B	2	14	39.8	3.26e-57	0.92873	49.096	12	2.92281	165.5	23	-0.398569	32.727	20		+
Q93077;Q7L7L0;Q08AJ9;P04908;A0A024R017	HIST1H2AC;HIST3H2A;HIST1H2AB	5	8	57.7	1.88e-116	-1.04808	18.1	2	3.98892	60.133	3	-1.9604	121.82	7		+
Q99879;Q99877;Q93079;Q5QNW6;P62807;P58876;P57053;O60814;B2R4S9;A8K9J7;A0A024RCL8;A0A024RCJ9;A0A024QZZ7;I6L9F7;U3KQK0;B4DR52;Q99880;Q0D2M2	HIST1H2BM;HIST1H2BN;HIST1H2BH;HIST2H2BF;HIST1H2BC;HIST1H2BD;H2BFS;HIST1H2BK;HIST1H2BI;HIST1H2BL	18	8	53.2	6.88e-76	-0.712504	34.894	14	3.73147	77.749	26	-2.16205	51.126	23		+
Q16777;Q6FI13;V9GZN0;REV__H0Y672;REV__Q6N028;REV__E7EQ67;REV__Q6ZS45;REV__Q7Z5E6;REV__H7BY63;REV__A0A087X2A7;REV__Q6P9G8;REV__Q8NB25	HIST2H2AC;HIST2H2AA3	12	9	58.1	7.92e-124	-0.966602	59.919	18	2.98633	76.13	31	-2.28493	67.161	15		+
D6R9P3;D6RD18;B4DMY3;D6RBZ0;A0A087WZV1;Q53F64;Q99729	HNRNPAB	7	18	45	1.51e-274	-0.50746	57.331	12	4.14163	83.547	40	2.54128	46.48	18		+
Q12771;B4DTC3;A0A024RDB4;D6RBQ9	HNRNPD	4	23	51.4	8.22e-193	-0.850454	33.861	16	3.11841	91.444	84	1.67595	45.568	9		+
B4DTA2;A0A087WUK2;O14979;A0A024RDF6;B4DGN3	HNRPDL	5	13	41	4.38e-89	-0.46915	38.744	3	3.17358	83.325	15	1.67135	22.047	6		+
Q5SSJ5;X6RGJ2;B0QZK4;Q5SWC8;B4E0N8;B0QZK8;B0QZK9	HP1BP3	7	28	58.2	3.73e-141	0.922655	26.517	13	3.03233	98.303	34	-1.0695	58.534	71		+
Q99714;Q5H928	HSD17B10	2	14	82.8	3.93e-279	-0.122177	39.008	24	-3.41765	144.14	14	0.237132	82.021	48		+
A0A024RDQ0;Q92598;A0A024RDS1;A0A0A0MSM0;B4DF68;B4DY72;B4DZB4;R4GN69;Q5TBM3;B4DZP3	HSPH1	10	19	28.3	8.7e-65	-0.978549	50.11	17	-3.87558	129.98	6	1.30518	92.894	7		+
P12268;H0Y4R1;B7Z1G4;Q6QE17;E7ETK5;Q6RUP8;Q6RUP9	IMPDH2	7	24	57.4	5.48e-221	-0.145605	53.747	20	-4.25104	153.3	22	0.323173	48.159	40		+
K7EKE6;B3KU28;B3KXS5;P36776;K7EJE8;Q2VPA0;B4DPX0;A4VCH6;K7ER27;K7ERR6;K7EQF8;K7ER56	LONP1	12	42	69.7	0	-1.15914	34.113	19	-3.96033	160.41	5	0.444459	68.385	139		+
P42704;E5KNY5;B4DSR0;B8ZZ38;A0A0C4DG06;C9JCA9;H7C3W8;A0A0C4DG51;Q9NP80;A8K6U0;A0A024R746	LRPPRC	11	76	57.5	0	-1.19902	81.211	60	-3.78649	121.59	14	1.89668	107.13	290		+
V9HWF2;P40925;B9A041;B8ZZ51;C9JF79;C9JRL4;C9JLV6	MDH1	7	12	40.4	1.67e-73	-0.982278	35.286	8	-4.22335	122.25	10	2.1623	56.036	6		+
A0PJ79;Q9BYD6;H0Y8N7	MRPL1	3	13	48	2.49e-100	-0.164529	65.281	4	3.65087	47.526	12	2.58727	84.57	4		+
B1AL05;Q8N983;H0Y6Y8;H0YBU8;M0R051	MRPL43	5	8	53.3	4.76e-52	-0.572029	28.89	2	3.36422	131.55	14	3.3572	31.942	4		+
Q9H2W6;Q8TER9;A0A087WT90;A0A087WT51	MRPL46;FLJ00124	4	14	55.2	8.45e-196	0.100439	19.959	5	3.35275	66.898	21	0.578435	27.231	18		+
G5E9W7;G5E9V5;P82650;Q8NBL6;A8K9Y7;H7C5F2;Q59GX8;H7C5H3;H7C5L9;C9J5D8	MRPS22	10	20	60.8	3.76e-142	-0.323317	36.5	7	3.32225	89.296	25	0.754723	90.293	14		+
Q9Y3D9;J3QLR8	MRPS23	2	16	75.3	4e-126	0.13014	21.173	4	3.80458	155.82	19	-0.316493	25.355	21		+
Q9BYN8	MRPS26	1	14	46.8	5.23e-102	-0.0826981	37.796	4	3.66339	126.47	25	-0.0524159	44.067	13		+
Q9Y2Q9;Q53G62;H0YAT2;H7C5V3;E5RGC7;E5RFH3;E5RK86;E5RFT8	MRPS28	8	9	53.5	4.3e-81	-0.252243	26.192	4	3.69238	106.13	10	-1.38819	41.124	5		+
Q9Y2R9;A0A024R8L0;J3QLS3;J3QQS1;J3KSI8;J3QKW2;Q96Q63	MRPS7	7	16	56.2	1.13e-216	-0.214341	56.935	10	3.77168	133.23	36	0.881162	23.823	31		+
P19338;A0A024R4A0;B3KTP9;B3KM80;Q6ZS99;Q9BQ02;C9J1H7;C9JWL1;C9JYW2;C9JLB1	NCL	10	49	54.1	0	1.16839	64.007	100	2.90433	107.13	226	0.150449	90.269	75		+
P28331;E5KRK5;B4DJ81;Q9P1A0;C9JPQ5;F8WDL5	NDUFS1	6	26	47.2	1.49e-235	-0.594182	34.814	22	-3.52093	49.905	4	0.803997	74.042	45		+
Q8WX92	NELFB	1	9	22.1	6.88e-38	-0.172181	20.772	5	-3.28709	139.4	2	0.214207	72.313	6		+
P06748;A4ZU86;Q9BTI9;Q9NX34;E5RI98;V9HVU7;A0A024RAP1;A0A024R3V9;E5RGW4	NPM1	9	22	66.3	0	0.320889	49.832	65	2.88087	88.564	228	1.59937	63.269	73		+
P55809;A0A024R040;Q6IAV5;E9PDW2;B7Z609;A1E286;Q9H7N8	OXCT1;OXCT	7	19	53.3	0	-0.327421	32.998	22	-4.42895	157.75	22	-0.675364	81.493	70		+
O95747;A0A024R2M7;C9JIG9	OXSR1	3	7	17.1	1.02e-37	-0.834931	22.946	7	-4.06652	21.118	2	1.09431	35.924	4		+
Q8WUM4;Q4W4Y1;B4DHD2;B7Z5C1;C9IZF9;F8WEQ7;F8WBR8;F8WDK9	PDCD6IP;DRIP4	8	27	37.6	1.67e-208	-0.778111	43.671	32	-4.37128	116.05	15	1.19664	77.444	19		+
P08559;A0A024RBX9;A5YPB6;A5PHJ9;Q53GE3;Q5JPU3;Q9UNV7;Q99725;Q6LCA3;P78557;P29803;Q99724;Q5JPU0;Q5JPT9;Q5JPU1;Q5JPU2	PDHA1;PDHA1/LOC79064	16	13	35.9	6.71e-46	-1.2918	99.057	9	-3.29515	116.23	3	0.436705	131.83	7		+
P11177;C9J634;F8WF02;Q59G68	PDHB	4	15	53.8	2.75e-163	-0.687985	37.751	24	-3.35741	91.699	7	0.73044	85.445	23		+
P36871;B4DFP1;B7Z6C2;B4DDQ8;Q9H1D2	PGM1	5	22	47	6.57e-133	-1.12387	35.485	18	-4.96657	46.717	19	2.06462	98.588	6		+
B4DDF7;P30153;A8K7B7;B4DQY1;A8K3H8;B4DE69;Q8NB89;B3KQV6;C9J9C1;B4E1Q0;E9PH38;P30154;A8K8B0;E9PPI5;E9PNM7;E9PHZ6;M0QXG4;M0R0K6;H0YDG7;B7Z1G3	PPP2R1A	20	21	46.6	1.92e-150	-0.141048	46.812	23	-3.34922	41.564	18	1.05865	51.532	16		+
P25789;H0YMZ1;H0YN18;H0YL69;Q7Z474;B2RDG0;H0YMI6;H0YMA1;H0YKT8;H0YKS0;H0YLC2;H0YMV3;H0YLS6	PSMA4	13	10	39.1	1.6e-43	-0.527762	90.3	10	-4.89879	23.731	4	-0.0630887	32.844	5		+
P60900;G3V5Z7;G3V295;G3V3U4;G3V3I1;Q9BZ93;G3V4S5;G3V2S7;Q59F72;H0YJC4	PSMA6	10	6	29.3	9.78e-29	-1.02582	48.853	9	-3.46545	138.02	2	-0.983751	210.34	6		+
O14818;Q05DH1;H0Y586;B0YJ74;Q8TAA3;H0UI83;A0A087WYS6;F5GY34;Q4G1B8	PSMA7;PSMA8	9	10	51.2	4.57e-138	-0.371721	39.238	17	-3.4971	15.527	7	-0.909197	38.754	10		+
Q53FT8;P20618;Q59GN1	PSMB1	3	7	39	1.2e-35	-1.24708	23.333	7	-3.60336	36.88	6	-0.652326	10.664	2		+
P28070;B4DFL3	PSMB4	2	5	24.2	6.15e-18	-1.12303	22.317	7	-4.39842	11.886	3	0.157174	10.651	2		+
Q6IAT9;P28072;I3L3X7;A0A087X2I4	PSMB6	4	3	13	2.99e-12	-0.76729	24.665	2	-4.87568	21.879	2	-0.304511	44.811	2		+
O00231;B4DTS5;J3QRY4;J3KSW3;J3QS13	PSMD11	5	18	46.7	2.98e-210	-1.20234	52.052	13	-4.69633	78.918	3	2.15463	81.362	25		+
Q9UNM6;Q53GN6;B2RBM7;A0A024R201;Q9Y6E3;A0A087WUL9;B4DJ66;J3KNQ3;E9PL38;Q9UNM7;H0YD73;E9PQG3;E9PPD2;F8W8J6	PSMD13	14	13	46	5.87e-162	-1.14672	42.035	7	-3.84117	74.597	2	0.879356	80.1	17		+
P26599;A6NLN1;Q59H49;A0A0D9SF20;K7EKJ7;K7EK45;K7ES59;A0A087WU68;K7ELW5;A0A087WUW5;X6R242	PTBP1	11	20	59.3	4.23e-294	-0.186016	45.536	28	-3.43656	164.84	16	1.36543	66.668	45		+
Q2NLD4;Q2NLC9;Q00577;Q56A79;Q5U0P9	PURA	5	10	46.7	1.71e-138	0.202136	1.374	3	5.06039	70.198	10	-0.175557	16.372	2		+
Q96QR8	PURB	1	13	64.7	2.04e-159	0.54409	15.786	4	3.7013	89.408	15	1.60012	31.363	3		+
P20339;A0A024R2K1;A0A0A1HAN9	RAB5A	3	8	55.3	2.37e-86	-0.696845	24.947	5	-3.4363	103.88	3	0.0147036	80.135	30		+
A0A087WXM6;J3QQT2;J3KRX5;P18621;A0A024R261;A0A0A6YYL6;J3QLC8;A0A0A0MRF8;J3KRB3;A0A087WWH0;J3QS96;A0A087WY81;J3KSJ0;A4D1R6;A4D1R5	RPL17	15	12	59.8	1.75e-98	0.857583	40.24	18	2.90444	75.707	41	-0.0758749	32.178	34		+
C9JXB8;C9JNW5;V9HW01;P83731	RPL24	4	11	64.5	6.61e-62	0.947928	46.777	8	3.11204	137.06	41	-0.835762	64.727	27		+
A0A024R326;P47914;Q6IPI1;F8WF43;C9IYI4	RPL29	5	5	24.2	4.56e-28	1.13442	38.796	8	4.28464	129.53	14	0.0894515	27.265	14		+
P62899;B2R4C1;H7C2W9;C9JU56;B7Z4E3;B7Z4C8;B8ZZK4;Q76N53	RPL31	8	12	57.6	1.79e-111	0.320658	21.674	6	4.7249	114.67	24	0.1461	34.725	19		+
Q9Y3U8;J3QSB5;J3KTD3	RPL36	3	8	41	5.7e-37	-0.773294	27.735	3	3.60463	71.81	13	-1.45707	27.497	9		+
P83881;J3KQN4;H0Y5B4;H7BZ11;H7BY91;H0Y3V9	RPL36A	6	7	46.2	2.27e-20	0.392098	3.6147	2	3.38982	37.957	5	-1.6384	15.858	8		+
P36578;Q59GY2;B4DMJ6;Q53G74;H3BM89;B4DMJ2;B4DFI6;H3BTP7;H3BU31;B4DP82	RPL4	10	26	52	9.36e-158	0.903115	64.309	43	3.05337	91.43	53	-0.12075	65.278	82		+
P62841;K7ELC2;K7EM56;A0A0B4J2B4;S4R417;K7EQJ5;K7EJ78;S4R456	RPS15	8	11	77.2	3.87e-137	1.24884	54.105	4	3.17345	103.34	25	0.505431	29.575	18		+
O75396;I1VE16;A0A087X1A9;I1VE20	SEC22B	4	13	52.1	9.17e-242	-1.54911	36.339	19	-3.53518	37.957	12	-0.851039	78.404	52		+
Q15005;B4DDB9;A0A087WUC6;E9PI68;E9PL01;E9PRB9;H0YE04	SPCS2	7	8	33.2	5.25e-22	-1.14105	47.713	3	-4.08899	33.385	2	2.33126	99.008	4		+
Q01082;B2ZZ89;A0A087WUZ3;D6W5C0;K9MS24;F8W6C1;B4DIF8;Q53RC4;Q8WYB3;Q59FA9	SPTBN1	10	115	58.8	0	-0.450873	58.389	221	-3.30416	152.42	26	2.58771	91.188	164		+
P37108;H0YLA2;H0YLW0	SRP14	3	11	71.3	2.49e-152	0.0697022	103.5	12	3.27397	121.87	24	1.48754	21.341	4		+
Q13243;A0A024R6D8;Q59EK7;B4DJK0;B4DUA4;G3V5K8;B5BUD8;Q86U32	SRSF5	8	11	31.6	1.69e-67	0.08882	19.333	3	3.84365	172.94	9	0.340057	59.789	6		+
P05455;B5BUB5;E7ERC4;Q14730;E9PGX9;E9PFL9;Q9UMH5;Q9UMH6;Q9UMH7;Q2F832	SSB	10	33	58.8	2.58e-273	0.0197731	85.606	10	3.20916	100.17	64	2.12042	105.9	19		+
Q96CV8;P52888;K7EP46;Q9BW75;B4DU96;K7EIK4;K7EKB6;K7EMU4;K7EL32;K7EL02	THOP1	10	11	20.3	6.09e-75	-0.784061	21.782	6	-3.56755	144.28	3	0.747003	101.76	7		+
P22314;A0A024R1A3;B4DDE4;B4DL67;Q5JRR6;B3KUJ2;Q5JRR9;Q5JRS0;Q5JRS1;Q5JRS3;Q5JRS2;Q712V1;Q8WY81	UBA1	13	38	48.6	0	-0.908496	55.595	62	-5.19302	197.96	66	1.83059	119.29	87		+
P31930;B4DUL5;B4DZB9	UQCRC1	3	17	49.8	2.58e-114	-1.2952	85.415	13	-3.69555	196.79	6	1.53308	82.723	33		+
P23381;A0A024R6K8;H0YJP3;G3V277;B4DTK8;G3V3H8;G3V3Y5;G3V2F2;G3V3R3;G3V4S4;G3V313;G3V339;G3V2C0;G3V4C7;G3V4N8;G3V5W1;G3V3S7;G3V3X0;G3V3P2;G3V227;G3V5H5;P78534;G3V4A3;G3V4Q0;G3V4N0;G3V423;G3V5U1;G3V456;G3V2Y7	WARS	29	11	37.4	1.67e-127	-0.0587885	22.713	10	-4.40409	75.175	4	1.30664	77.093	4		+
Q9BRP8	WIBG	1	17	82.4	2.23e-196	-0.200001	26.813	4	3.16903	69.841	19	2.972	69.564	18		+
P67809;Q6PKI6;Q05D43;A0A087X1S2;H0Y449;Q7KZ24;A0JLU4;Q2VIK8;C9J5V9;Q9Y2T7;B2RCC2;Q15905;Q59HE1	YBX1	13	23	72.5	0	0.262553	73.223	35	4.19511	131.83	77	2.73332	77.192	21		+
P16989;A0A024RAQ1;Q59EB5;A0A0D9SEI8	YBX3	4	24	74.2	0	0.766129	44.477	12	3.71938	148.66	73	3.33945	54.276	16		+
B4DVJ0		1	21	53.1	0	-1.22496	43.37	41	-5.05163	168.96	42	2.26451	112.39	77		+
P24752;H0YEL7;E9PRQ6;E9PKF3	ACAT1	4	16	53.2	6.77e-211	-2.09191	42.171	14	-2.73957	41.487	6	2.01625	64.39	54	+
P30837;B4DLJ0	ALDH1B1	2	18	36.8	1.73e-134	2.56228	59.871	20	2.06299	39.351	60	1.82449	117.1	5	+
P20290;D6RDG3;H0Y9Y1	BTF3	3	11	59.2	9.54e-107	1.46446	36.679	12	0.530114	69.408	44	2.68733	21.555	3	+
E7EX90;Q14203;Q6MZZ3;Q6AWB1;Q6AWB3;Q59F36;E7EWF7;O95654;C9JZA4;C9JTE5;C9JJN7;C9JJD0;C9JKG6;H8Y0Y3;E9PCY0;C9J1B7	DCTN1;DKFZp686I0746;DKFZp686E0752;DKFZp686E191	16	38	42	6.92e-290	-2.26861	60.612	8	-2.40425	27.035	2	0.922456	107.8	63	+
P35659;B4DFG0;B4DNW3;D6RDA2;D6R9L5;H0Y8X0;H0Y993;Q6MZJ9	DEK	8	13	38.1	5.05e-74	3.27077	74.098	10	1.56397	32.869	18	2.53944	46.904	6	+
Q6URC4;O60610;A0A0G2JH68;H9KV28;A0RZB8;B4DVR3;Q96IL1;Q7KZJ7;B4E2I7;A0RZB7;E5RJ79;Q6UUU0;H7C2W8	DIAPH1	13	32	30.9	3.04e-270	-2.71293	21.785	2	-1.8934	34.906	2	2.86723	77.033	49	+
Q53HK3;P41091;A8K2Y2;A0A024RBY4;B2R5N2;Q2VIR3;F8W810;H7BZU1	EIF2S3;EIF2S3L	8	12	37.7	1.17e-59	1.57342	121.5	9	0.279091	5.6759	2	0.624621	147.85	7	+
E7EX73;E9PGM1;E7EUU4;B4DGF1;Q04637;B2RU10;B2RU06;Q4LE58;B4DSI9;A0A0A0MR52;C9J6B6;C9JF13;C9K073;Q96I65;C9J2Z7;H7C044;H7C0V6;F8WCF2;REV__F5H7J8;C9JHW9;O95065;REV__Q8NEG2;REV__Q86XB5;REV__C9JQZ6;REV__J3KQX6	EIF4G1;EIF4G1 variant protein	25	24	22.1	5.47e-226	-2.33745	75.464	20	-1.7894	68.479	14	2.25608	133.66	56	+
Q6FHX6;P39748;B4DWZ4;I3L3E9;F5H1Y3;CON__P01030;CON__ENSEMBL:ENSBTAP00000007350	FEN1	7	13	43.4	1.61e-102	-2.31222	71.665	10	-1.06791	36.773	20	1.92862	78.041	14	+
O75369;A0A024R321;Q68CT4;E7EN95;H7C5L4;A0A0A0MT44;A0A0C4DGA1	FLNB;DKFZp686A1668	7	126	63.3	0	-2.40042	89.608	177	-1.26045	45.88	53	2.56841	100.68	260	+
G0UE14	HLA-A	1	10	42.1	3.14e-81	-2.06269	28.111	4	1.19677	32.072	12	3.01555	13.56	2	+
P11717;Q59EZ3;Q13661;S4R328	IGF2R	4	11	4.9	1.04e-35	-2.15502	42.892	5	-0.869635	7.7381	4	0.811548	121.46	7	+
P08727;C9JM50	KRT19	2	42	90.5	0	-2.50816	42.121	26	0.127888	42.424	26	-0.90458	72.03	294	+
Q86UP2;A0A024R663;G3V4Y7;B7Z6P3;B3KWP6;H0YJZ8;G3V5G2;B3KP76;H0YJP2;G3V5P0;H0YJV5;Q6PDF7;Q3SWV9;G8JLP4;Q9Y4F3	KTN1	15	78	59.2	0	-2.04448	66.581	34	0.497792	58.045	92	3.32005	94.599	163	+
Q9Y383;B3KSL5;B3KRR1;A0A0A6YYC3;Q75M91;B8ZZ12;V9GZ75;F8WEU3;B3KSP8	LUC7L2	9	12	30.9	9.55e-121	1.69131	105.24	23	0.958589	93.945	33	0.0898967	38.771	13	+
P55081	MFAP1	1	11	36.9	4.21e-68	3.42317	65.256	13	-0.475396	26.046	10	-1.62462	18.931	2	+
Q9GZY8;A0A024R491;A0A0A0MS29;C9JHF5;H7C433;C9JU19;E9PPW6;C9JI76;E9PPR7;E9PQX8;C9JAF1	MFF	11	8	36.3	3.34e-49	-2.40163	64.119	3	0.852954	51.435	7	2.23957	19.224	7	+
P15559;B4DLR8;H3BNV2;Q53G81;Q3B792;H3BRK3;B4DQP5	NQO1	7	16	55.1	9.07e-119	5.38874	123.91	50	2.22055	145.07	27	-0.971001	130.67	19	+
O43809;B2R6U8;A0A024R6W2;H3BND3;Q5HYH5;H3BV41	NUDT21	6	16	76.2	4.7e-101	2.1241	29.643	13	-1.32152	15.809	11	-1.483	24.336	22	+
Q14980;Q4LE64;A0A024R5G4;F5H4J1;A8K394;Q3SYK8;F5H6Y5;Q9UNL7;F5H763;Q86XH4;Q9UPG3;F5H0Z7;G1UI36;F5H2F3;F5H3L6;F5GZW1;F5H1L0;F8W6T3;F5GWK2;F5H073;F5H068;F5H7R5;F5H4Y4;F5GWA2	NUMA1;NUMA1 variant protein	24	113	62.2	0	-2.22519	84.85	35	0.676273	51.587	7	1.75463	74.357	307	+
Q9NTK5;J3KQ32;Q53SQ6;B4DK14;Q53SW9;C9JTK6;C9JCJ9	OLA1;PTD004	7	10	35.4	1.17e-39	-2.19879	53.464	7	-0.951439	21.617	17	3.08253	40.548	2	+
V9HWC3;O00764;F2Z2Y4;G1UI32;A8MV33	PDXK	5	15	64.7	5.65e-193	1.39567	27.961	11	-2.63436	45.963	3	1.09628	63.131	13	+
O75381;B7Z4Z4;K7EK59	PEX14	3	10	48	4.88e-115	2.39078	50.307	9	0.721444	33.031	5	1.4765	83.49	6	+
K7EKI8;O60437;K7EQ71;B7Z394	PPL	4	76	48.9	0	-3.2804	70.352	38	0.5719	38.12	23	-0.825379	80.556	143	+
V9HW35;P30044	PRDX5	2	12	74.7	4.91e-102	-2.18606	16.284	7	-0.437121	31.05	37	2.43925	18.948	3	+
P49756;E9PQU5;H0YE46;Q16083	RBM25	4	13	21.7	1.01e-53	1.91961	133.48	4	0.328888	170.52	8	-1.80108	66.87	27	+
B4DRA0;Q14498;Q6N037;E1P5S2;B4DLM0;B3KWX7;Q68DD9;B4E1M7;B7Z4L7;Q7Z3L0;Q6MZY7;G3XAC6;H0Y4X3;Q5QP23;Q5QP22;F8WF24;F2Z3E6;F2Z2Z5;A0A087X122;F8WF73;A8MYG5	RBM39;DKFZp686A11192;DKFZp781C0423;DKFZp781I1140;DKFZp686C17209	21	11	33.5	1.96e-116	2.73987	104.97	14	-0.528871	81.303	13	-0.354452	36.726	19	+
P30050;Q59FI9;D3DS95;Q76P68	RPL12	4	9	69.1	1.55e-185	1.34301	64.153	5	2.7171	85.61	39	-0.00934717	34.759	19	+
A8K7N0;E7EPB3;A0PJ62;B7Z6S8;P50914;Q6IPH7	RPL14	6	7	34.9	3.13e-106	1.71334	31.173	9	2.65617	80.847	20	-2.2714	67.444	31	+
P62888;A0A024R9D3;E5RI99;A0A0C4DH44;A0A0B4J213;E5RJH3	RPL30	6	8	67	5.2e-107	2.17948	227.16	2	0.938459	162.06	14	-2.69082	17.465	4	+
P18124;A0A024R814;A8MUD9;O95036;C9JIJ5;C9JZ88	RPL7;WUGSC:H_RG054D04.1	6	20	53.2	1.34e-142	1.30474	74.548	22	2.35188	58.104	46	-2.50927	95.881	76	+
P62917;E9PKZ0;G3V1A1;B4DVG7;E9PKU4;E9PP36	RPL8	6	15	48.6	4.88e-100	1.45207	66.055	13	2.17619	116.73	11	-2.15517	70.198	33	+
P0CW22;P08708;H0YN88;A0A075B716;H0YN73;H3BNC9;A4D1Q6	RPS17L;RPS17	7	12	60	2.29e-175	1.43813	54.681	24	0.989192	38.717	43	1.05394	18.526	4	+
P15880;Q3KQT6;Q6IPX5;Q8N5L9;Q8J014;H0YEN5;E9PQD7;I3L404;E9PMM9;E9PPT0;Q8NI61;Q9BSW5;E9PM36;O60249;D3DU83;A4D0Y7;H3BNG3;H0YE27;Q6ZNN8	RPS2;rps2;OK/KNS-cl.7	19	15	49.1	2.48e-138	1.56808	82.664	22	0.622599	63.73	16	-1.62396	91.834	52	+
P62851;E9PQK3;E9PK60	RPS25	3	7	37.6	1.92e-26	1.62316	74.465	13	1.06603	25.885	15	-1.21244	77.069	10	+
Q6NXR8;P61247;A8K4W0;D6RG13;D6RAT0;B7Z3M5;D6RB09;E9PFI5;H0Y9Y4;H0Y8L7;D6R9B6;D6RAS7;D6RED7;D6RI02;D6RGE0;A4D1I1	RPS3A	16	24	73.9	3.81e-241	1.66207	50.811	23	2.56439	90.208	58	0.0809575	51.29	77	+
P62701;B2R491;Q96IR1;Q53HV1;Q8TD47;A6NH36;C9JEH7;A4FU11;Q496E4;P22090;B7Z1M6;Q53HI6	RPS4X	12	21	63.9	4.08e-236	1.8277	54.708	57	-1.19692	108.48	32	-2.38915	78.541	63	+
P46781;A0A024R4M0;B5MCT8;C9JM19;B7Z732;A5D904;F2Z3C0;A8MXK4	RPS9	8	17	58.8	4.5e-83	1.38128	87.187	19	1.10222	37.257	11	-2.30384	58.722	65	+
P63165;A0A024R3Z2;B8ZZN6;B8ZZJ0;B8ZZ67;B9A032;G2XKQ0	SUMO1	7	4	43.6	6.56e-13	-2.31179	57.652	4	-0.309875	41.127	9	0.252965	37.74	3	+
Q9Y490	TLN1	1	74	44.1	0	-3.33921	73.122	90	-2.03721	69.638	86	3.18521	118.66	77	+
Q9NS69;Q549C5;Q53GB0	TOMM22;MST065	3	5	66.2	4.32e-56	-2.04317	29.511	5	0.683901	26.706	10	0.93669	41.417	7	+
P12270;Q58F23;Q504U6;A0PJC9;Q9UE33;Q5SWX9	TPR	6	102	46.3	0	-2.70369	35.768	37	0.862733	41.41	133	2.62042	75.005	155	+
Q01081;B5BU08;M0QYK5;Q69YM7;M0R2N4;Q8WU68;K7EJH3;K7EJM7;Q7Z780	U2AF1;U2AF1L4;DKFZp313J1712	9	8	35.4	2.71e-71	1.98185	79.289	5	0.588661	52.878	16	-0.465922	49.655	8	+
P26368;B5BU25;K7ENG2;K7ELP8	U2AF2	4	11	43.4	7.72e-141	2.56225	100.43	24	-2.54678	128.56	9	-1.85144	151.87	11	+
O43670;J3QRS9;Q59G94;X6R4W8;Q8N395;J3KS31;B4DQT7;J3QS27;J3KTL1;J3KRB6;J3KRW6;H0Y3M2	ZNF207;DKFZp761N202	12	5	11.3	5.19e-17	2.1654	44.831	3	-0.304511	95.704	6	1.28912	47.98	6	+
Q9UHD8;A0A024R8V0;A0A024R8Q0;Q1WWK5;B4DTL7;K7ENL0;K7EJV0;K7EPY1;K7EL40;K7EK18;K7EJ51;K7ER52;K7EIE4;K7ER14;K7EQD7;K7ELJ9;K7EJL9;K7EIR4;K7EKN4;K7EN52;K7ENQ5;K7EJZ2;K7ERG1;A2VCQ5;K7EQ08;K7ER34	SEPT9	26	26	51	2.5e-224	-0.833799	27.962	10	-2.14968	56.975	10	2.28518	69.387	50
P42765;B2RB23;A0A0B4J2A4;B3KNP8;K7EME0;K7ER88;K7EJB1;K7EJ68	ACAA2	8	13	47.9	2.88e-177	-2.01689	86.396	9	-2.88072	59.069	4	0.971742	42.914	22
S4R3H4;E7EQT4;Q9UKV3;B4DQZ7;G3V3T3;A0A087WYN3	ACIN1	6	26	27.5	1.51e-97	-0.305664	61.368	22	-0.890019	92.289	42	-0.976584	48.589	6
A0A024R1Y2;P53396;A0A024R1T9;Q4LE36;Q8N9C4;K7ESG8;K7EIE7	ACLY;ACLY variant protein	7	36	40	4.92e-254	-0.246721	131.79	56	-0.137372	25.71	9	1.44595	74.643	27
Q562R1;K4EQ44;K4EP00;K4ENJ5	ACTBL2	4	8	23.9	7.51e-114	0.571143	63.892	21	-2.14519	48.627	14	1.41104	58.901	16
P68032;P62736;D2JYH4;A8K3K1;P63267;B3KW67;P68133;B7Z6P1;B4DUI8;B3KUD3;Q7Z7J6;A6NL76;Q13707;C9JFL5;F6UVQ4;F6QUT6;B7Z6I1;F8WB63;B8ZZJ2;B3KPP5;Q562S2	ACTC1;ACTA2;ACTG2;ACTA1	21	22	56.2	0	0.1038	71.84	44	-2.2246	71.082	24	0.645548	66.996	28
P23526	AHCY	1	16	40.7	2.03e-112	-1.4427e-05	156.34	13	-0.647453	59.202	5	1.52413	87.325	35
Q09666;Q6ZQN2;B4DTV0;Q8N274;E9PJZ0;E9PKR9;E9PJC6;E9PLK4;E9PQE3	AHNAK	9	285	73.9	0	-0.849934	101.87	484	0.671692	51.488	546	2.09591	108.98	389
O95831;E9PMA0;Q5RZA0;Q5RZ99	AIFM1	4	27	53.5	5.03e-222	0.0200577	22.683	19	0.54905	25.47	2	-0.875701	113.96	75
B7SBB1;D2CVN5;O00170;G9I2H4;D5LTB3;D0EKE6;D0EKE4;C8CK05;C8CK04;C8CHN4;C0JXB9;C0JXB8;D0EKE5;A5JGZ4;D0EKE7;E9PMH2;A8BQF1;A7YDK1;A7KS94;B3TMT2;A7YDK7;E5L4L0;A7KS92;V9GYQ3	AIP	24	7	24.3	1.35e-21	-0.444871	2.7445	2	-0.0374525	31.101	6	2.3485	149.2	2
Q6FGX9;Q53EY8;P00568;Q5T9B7;H0Y4J6;H0YID2	AK1	6	13	67.5	1.08e-55	-1.49391	32.935	7	-0.387252	43.516	35	0.286744	72.435	2
Q9UIJ7;Q7Z4Y4;Q7Z531;B3KWD9	AK3	4	12	54.6	8.48e-85	-1.62536	85.199	7	0.426897	21.395	16	-0.507313	29.152	4
P27144;D3DQ64;K4Q5R3	AK4	3	11	57.8	1.53e-50	-1.1801	25.985	6	0.569308	9.664	9	-1.21866	48.6	39
Q8NE02;O43823;Q9UG73;B7Z8L8;M0QYL4	AKAP8;DKFZp586B1222	5	6	11.7	5.94e-48	0.339479	102.89	2	0.606145	22.706	4	-0.27453	55.486	6
V9HWN7;P04075;J3KPS3;H3BQN4;H3BPS8;H3BUH7;H3BR04;H3BMQ8;H3BU78;H3BR68;A4UCS9;A4UCT0;B7Z1Z9;B7Z3K7;B7Z1L5;Q8NHT3;A0A087WXX2;P05062;A8K430;A0A024R145	ALDOA	20	29	82.4	9.89e-240	-2.01952	90.042	41	-1.08706	76.13	109	1.49431	85.658	4
H0YN26;Q6PKH8;Q08AJ6;P39687;Q3KPI8;Q1AHP8;H7BZ09;O95626;O43423	ANP32A	9	12	65.5	2.77e-83	-0.73123	39.673	8	0.535123	50.702	25	3.14906	38.384	20
Q53F35;Q92688	ANP32B	2	10	35.2	3.77e-73	-1.00214	70.486	13	0.386091	53.445	24	3.15162	45.482	21
Q53F20;Q9BTT0;E9PPH5;Q5TB19;B4E0D5;E9PLC4;Q5TB25;E9PI45	ANP32E	8	8	44	3.03e-77	-1.22132	32.893	5	0.544835	44.188	11	2.58502	44.87	9
V9HW65;P07355;A0A024R5Z7;H0YN42;H0YMD0;H0YMU9;A6NMY6;H0YM50;H0YKS4;B3KRQ1;H0YNP5;B4DNH8;H0YN28;H0YL33;H0YMM1;H0YNA0;H0YKZ7;H0YLV6;H0YMT9;H0YKX9;H0YKL9;H0YMW4;H0YN52;H0YKV8;H0YMD9;H0YNB8;H0YKN4;H0YLE2	ANXA2;ANXA2P2	28	30	74.6	0	-0.948419	80.108	133	-1.46931	138.28	127	2.44309	28.48	3
G3V1C3;Q9BZZ5;H0YER7;E9PQK6	API5	4	11	23.9	1.3e-76	-1.07884	44.183	6	-2.90323	28.3	9	0.388733	113.13	3
Q8NCW5;B4DP80;Q5T3I4;Q6PGN4;Q5T3I3	APOA1BP	5	4	19.8	6.94e-27	-0.601978	61.042	4	-1.2212	11.653	3	0.0937097	111.8	4
P07741;H3BQZ9;H3BQB1;H3BQF1;H3BSW3;Q12898	APRT	6	10	70	2.73e-50	-1.27233	73.316	6	-2.70467	17.174	5	1.64359	54.449	4
J3KTF8;V9HWE8;P52565;J3QQX2;J3KRE2;J3QW41;J3KRY1;J3KS60	ARHGDIA	8	8	44.3	3.93e-33	-0.981822	40.361	13	-1.61593	46.707	12	3.2641	30.884	11
P36405	ARL3	1	10	62.6	2.29e-84	-0.656967	42.944	5	-0.381726	44.39	4	2.71805	41.565	6
Q12797;B8Y0L3;A0A087WW51;E5RHK2;A0A0A0MSK8;Q6PJH4;E5RG56;B3GQE5;E5RHJ2;A0A087WUJ2;E5RG29;B7ZM96;B4DQ07;A8K721;G3XAN5	ASPH	15	28	44.3	4.69e-278	-0.267184	65.657	37	1.08036	66.165	58	0.726544	66.998	45
Q9NVI7	ATAD3A	1	27	46.1	9.32e-268	-0.257183	43.362	38	-2.35541	53.619	6	-2.33797	68.31	34
Q9NT62;F8WDI0;C9JNW8	ATG3	3	6	22.6	5.32e-71	-0.899776	10.583	2	0.505963	33.772	7	3.16994	44.465	4
H0Y8M7;Q9P241	ATP10D	2	1	7.6	0.0003815	0.48419	24.203	9	-1.60834	40.506	3	1.20953	59.574	4
P05023;B7Z3V1;B7Z1N5;M0R116;Q53ES0;P13637;B7Z9V4;A0A0A0MT26;B7Z1Q9;B3KRI1;B1AKY9;P50993;B2RAQ4;B7Z3F8;B3KNQ8;B3KSY7;B3KX35;B3KV59;H0Y7C1;B4DIQ8;B3KW93;Q13733;B4DRW5;Q658V6;Q53FM3;P20648;Q5TC01;B4E0R9;Q58I23;Q5TC02;Q5TC05;M0QXF2;B4DHD7;Q58I22;Q58I21;E9PRA5	ATP1A1	36	30	36.9	0	-0.832257	69.747	32	-1.78065	56.224	10	1.35406	88.181	123
B7Z9S8;A6NGH2;Q6LEU2;P05026;A3KLL5;V9GYR2;Q58I20	ATP1B1	7	4	19	1.3e-24	-0.0807133	40.23	5	0.437662	23.736	5	1.32153	39.286	3
V9HW26;P25705;K7EK77;K7ENJ4;B4DGW3;K7ERX7;K7EJP1;K7EQH4;K7ESA0	ATP5A1	9	35	62.7	0	0.105142	72.542	114	-0.161307	77.721	53	1.32366	93.825	260
V9HW31;P06576;Q0QEN7;H0YH81;F8W079;H0YI37	ATP5B	6	28	73.7	0	-0.0159576	63.487	115	-0.78509	130.34	122	1.7143	47.826	240
P30049;A0A087WTL3	ATP5D	2	4	37.5	1.97e-49	-1.71293	10.927	3	0.18728	28.438	4	2.55283	43.708	3
E9PN17;O75964	ATP5L	2	5	63.2	3.85e-21	-1.95624	7.0777	3	-0.931834	15.425	4	-0.392757	4.5602	2
P48047;Q53HH2;H7C0C1;H7C086;H7C068	ATP5O	5	11	66.7	2.55e-93	-0.795734	45.436	11	-0.560519	24.626	26	-2.6673	1.592	2
O75348;A0A024R883;F2Z307;O95670	ATP6V1G1	4	5	33.1	2.54e-52	-1.22833	9.6233	2	0.134018	40.282	7	1.81051	8.6164	3
Q8WWM7;A0A024QZB7;H3BUF6;A0A024QZC0;A0A024QZ91;H3BSK9;H3BSQ5;H3BUE3;H3BRB0;A0A0C4DGL7	ATXN2L	10	18	22.9	3.35e-52	-0.759209	35.654	3	1.39324	42.476	24	0.388847	59.038	4
O95816;B3KN59;B3KM36	BAG2	3	13	52.6	8.71e-43	-1.50144	50.216	6	0.61072	72.016	11	-1.28842	22.629	10
O95817;Q53GY1;C9JFK9	BAG3	3	18	40.9	4.72e-76	-0.879356	37.603	5	0.528115	20.021	9	1.42674	38.608	17
A0A0G2JL47;A0A024RCR6;P46379;A0A0G2JK23;F6S6P2;X6REW1;A0A0G2JJM1;H0Y4L1;F6UR09;F6U1F2;F6XTU0;H0Y710;A0A0G2JJR8;F6WML8;F6VEM6;F6X9W3;F6U341;F6TC96	BAG6	18	6	8.6	7.61e-17	-1.21816	35.159	7	-1.0018	2.54	2	2.77823	13.382	2
Q53HT6;Q53G72;P51572;C9JSP1;C9JQ75;C9J0M4;C9JMD7;C9JM14	BCAP31	8	11	36.2	2.28e-43	-0.80299	45.206	9	-0.281669	28.555	20	0.500687	72.223	13
O75934;B2R7W3;Q53HE3	BCAS2	3	15	80.9	1.64e-127	0.428142	47.028	3	2.31358	59.975	17	0.770486	35.318	22
E9PM92;O00193;E9PRZ9;E9PQA1	C11orf58;SMAP	4	4	33.8	1.85e-152	-0.0495913	42.388	4	0.247748	58.657	11	0.728646	57.363	5
Q9Y224;Q5RLJ0;Q549M8;G3V4C6;H0YJB9;G3V4E7	C14orf166	6	16	72.5	3.93e-146	-0.241731	39.078	20	0.67013	24.27	18	-1.36681	35.487	23
Q07021;A8K651;I3L3Q7;I3L3B0	C1QBP	4	8	33.7	2.14e-168	0.15082	54.879	12	0.913705	25.86	15	2.50242	73.773	15
A0A096LPI6;P30042;A0A0B4J2D5;A0A096LNH5;A0A0B4J2H4;H7C1F6;H7C2G3;A0A096LP73;F2Z2Q0;H7BYH1;A0A096LNJ1;A0A096LP12	C21orf33	12	9	45.8	7.62e-107	-0.66278	35.256	3	0.227726	20.107	4	1.38549	61.586	26
Q9HB71;A0A024R904;Q6NVY0;B4DFD3;B2ZWH1	CACYBP	5	14	66.2	1.93e-55	-0.456841	45.39	13	-1.94246	43.403	18	2.08296	44.332	2
P62158;B4DJ51;H0Y7A7;Q9BRL5;B2RDW0;E7ETZ0;E7EMB3;A8K1M2;Q96HY3;M0QZ52;G3V361;F8WBR5;G3V226;G3V479;P27482	CALM1;CALM2;CALM3	15	10	80.5	3.25e-121	-0.541156	25.686	18	0.267983	55.477	31	-0.376402	18.536	4
V9HW88;P27797;Q53G71;B4E2Y9;B4DHR1;K7EJB9;K7EL50;A0A0F7WAP3;A0A0F7W2W6	CALR	9	26	69.3	0	-1.06223	73.032	54	0.170053	36.814	59	3.33688	106.16	105
Q6IAW5;O43852;B3KQF5;H0Y875;B3KQK3	CALU	5	21	64.1	1.1e-175	-1.37774	90.007	50	1.28318	80.337	52	2.93181	40.456	39
P27824;H0Y9Q7;D6RGY2;Q6ZP56;Q16094;D6RB85;D6RDP7;D6RAU8;D6RFL1;H0Y9H1;D6RAQ8;D6RHJ3;D6RD16	CANX	13	42	56.8	0	-0.695769	84.044	61	0.712859	62.18	93	2.88449	103.99	173
P04632;A0A0C4DGQ5;K7ELJ7;K7EIV0;A0A075B7C0;U3KQE2;K7EM73;K7EKD8;K7ES78;Q96L46;K7EMQ1	CAPNS1	11	11	60.1	6.64e-164	-0.417868	45.328	11	-0.422879	31.304	15	2.01072	38.285	13
Q14444;A0A087X082;G3V153;B3KXU8;E9PLA9;B4DSF8	CAPRIN1	6	21	33	7.42e-119	-0.0122717	44.43	23	2.15862	77.826	57	1.53717	66.5	30
P52907;A0A024R0E5;A8K0T9	CAPZA1	3	12	59.8	5.22e-168	0.436588	54.19	41	-1.73821	49.735	11	1.99361	47.159	8
B4DI19;A8MVQ3;B4DKY1;P49589;A0A024RCG3;B4DPV7;A8K067;Q53HG6;Q59HE5	CARS	9	14	24.3	3.35e-157	-0.677633	33.314	9	-3.21319	43.904	5	0.263352	94.801	21
Q13185;A4D177;S4R2Y4;C9JMM0	CBX3	4	8	51.9	6.43e-61	-0.84218	36.899	7	0.549557	32.688	26	-0.479438	14.233	2
Q96A33;A0A087WYW6;J3QR89	CCDC47	3	20	45.8	1.71e-116	-0.673601	44.469	7	0.558389	48.676	34	1.54907	45.592	28
Q59ET3;P40227;B2R9K8;A0A024RDL1;B4DPJ8;A1JUI8;B4DN39;J3KRI6	CCT6A	8	23	53.3	3.4e-271	-0.131108	61.814	36	-0.253142	118.33	16	-0.361432	92.878	33
Q99832;Q6IBT3;Q53HV2;B7Z7I4;B7Z1C9;F8WAM2;F8WBP8	CCT7	7	20	45.9	5.95e-224	-0.473731	39.179	37	-0.786429	107.06	5	1.70515	82.721	21
Q16543;A0A024R7B7;Q6FG59;K7EQA9;A1L0W4;K7EL68;K7EIU0	CDC37;MBD5	7	9	28.3	1.22e-105	-0.456702	63.031	5	-1.17824	40.711	11	3.10706	71.533	9
P60953;A0A024RAE4;B4E1U9;A0A024R9T1;B7ZAY4;B4DMH5;A0A024RAE6;Q5JYX0;Q9UJM1;Q9UJM0	CDC42	10	7	42.4	3.31e-51	-1.14925	38.707	4	-1.37223	74.532	8	0.00797123	8.7764	3
Q99459;B3KY60;B4DSH1	CDC5L	3	32	47.5	2.77e-180	0.918997	15.376	10	1.96787	49.788	58	1.1051	72.629	27
B4E3D9;A0A0D9SEI3;J3QKR5;B7ZVY7;A0A0D9SER5;A0A0D9SEN2;P21127;J3QR44;A4VCI5;J3QR29;Q5QPR3;Q9UQ88;Q6P5Y5;Q5QPR4;Q96CA8;Q4VBY6;B4E0N4;B4E0M9;J3KS35;E7ESP2;Q5QPQ9;Q3SWV2;E9PFJ2;A0A024R065;A0A024R0C4;A0A087WYI9;B4DWE4;A0A087X1I0;Q05C84;Q6PK02;Q59GL4;Q13882	CDK11B;CDC2L1;CDK11A;CDC2L2	32	15	21.9	1.36e-55	0.496309	11.852	2	-0.357383	30.32	3	-0.194213	77.538	14
Q9UKY7;D3DND1;D6R9V8;H0Y8K3;D6RFH2;D6RDN0	CDV3	6	6	45.3	6.86e-32	-0.86549	15.941	3	0.53843	42.236	7	1.20038	38.651	2
V9HWI5;P23528;G3V1A4;E9PK25;E9PP50;E9PQB7;B4E112;E9PLJ3;E9PS23	CFL1	9	21	84.9	4.36e-302	-0.207411	62.174	29	-0.510152	57.264	62	0.916072	40.962	35
Q9NX63;A4D1N4;C9JRZ6;F8WAR4;B7Z1X9;F8WD73	CHCHD3	6	12	36.6	1.45e-80	-1.26372	36.417	5	1.0908	34.476	11	0.632696	36.618	17
Q9H444	CHMP4B	1	5	27.2	1.49e-33	-0.523712	25.123	5	0.86019	18.557	7	1.73015	61.571	3
Q9NZZ3	CHMP5	1	8	43.4	3.71e-49	-0.572909	10.516	4	0.527512	91.981	9	1.9244	79.075	3
Q99653;A0A024R9M9;H0YNG9;H0YKE7;F5GX29;B4DSB5;H0YLY7;H0YLX1	CHP1	8	9	60.5	3.74e-42	-1.21116	37.392	2	0.566677	38.191	6	1.89964	34.232	3
X6R700;Q9Y3Y2;A0A087X1B7;Q5T7Y7	CHTOP	4	5	28.7	4.57e-106	1.08359	19.895	4	2.35152	51.781	11	-1.97655	45.902	5
Q07065;A0A024RBH2;B3KVX6;Q8TB01;Q6NWZ1;H3BUW6;Q59G85;H3BN64;A0A024R9K5;H3BRM1;H3BRF9;Q96K21	CKAP4	12	38	72.1	0	0.565792	48.214	52	1.25584	41.819	112	0.663511	51.96	111
Q5SRT3;Q53FB0;O00299	CLIC1	3	14	64.7	2.46e-162	-0.988476	40.33	18	0.0384063	60.264	39	2.95076	76.552	6
B4DWC4;Q9Y696;Q6FIC5;Q9NVF8;B3KTR3;A6PVS0;Q7Z2R8;Q86YM0;O15247;Q53G01;B2RAZ0;Q9NZA1;Q96NY7	CLIC4	13	9	49.4	2.73e-68	-1.28757	60.049	4	-0.452385	21.279	13	0.800475	46.728	8
Q14677	CLINT1	1	13	24.8	1.09e-147	-0.568987	25.108	9	0.120953	32.066	14	2.80601	51.238	20
P09496;F8WF69;C9J8P9	CLTA	3	9	23.8	1.54e-29	-0.531385	69.944	10	0.580849	39.982	13	1.99856	54.386	33
A0A024R7S3;P09497;D6RJD1;H0Y9Q6	CLTB	4	12	37.9	2.47e-63	0.135535	48.151	4	0.43569	47.004	9	3.16994	47.804	22
Q00610;A0A087WVQ6;J3KS13;A0A087WX41;P53675;K7EJJ5;J3KSQ2;J3KRF5;J3QL20;A4FU99;Q9H3B0;F5H5N6	CLTC	12	86	60.8	0	-0.26906	57.034	87	-0.717035	8.4632	4	-0.858061	95.218	322
P10909;H0YC35;H0YLK8;B4DW11;H0YAS8;E7ERK6;E5RG36;E5RGB0;E5RH61;E5RJZ5;E7ETB4;Q8IWL5;Q8IWM0	CLU	13	13	32.7	2.28e-71	-0.394259	32.187	12	1.0397	84.182	29	1.22634	16.354	3
P30085;B2R6S5;B4DDL4;Q5T0D2;B4DFW6	CMPK1;CMPK	5	10	61.7	2.44e-98	-1.14404	31.012	9	0.0318724	28.159	27	1.89298	63.287	11
Q53HJ0;P61201;Q59EL2;B2R6N0;B4DIH5;H0YKU5;H0YM03;H0YMC2	COPS2	8	11	26	6.85e-50	-0.445028	76.205	5	-1.1527	22.453	6	2.38097	81.206	10
Q9UNS2;J3QL22;J3QS85;J3KTQ1;J3QKR0;C9JLV5	COPS3	6	5	16.8	1.37e-62	-1.11475	30.073	3	-2.98577	70.771	2	2.3743	115.47	6
Q9BT78;Q53FV3;B3KM48;D6RAX7;D6RFN0;D6RD63	COPS4	6	10	36.2	1.29e-110	-1.24424	47.778	8	-1.80352	90.285	2	0.211749	92.47	5
H9E7F7;H9E7P8;H9E7W2;H9E7T7;X5C6M5;X5BKA4;X2CK15;W8DFH5;W8D1X2;V9K571;V9JPM6;V9J3S1;U5Z9R9;U5Z487;U3LSI8;T1SWS8;T1Q632;S4STI1;Q9B2U8;Q9B138;Q8WCW3;Q8HNR1;Q85KS0;Q7Y6M3;Q6VJJ3;Q6VJD8;Q6VIG7;Q6RQ80;Q6RNN7;Q6RKW8;Q6R0V6;Q5SB08;Q5SAP1;Q5S971;Q4GHE1;Q4GCZ4;Q4GCG2;Q4F4V6;Q305H0;Q19MP7;Q15HH9;Q0Z7S0;Q0Z7J0;Q06TE6;P00403;L7XMG0;K9M370;J7FG21;I6UIH6;I6PRP7;I6N6Q6;I3Q4M2;I3PYD8;I2E7Z7;H9S868;H9RV93;H9RJL3;…	COX2;COII;MT-CO2	314	8	50.2	1.71e-88	-1.37741	16.463	4	-2.93106	9.2159	4	1.41538	69.497	16
F8WJN3;Q16630;B4DSU9;F8W084	CPSF6	4	11	26.2	1.88e-128	-0.0350322	122.23	9	-0.621337	87.578	13	-0.431997	53.192	16
H0YFA4;Q53FN1;P52943;H0YHD8	CRIP2	4	5	34.9	4.9e-62	0.601601	13.571	6	0.764959	34.419	9	1.1602	18.231	5
Q9UK43;Q95HA6;Q13123;B2R5Y4;D6REL4;Q9H4P6;E7EQZ7;Q9Y3Z5;B4DEH2;D6RAY9;D6RCQ4;A0A0C4DGW5	CSA2;IK;DKFZp564B112	12	11	24.8	1.1e-43	-0.110231	5.3649	2	0.125384	25.424	7	-0.631058	22.603	7
P67870;N0E4C7;Q5SRQ6;Q5SRQ3;N0E466;N0E472;A0A0G2JM12;N0E638;N0E650;N0E6J1;B4DUJ4;N0E644;A0A0G2JM58	CSNK2B	13	7	45.6	3.81e-61	-0.313925	56.305	5	-0.548338	4.4998	2	0.356698	32.067	12
B4DUD5;P33240;E7EWR4;B3V096;E9PID8;A0A0A0MT56	CSTF2	6	8	28.4	1.79e-59	-0.11402	37.134	3	0.51093	30.609	11	1.68321	79.594	3
P35221;B4E2G8;B4DKT9;G3XAM7;B4DU00;B3KSR8;E5RIB1;E5RG03;E5RGD2;E5RGY6;E5RJ41;E5RJP7;E5RHV7;E5RGY7;E5RJL0;E5RFM5;E5RIE0;Q49AD3;E5RFM3;E5RFK9;H0YBB8;F6KRI5;A0A0A0MRI5;E5RFG3;B7Z259;A0A0A0MTJ6;E5RJZ2;E5RGG4;E5RJ43;E5RGS1;E5RIT8;A0A087WZL6;E5RGU3;E5RHJ5;Q9UI47;A8K141	CTNNA1	36	40	65.5	0	-0.474112	36.357	28	-0.176833	53.232	58	3.47058	87.037	86
Q96FS1;Q68DU0;C9JZR2;O60716;Q7KZJ3;A0A024R4Z0;A0A024R4Y7;E9PRE2;H0YC95;E9PKY0;E9PKL1	CTNND1;DKFZp781O2021	11	23	39.9	1.28e-239	-0.680636	32.486	17	-0.691802	36.492	6	2.63397	68.963	76
V9HWI3;P07339;H7C1V0;H7C469;F8WD96;C9JH19;F8W787	CTSD	7	11	30.3	2.04e-104	-1.05352	23.906	17	-0.999423	29.564	21	0.72123	48.977	14
Q53HG7;Q14247;A0A024R5M3;Q76MU0;B3KRK4;B4E358;H0YCD9;H0YEV2;A0A0B6XJY7	CTTN;EMS1	9	33	57.5	0	0.377512	25.202	27	-0.00432161	34.82	45	3.21638	67.084	76
J3KNF8;Q5HYD9;H3BUX2;O43169;D6RFH4;J3QR91	CYB5B;DKFZp686M0619	6	6	62	1.49e-64	-1.02131	113.7	5	0.449355	24.551	10	1.98171	36.538	3
Q8TBT6;P08574	CYC1	2	11	44.1	2.74e-64	-0.770092	78.394	6	-0.105008	26.035	12	-0.103665	23.283	21
P51398;V9GZ03;V9GYL9;V9GYA7;V9GYJ9;V9GZ61;V9GYC9;V9GYW1;V9GY11;V9GYJ3;E2JL21;V9GYF7	DAP3	12	14	42	1.88e-158	-0.637648	22.792	9	1.93341	77.248	13	0.471369	49.102	10
Q16643;D6R9W4;B3KSQ7;D6RFI1;B7Z2Z0;D6R9Q9;D6RCR4	DBN1	7	20	35.7	2.17e-109	1.05742	63.586	65	-1.62723	60.888	14	-0.394843	65.491	2
Q13561;V9HW58;Q53H88;B3KTX4;A8K8J9;F8W1I6;H0YI98;F8VW18;F8VRV7;H0YHL1;F8VX93;F8W0U6	DCTN2	12	17	45.6	4.28e-239	0.228973	82.439	7	1.05406	27.919	25	2.66703	53.359	12
V9HW53;O95865;Q5SSV3;Q5SRR8;H0Y7N1	DDAH2	5	6	31.6	1.4e-104	-0.99588	50.629	3	-0.151339	14.708	2	1.31718	59.822	8
Q92841;H3BLZ8;Q59F66;B4DZQ7;Q9UQL5	DDX17	5	27	39.1	2.42e-262	-0.320378	28.634	18	-0.259423	185.86	15	-0.451857	57.805	37
Q9NR30;Q3SWU7;Q8NI92	DDX21	3	31	53.4	3.36e-222	0.297015	86.498	2	2.5245	48.579	13	-1.73604	136.62	63
O00148;B4DX78;K7EQN7;A0A024R7H0;Q69YT6;K7EPJ3;K7EN69;K7ENP6;K7EL56;K7EIL8;B4DF34	DDX39A	11	19	50.6	3.13e-115	-0.788539	74.077	24	-0.896078	41.645	6	-0.174406	74.827	43
P17844;J3KTA4;B5BUE6;B4DN41;B4DNG2;Q7Z2V5;Q59E92;J3QSF1;J3KRZ1;J3QRQ7;J3KRX8;J3QR02;C1IK54;X6RLV5;J3QRN5;J3QLG9;J3QR62	DDX5;DKFZp686J01190	17	33	55	0	-0.0675759	38.766	20	-3.07994	193.9	12	-0.736475	51.336	95
P00374;B0YJ76;A0A024RAQ3;B4DM58;C9JJ68;Q86XF0;B3KV46	DHFR;DYR	7	6	36.9	3e-27	-0.627293	23.045	5	-1.214	24.31	10	-0.471656	144.45	2
O43143;B4E0S6;B4DFD7;F5H658;B7Z8F4;Q86YB2;Q86X36;Q14562;A8K6J9	DHX15	9	32	45.4	1.82e-242	-0.544161	137.64	22	1.08391	78.333	3	-2.10949	105.61	63
Q08211;Q58F26;Q6PJK6;B3KU66	DHX9	4	52	49.8	0	-0.313728	81.542	39	1.78588	10.925	7	-2.21943	84.737	209
Q68DQ4;P10644;B2R5T5;K7EPB2;K7EM13;K7EKR1;K7EIE5;K7EID3;K7EJ40;K7EK41;H7BYW5;C9JSK5;A0A024R802;P31321;B4DM81;A8K099;Q15300	DKFZp779L0468;PRKAR1A	17	6	16.3	6.89e-43	0.312897	99.6	3	-1.66193	26.191	3	1.07054	39.261	3
P36957;A0A024R6C9;Q6IBS5;Q86TQ8;Q86TW7;Q86SW4;B7Z6J1;H0YJF9;G3V3F0;Q16187;G3V5M3;Q6LEQ7	DLST	12	8	21	2.96e-91	0.176833	39.207	12	-1.26352	22	11	0.766799	152.05	5
P31689;B7Z5C0;Q9NXZ8	DNAJA1;HDJ2	3	12	40.1	2.17e-92	-1.05289	56.375	11	-1.61117	21.838	7	0.0189657	14.356	5
O60884;A0A024R6S1;T2DN57;T2DPK5;A0A087WT48;I3L320	DNAJA2	6	15	47.3	8.39e-138	0.998845	39.804	3	-0.201508	25.054	3	0.752121	52.172	5
Q59E88;Q96EY1;Q53G26;B3KM81	DNAJA3	4	12	31.2	1.42e-62	-1.39199	45.917	8	1.10166	20.261	6	1.29385	36.755	15
Q6FI51;Q6FHS4;P25685;M0R080;B4DKK9;M0QYT3;M0QXK0;M0R1D6;M0QZD0;M0R128;B4DNN2	DNAJB1	11	12	35.6	1.17e-51	-1.48411	47.938	4	-0.215244	89.07	11	2.965	70.244	6
Q9UBS4;B3KW63;H7C2Y5	DNAJB11	3	14	38	1.22e-105	-1.17082	26.789	7	0.10507	40.515	8	1.41723	81.003	14
O75937;S4R3J5	DNAJC8	2	10	53	4.67e-49	-0.708231	32.506	6	0.622399	26.469	16	1.46446	21.012	4
G8JLD5;O00429;D3DUW7;D3DUW6;B4DYR6;D3DUW5;Q32Q67;F8VZ52;B4DPZ9;F8VUJ9;B4DDQ3;F8W1W3;F8VR28;F8VYL3;H0YHY4	DNM1L	15	13	27.1	5.92e-270	-1.238	88.976	12	-2.5217	19.909	2	1.17919	60.115	6
Q15125;A0A024QYX0;C9J719;C9JJ78	EBP	4	3	16.5	2.48e-09	-1.04118	64.84	6	-1.698	83.392	3	1.72724	53.571	2
P30084	ECHS1	1	11	45.2	3.83e-145	-1.36131	54.273	23	-2.39567	87.986	13	-1.4211	31.828	6
Q6IPT9;Q6IPS9;Q6IPN6;Q5VTE0;Q53HQ7;Q53HM9;Q53G85;P68104;A8K9C4;Q53GE9;Q53HR5;Q53GA1;Q96RE1;A0A087WVQ9;B4DV42;A0A087WV01;Q9H2I7;B4DNE0;Q9NZS6;Q53G89;Q8IUB0;Q53HR1;Q504Z0;B4E2C5;Q16577;A9X7H1;Q6P4C9;Q96CD8;Q96C29;Q8TBL1;Q6P082;Q5JR01;A6PW80;Q2F837;Q96EB3;Q6NS35;Q6NSH7;Q14222	EEF1A1;EEF1A1P5;EEF1A1L14;PTI-1	38	18	50.9	9.05e-117	-0.102419	95.214	122	-1.05256	49.474	72	0.938901	113.98	100
O43324;D6RBD7;C9J1V9;H0YAL7;D6RCQ0;H0YAH9	EEF1E1;hCG_2043275	6	9	59.8	1.65e-36	0.415434	35.335	6	-1.61927	14.794	3	1.73778	22.008	5
Q53YD7;P26641;B4DUP0;B4DUK7;Q2F838;B4DSR4;Q2F840	EEF1G	7	21	51	1.25e-168	-0.945916	81.106	30	-0.808179	159.22	27	3.12595	82.972	63
P13639;Q8TA90;B4DPU3;Q6PK56;B4DRE8;B4DMC6;Q6W6M8;M0R0I6	EEF2	8	51	62.6	0	-0.163058	64.247	105	-0.621712	72.736	21	1.27897	109.05	146
Q9H4M9;B2R5U3;A0A024R571;B4DZH9;B4DMV9;B4DR44;C9JC03;B4DTR4;C9J2Z4;C9JDQ8;C9JIJ3;C9IZH1	EHD1	12	17	42.1	1.95e-95	-0.364199	24.088	10	-3.20594	17.514	2	1.54721	35.917	10
P47813;O14602;X6RAC9;A6NJH9	EIF1AX;EIF1AY	4	7	47.9	9.18e-43	-0.391967	44.42	5	1.09071	41.302	10	0.617477	27.652	4
Q53XC0;P05198;H0YJS4;G3V4T5;B4DM12	EIF2S1	5	17	56.8	1.13e-178	0.0499095	45.582	13	0.0850528	44.166	2	0.456861	75.402	12
Q6IBR8;P20042;B5BU01;Q3B7I9;Q96I16;Q59GZ3	EIF2S2	6	15	42.3	9.06e-166	-0.803166	41.495	8	0.912619	50.483	19	2.36097	63.368	18
B4DMT5;O00303;B3KSH1;B4DEW9;H0YDT6;E9PQV8;A0A0D9SEZ9;Q9BX72	EIF3F	8	10	42.7	1.52e-143	-0.671026	54.381	10	-1.55302	34.089	9	0.282755	50.582	22
O75822;A0A024R5S5;H0YGJ7;H0YLP3	EIF3J	4	11	41.1	6.32e-77	-0.647965	31.317	4	0.804451	41.894	15	-0.907044	61.86	6
Q9UBQ5;K7ERF1;B4DVD7;K7ES31;U3LUI4;A0A087WVB9;K7EQM4;K7EK53;B4DQ48	EIF3K	9	7	36.7	7.2e-37	-0.780215	26.731	4	-1.13409	29.083	6	-0.827982	18.41	5
Q6IAM0;O75821;K7ER90;K7EL20;A8K5K5;K7ENA8;K7EP16;B0AZV5;B7Z1G0;K7EL60	EIF3S4;EIF3G	10	9	30.3	8.07e-81	-1.28852	29.959	9	0.0952654	49.291	10	2.15072	40.202	18
P60842;A8K7F6;A8K088;J3KT12;Q59F68;J3KTB5;J3QS69;B4DNH2;J3QL43;J3KSZ0;J3QR64;J3KTN0;J3QLN6;J3KS25;B4DKP9;J3QKZ9;B4E047;B4E102;J3KT04;J3KS93;E7EMV8;Q86WD0;Q59GT8;J3QL52;Q5JWW0;J3QQP0;E9PBH4;F8WE11	EIF4A1	28	23	60.8	0	-0.484934	99.329	70	-0.651683	19.288	22	-0.808344	95.011	74
B4DEP6;P23588;E7EX17;B4DRM3;F8VP89;F8VX11;F8VSC7;F8W0K0;Q7Z5Y0;B4DS01;F8VYE9;F8VRU1;Q6AI40	EIF4B	13	20	45.3	8.71e-119	-0.307484	100.24	7	0.833722	56.155	34	2.98119	46.845	13
Q32Q75;P06730;X5D7E3;D6RBW1;B7Z2T1;H0Y8J7;D6RFJ3	EIF4E	7	6	30	1.94e-42	-0.215613	19.527	6	-0.215119	12.878	4	1.63532	57.819	5
Q15056;Q75MU1;B4DMV6;Q75MU2;A4D198;Q75MT8	EIF4H;WBSCR1;LOC392647	6	13	55.6	2.98e-114	-0.353911	133.39	13	0.0960054	105.44	17	2.35255	56.817	12
P63241;I3L397;I3L504;Q6IS14;F8WCJ1;C9J7B5;C9J4W5;Q9GZV4	EIF5A;EIF5AL1;EIF5A2	8	18	88.3	7.69e-249	-1.28412	93.115	17	0.240486	45.573	58	2.95299	68.942	4
P56537;B7ZBH1;F8WD20;B4DJH0;A0A0B4J1Y7;F8WDS6	EIF6	6	5	32.7	1.75e-39	-0.366671	3.3707	5	-1.08923	199.18	2	-2.16215	144.15	4
Q15717;M0QZR9;M0R055;B1AM48;B7Z5E0;Q12926;B1APY9;P26378;B1APY8;A0A0A0MRX1	ELAVL1	10	7	25.8	3.13e-62	-0.485681	11.463	2	-1.21132	48.917	2	0.661342	73.469	3
S4R329;H0YK61;H0YNK0;H0YNK8;Q5J8M3;A0A024R9N3;H0YLP8;H0YMH5;H0YN63	EMC4	9	4	70.8	1.9e-19	-0.667263	6.5229	2	-1.1111	45.927	3	1.25705	34.044	5
Q9NPA0;A0A024R9K7;H0YDX2;H0YDT8	EMC7	4	4	23.1	3.93e-13	-0.355479	0.55897	2	0.229568	9.4714	2	-2.0797	42.356	2
P50402;Q5HY57;F8WEQ1	EMD	3	17	67.7	0	-0.283527	46.498	20	2.19634	62.829	27	1.94242	63.841	36
Q9HC35;B5MBZ0;A6P4V4;A6P4T4;C1PHA0;B6EXY3;C1PHA1;J7MA22;I1X3U7;B3XZL9;B3XZM0;A9YLN7;B6EXY4;B6EXY5;B4DIT9	EML4;EML4-ALK variant 6;EML4-ALK variant 7;EML4-ALK;EML4/ALK fusion	15	10	10.5	5.62e-72	-1.10498	24.229	3	0.238647	33.236	2	1.62625	88.931	10
P06733;A0A024R4F1;E2DRY6;K7EM90;A4UCS8;A4QMW8;L0R6S1;Q9NPL4	ENO1	8	34	74.9	0	-0.738	77.257	142	-1.31423	83.418	282	2.1235	86.049	22
B4E0N6;Q969X5;F2Z3Q5;F2Z2U2	ERGIC1	4	9	44.3	2.19e-69	-1.01736	34.686	7	-0.658189	79.713	7	2.51243	52.152	22
Q96HE7;G3V3E6;G3V2H0;G3V5B3;G3V503;Q5TAE8;Q86YB8;B2RD00	ERO1L	8	12	32.1	7.63e-71	-0.0903574	23.212	14	-1.10454	83.022	18	2.30458	120.21	5
V9HW71;P30040;F8VY02;F8W1G0	ERP29	4	16	62.5	5.53e-133	-0.757135	33.279	20	0.223576	55.636	24	0.166972	30.09	15
Q9BS26	ERP44	1	8	21.4	1.33e-55	-1.85747	2.5473	2	0.673624	49.741	13	2.13632	121.32	6
P13804;H0YLU7;H0YK49;H0YNX6;H0YL12;H0YKF0;H0YL83;J3KN60;H0YM12	ETFA	9	17	70.3	1.5e-262	-0.789038	26.523	20	-0.336283	71.789	20	1.64318	73.594	79
B0QYK0;Q01844;H7BY36;A0A0D9SFL3;C9JGE3;A9Z0R7;Q71E78;F8WC90;C3UMV4;C3UMV3;C3UMV2	EWSR1	11	8	14.1	7.12e-91	0.920065	37.756	6	0.240452	57.226	25	-0.375067	81.718	14
Q9NQT5;Q9NYS3	EXOSC3	2	7	40	6.4e-73	0.217355	39.059	4	0.444184	17.84	2	0.358713	23.776	5
Q5RKV6	EXOSC6	1	7	32	6.18e-56	0.209141	85.18	3	1.69343	103.56	6	1.0549	24.387	7
A0A024R872;Q96TA1;Q9H8K1;Q2YD88;Q9H6L6	FAM129B	5	22	41.3	7.49e-143	-1.13835	53.297	24	-2.64418	73.857	26	-0.387804	117.43	6
Q9NSI2;C9JJU7	FAM207A	2	6	36.1	3.56e-27	1.27673	9.57	2	1.20337	0.58978	2	-0.257373	59.538	11
Q9Y285;Q6IBR2;K7ER00;K7EPH2;K7ER16;K7EK06;K7ERS0	FARSA;FARSLA	7	22	53.1	7.6e-201	-0.196046	51.557	13	-2.83469	132.46	6	0.0087403	54.45	29
P49327;Q6PJJ3;Q13587;J3KTF0	FASN	4	111	58.7	0	0.278104	64.385	108	-1.41641	14.596	7	0.966573	107.22	438
P07954	FH	1	16	41.4	1.05e-178	-0.444851	96.219	17	-1.62349	42.057	17	2.2887	80.834	30
F8VU90;Q9NYL4;Q86SR8;H0YHM7;E9PAR0	FKBP11	5	4	15.9	6.89e-21	-1.34106	19.828	2	0.413519	22.454	5	0.184523	99.034	7
Q53GD8;Q00688;G3V5F2	FKBP3	3	14	52.7	8.82e-77	-0.959402	40.117	9	0.502342	33.23	19	1.48742	17.058	3
Q02790;B2R9U2;F5H1U3;H0YFG2;F5H120	FKBP4	5	20	58.8	2.73e-231	-0.536964	60.323	32	-2.10457	108.63	12	1.06103	79.083	14
Q60FE6;Q60FE5;A6NDY9;A0A087WWY3	FLNA	4	128	68.5	0	-1.02374	86.449	373	-1.35282	63.504	237	0.607683	105.95	436
B4E0X8;Q96AE4;E9PEB5;B4DWL1;B4DT31;Q59FU3;Q6PJY1;C9JSZ1	FUBP1	8	30	54.7	6.69e-136	-0.76048	42.983	24	0.730081	35.14	52	2.34124	39.52	2
Q96I24;A0A024R8A7	FUBP3	2	24	57.5	6.9e-124	-0.713781	110.52	10	0.38981	65.099	34	2.85225	47.299	13
Q59H57;B4DR70;A8K4H1;Q8TBR3;Q6IBQ5;P35637;Q13344;H3BPE7;Q70T18	FUS	9	12	40	1.19e-59	0.72718	36.157	21	0.672727	54.193	35	-0.161436	50.24	17
Q6FI03;Q5U0Q1;Q13283;Q53HH4;Q32P45;Q6ZP53;B7Z8K4;E5RIZ6;E5RI46;E5RIF8;E5RH42;E5RJU8;E5RH00	G3BP;G3BP1	13	21	51.5	9.58e-168	0.2929	44.136	25	1.59946	59.509	77	3.41673	57.615	27
A0A024RDB2;Q9UN86;A0A024RDE5;A8K6V7;D6RAC7;D6RB17;D6RGJ4;D6RBM9;D6REX8;D6RBR0;D6RE13;D6RBW8;D6R9X5;D6R9A4	G3BP2	14	16	38.5	1.5e-103	0.466653	24.697	13	2.73947	47.185	31	2.64539	17.271	4
P11413;A8K8D9;Q2VF42;B4DYA7;E7EUI8;E9PD92;E7EM57;Q0PHS1;A2IBT6;A7IZZ3;Q0PHS5;Q0PHS6;Q0PHS3;Q0PHS2;B6ZHS6;I3V9R4	G6PD	16	32	66	0	-0.0129411	47.03	27	-0.457332	32.065	4	1.04958	89.865	64
V9HWJ0;Q14697;B4DJ30;F5H6X6;A0A024R592;B4DSM6;B4DIW2	GANAB	7	48	59.5	0	-1.14807	58.045	122	-0.193709	71.516	14	-0.3122	102.16	248
P41250;A0A090N8G0;Q75MN1;H7C443;F8WCK4	GARS	5	20	38.8	5.32e-214	0.0692897	42.376	22	0.0840891	76.534	4	0.686661	65.348	16
Q8WXI9;B3KSZ4	GATAD2B	2	8	21.9	5.12e-50	0.695103	17.468	4	0.938735	71.895	12	1.14688	38.288	6
Q6IAT1;P50395;B4DLV7;Q5SX87;Q8TB95;B3KVE3;V9GYF8;Q5SX90;Q5SX86;V9GYJ7;Q5SX91	GDI2	11	29	71.2	0	-0.85504	102.07	22	-0.445939	52.576	5	1.46618	118.9	80
O76003	GLRX3	1	14	49.9	1.64e-64	-1.01774	187.2	7	-0.525367	12.583	10	3.06637	78.026	5
P63092;Q5JWF2;B0AZR9;Q5FWY2;Q14455;S4R3E3;O60726;H0Y7F4;A0A0A0MR13;Q5JWE9;S4R3V9;Q8N2B4;P38405;A8K1Y9;O75633;O75632;K7EQ80;K7EPE2;B4DHG7	GNAS;GSA	19	11	36	1.23e-43	0.572599	46.909	8	-1.48574	169.55	3	-0.244278	83.72	26
P63244;E9KL35;J3KPE3;D6RAC2;H0YAF8;D6RHH4;H0Y8W2;D6REE5;H0YAM7;D6R9Z1;D6R9L0;D6RFX4;B4DVD2;D6RAU2;E9PD14;D6RFZ9;B4E0C3;D6RBD0;D6RF23;H0Y8R5;D6RGK8;D6RHJ5;D6R909;B4DWC6;H0Y9P0;D6RDI0;I3QNU9	GNB2L1	27	24	83.9	2.62e-276	0.44668	68.362	34	-0.077243	36.478	11	-1.12796	58.507	48
Q9BVP2;A0A024R2Z6;C9JYH9;C9JZT7;B4DMU5	GNL3	5	14	32.6	4.54e-56	1.03097	34.075	5	1.74739	66.036	5	-2.02882	28.255	16
A0A0C4DGS5;Q08379;B7ZC06;Q5HYE0;A0A087WYC0;Q5PXD5;H0Y7B8;Q6ZPB4	GOLGA2	8	37	46.2	0	-1.36082	178.03	7	0.847207	45.638	25	0.634464	83.795	82
B4DEI4;Q9H8Y8;B4DNR1;B4DQF1	GORASP2	4	3	12.3	2.28e-35	-0.458346	21.453	2	1.40175	49.767	4	3.25539	35.927	3
Q6ICN0;P62993;B0LPF3;B3KR50;J3KT38;J3QRL5;J3QLF6	GRB2	7	11	57.1	4.62e-31	0.332049	28.81	3	0.2615	12.014	9	2.20045	33.552	6
Q9UBQ7;Q5M7Z5;U3KQ56	GRHPR	3	7	32	1.47e-98	-0.434208	20.846	6	-0.992913	25.146	8	2.89744	105.22	6
X5D2J9;Q499G6;X5D939;X5DNP5;X5DR09;P78347;A8K9W7;B4DH52;B4DRA9;X5D7Q9;A0A0A0VEB4;B4DM07;C9J6M0;A0A087WW90;A0A0D9SF80;Q86UP8;Q6EKJ0;A0A0A0MSY2	GTF2I	18	36	46.4	5.25e-188	-0.246567	48.841	29	-1.07786	102.13	2	2.36714	99.874	79
P31937;A0A024RA75;H7BZL2	HIBADH	3	9	39	3.34e-110	-0.755771	36.465	7	0.0887303	45.606	11	0.957328	38.663	4
P16403	HIST1H1C	1	17	45.1	4.48e-90	1.15062	43.117	18	2.14637	110.52	44	-0.63292	69.513	26
P62805;B2R4R0;Q0VAS5;Q6B823	HIST1H4A;HIST1H4L;HIST1H4H	4	13	64.1	1.49e-67	-1.37176	67.428	15	1.41423	39.958	23	-1.67654	61.026	14
Q71DI3	HIST2H3A	1	4	40.4	1.08e-14	-0.841689	28.348	5	0.541408	28.264	4	-1.73405	166.37	2
P09429;A0A024RDR0;Q5T7C4;B7Z965;Q59GW1;B3KQ05;B2RPK0;Q75MM1;D3DQY9;Q9NYD7;Q53TD0;P23497	HMGB1	12	19	54	2.01e-80	-0.943389	35.991	20	0.41523	41.865	46	1.94942	17.396	9
Q5U071;D6R9A6	HMGB2	2	14	54.3	1.43e-64	-0.966038	86.675	13	0.76594	34.908	23	0.879993	43.839	5
Q6IBP2;P30519;Q6FHB5;B3KSE0;A0A087WT44;I3L159;I3L1F5;Q53HF1;I3L276;I3L4P8;I3L463;I3L1Y2	HMOX2	12	11	50.6	2.28e-64	-0.912184	3.5865	2	1.0424	19.236	14	0.414826	85.569	16
Q13151	HNRNPA0	1	9	36.7	4.42e-69	0.557974	38.873	7	0.581303	40.166	9	-0.212383	88.45	6
F8W6I7;A0A024RB53;P09651;A0A024RAZ7;Q6IPF2;A0A024RC46;Q9BSM5;Q0VAC0;F8VZ49;F8VTQ5;Q32P51;A0A024QZ98;B4DP35;B4E0B5;H0YH80;F8W646;F8VYN5;Q3MI39	HNRNPA1;HNRPA1;HNRNPA1L2	18	20	56.7	5.67e-268	-0.865358	50.023	62	1.3059	68.908	76	0.386714	67.386	29
P22626;A0A024RA61;A0A024RA27;A0A024RA28;A0A087WUI2;I6L957	HNRNPA2B1	6	26	72.8	0	-0.712149	63.881	43	1.46403	51.172	72	0.30244	52.531	75
P51991;Q65ZQ3;B4E036;Q8NFG3;H7C1J8;Q66K53	HNRNPA3	6	19	42.3	1.73e-175	-0.611513	37.49	14	1.71686	30.894	28	-1.65219	70.435	22
G3V4W0;B4DY08;B2R5W2;G3V4C1;B3KX96;G3V2D6;G3V5X6;G3V3K6;G3V251	HNRNPC	9	16	54.6	7.79e-105	-1.40867	25.959	9	1.11057	25.489	10	-1.23199	68.904	22
P52597;A0A024R7T3;B4DKS8	HNRNPF	3	14	41.9	1.15e-205	0.280362	46.546	17	1.90266	74.944	31	1.26032	35.281	28
P31943;G8JLB6;E9PCY7;D6RIT2;D6RIU0;D6RBM0;E7EQJ0;D6RAM1;D6R9T0;D6RFM3;D6RDU3;D6RJ04;D6RIH9;E7EN40;H0YB39;D6RDL0;E5RGV0;H0YBG7;Q68DG4;H0YBD7;D6RF17;B4DP51;D6R9D3;E5RGH4;E5RJ94;H0YAQ2	HNRNPH1	26	15	44.3	2.48e-236	0.409038	79.256	31	1.36208	64.073	66	0.676065	49.799	34
P55795;B4DFK9;B4DP00	HNRNPH2	3	12	42.3	4.39e-156	0.896001	0.47817	2	0.644465	80.734	5	-0.787432	35.136	8
P31942;A0A024QZK8;Q53F48;B4DHY1;A0A024QZP1	HNRNPH3	5	10	44.8	7.34e-175	-0.285196	45.642	10	1.25388	33.297	13	-1.28392	31.669	5
P52272;A0A087X0X3;Q59ES8;Q7KYM9;M0QZM1;M0R019;M0R2T0;B4DEG4;Q6P2D7;M0R0N3;M0QYQ7;M0R2I7;M0R0Y6;M0QY96;M0QYL3;Q8TCM5	HNRNPM;ORF	16	50	77.4	0	0.0272956	42.229	54	0.233803	126.66	51	-1.06736	50.949	169
O43390;Q0VGD6;B2R7W4;B4DMB1;B4DT28;B4DMD1	HNRNPR;HNRPR	6	26	45	3.81e-223	0.462995	23.577	17	0.254272	92.792	24	-1.83176	100.54	39
Q00839;B3KX72;B4DLR3;Q96BA7;Q7Z4Q5;Q5RI18;Q9UEL2	HNRNPU;HNRPU	7	32	45.9	0	0.956651	94.69	66	1.86029	56.444	29	-1.51521	119.57	96
A8K3W4;A0A024R0J9;A0A0A0MRA5;B7Z4B8;Q9BUJ2;A8K6U7;A8K5K0;M0R3F1;M0QYZ0;M0R0K8;B3KM60;M0R203;M0QZV6;M0QYI8;M0QYM5	HNRNPUL1	15	19	38.1	2e-235	1.21089	59.715	28	1.61701	66.455	7	-2.21832	89.413	37
Q1KMD3;H3BQZ7	HNRNPUL2;hCG_2044799	2	25	39.9	4.11e-144	-0.311166	43.679	10	-1.85762	11.997	2	-1.19194	104.37	10
Q6IBN1;P61978;A0A024R228;Q5EC54;B4DFF1;B3KU16;S4R457;S4R359	HNRPK;HNRNPK	8	30	64.7	0	-0.263958	90.372	95	0.946777	55.588	124	2.8292	70.858	148
P08238;A0A024RD80;B4DMA2;B4DGL0;Q6PK50;Q58FF7;Q9H6X9;A8K3W9;O14942;Q58FF4	HSP90AB1	10	51	69.5	0	-0.760455	62.967	173	-2.36715	117.03	132	2.67401	77.843	340
Q58FF8	HSP90AB2P	1	13	23.1	2.51e-273	-0.727093	19.422	4	-2.54666	125.87	5	2.08125	41.737	9
P0DMV9;P0DMV8;A8K5I0;A0A0G2JIW1;B4DFN9;B4DI39;B4E1S9;B4E388;B4DVU9;V9GZ37;B3KTT5;B4DNX1;B4E1T6;Q9UQC1;B4DNV4	HSPA1B	15	38	69.3	0	-0.242977	41.463	66	-2.25378	83.13	99	1.72681	95.435	183
P34932;B4DH02;Q59GF8;V9HW33;B4DUS3;B4DT47;A0A087WYC1;B4DIZ3;B4E354;B4E0H6;O14992;A0A087WTS8;B0AZU6;B4DSE8;Q7KYN0;B0AZS1;B0AZT0;B4DN48	HSPA4;HS24/p52	18	27	42.9	3.57e-165	-1.09906	64.808	38	-0.775851	137.6	9	0.653287	164	6
V9HWB4;P11021;B4DEF7	HSPA5	3	49	58.4	0	-0.00972763	52.241	148	0.372767	57.523	205	0.60964	92.004	178
Q53FC7;P17066;B3KSM6;B2R6X5;B4DHP5;P48741	HSPA6;HSPA7	6	12	16.3	6.42e-160	0.0640551	58.639	11	-0.864018	67.465	10	2.26472	85.229	13
V9HW22;P11142;E9PKE3;Q53GZ6;Q96IS6;B3KTV0;Q53HF2;E9PNE6;B4E1Q1;E9PN89;A8K7Q2;B4DTX2;E9PLF4;E9PQQ4;E9PQK7;E9PK54;E9PPY6;Q96BE0;E9PS65;E9PN25;Q96H53;E9PM13;E9PI65;A4D111;Q9NZ87;Q9NWW3	HSPA8	26	39	64.1	0	-0.181035	65.855	157	-1.2809	96.331	163	0.536775	78.92	146
B7Z4V2;V9HW84;P38646;Q8N1C8;B7Z4T3;B7Z1V7;A1XP52;D6RJI2;Q2F839;H0Y8S0;D6RA73;H0YBG6	HSPA9	12	47	60.9	0	-0.372318	43.534	118	0.242413	53.491	199	0.550634	49.529	103
P10809;A0A024R3X4;B3GQS7;B7Z597;B7Z4F6;B7Z5E7;B7Z532;Q53SE2;E7EXB4;E7ESH4;B9VPB4;B9VP19;C9JL25;Q53QD5;C9JCQ4;C9JL19;C9J0S9	HSPD1	17	62	86.2	0	-0.489342	78.289	235	0.29465	49.604	336	2.16903	94.477	296
P61604;Q9UNM1;B8ZZL8;A0A024R3X7;B8ZZ54	HSPE1;EPFP1	5	12	87.3	1.82e-88	-1.76577	37.877	11	0.033289	20.088	17	0.419256	17.315	2
O43719;B4DRS4;Q5H919;Q5H918	HTATSF1	4	15	26.1	8.08e-225	-0.448922	23.838	3	-0.215119	31.378	6	2.29011	47.945	14
Q9UPE4;Q53G69;O43615;M0QXU7;M0R301;M0QXM9;M0R124;Q6AI07	hTIM44;TIMM44	8	9	26.3	4.42e-57	-1.93374	33.567	6	-2.07262	100.61	2	1.10861	84.813	13
Q9Y4L1;A0A087X054;B7Z2N4;B3KXH0;B7Z766;E9PJ21;Q05D91;A0A087WWI4;Q6IN67;K7EQK2;B7Z602;A0A024R3G0;J3KTF1;J3QL06;Q9BST8;J3QQH7;J3QLE9;B7Z4E6;A0A087X214;A0A087WW13;Q68D25	HYOU1	21	43	55.8	0	-0.825491	68.498	31	-0.828388	70.044	25	2.00845	81.539	199
J3KS15;Q14197;J3QRF8	ICT1	3	9	45.3	5.31e-58	-0.268765	7.4246	2	2.44128	150.45	7	2.28764	87.47	8
V9HWJ2;V9HW78;O75874;B2R5M8;Q6FIA4;Q6FI37;Q0QER2;B4DXS4;C9J4N6;C9JJE5;A0A0A0U6N4;C9JLU6	IDH1	12	20	46.1	1.35e-147	-1.70322	63.832	12	-1.18345	29.601	23	0.538639	66.837	18
P48735;Q53GL5;Q13584;B4DSZ6;H0YL11	IDH2	5	25	53.3	1.32e-245	-0.594944	74.573	5	0.666989	82.868	4	1.59201	105.96	154
B4DJB4;Q53GF8;P50213;H0YL72;B4DSY4;B7Z9J8;H0YMU3;H0YLI6;H0YKD0;H0YNF5;H0YM64;H0YM46	IDH3A	12	11	42.1	1.46e-89	-1.39331	42.326	11	0.0685892	51.752	19	0.272019	66.96	18
Q13907;C9JKM8;C9JD53	IDI1	3	6	28.2	1.29e-132	-0.582836	42.683	4	-2.59007	12.027	5	3.32825	58.119	9
Q53FG3;Q12905;F4ZW62;B4DY09;F4ZW63;X6R6Z1;A0A0A0MRL0	ILF2	7	13	56.4	2.68e-120	-0.240912	12.876	14	0.797438	114.34	33	0.580526	70.571	24
Q12906;A0A024R7C7;F4ZW64;A8K590;F4ZW65;F4ZW66;B4DFG4;Q59GP7;B4DDF3;K7EKJ9;K7EQR9;K7EKY0;K7ER69;K7EPG3;K7ERM6;K7ENK6;K7EM82;K7EJ09;K7EQ75;K7ELV3	ILF3	20	30	39.4	3.54e-198	0.199248	36.679	35	1.08482	117.92	53	0.75794	129.65	79
O00410;A0A024RDY0;H0Y8C6;B4E0R6;B3KWG6;E7ETV3;E7EQT5;E7EV12;C9JMV5;C9JZD8;E7EWK4;E7EX05;H0Y3V4;C9J875;C9JZ53;C9JQT6;E7ESA1;E7ESZ1;E7ETV8;C9JXE0;Q9BVS9	IPO5	21	26	32.5	6.61e-204	-0.624688	38.189	30	-2.88581	55.268	28	1.65045	72.943	15
O95373;B3KQG6;B3KNG9;E9PLJ0;E9PLB2	IPO7	5	13	17.9	2.67e-61	-0.790135	50.997	19	-1.70611	166.6	4	0.925604	85.761	10
P46940;A4QPB0;A0A024RC65;H0YLE8;B4E2M0;Q6P1N4;Q5FWG8;Q05DN7;B4DNP4;Q96PA3;H0YKA5;A0A087X225;A0A087WWP1;E9PDT6	IQGAP1	14	73	54.6	0	-1.79566	70.466	94	-0.052555	16.607	4	1.96511	97.502	234
K7EM02;K7EIJ8;Q8IYT4	KATNAL2	3	1	9.4	6.21e-10	1.05158	7.611	2	-2.32751	75.333	4	2.16062	63.127	3
Q07666;B4DDX2;B4E043;B2R7B5;B3KTS3;Q5VWX1	KHDRBS1	6	10	25.3	7.16e-63	-0.00485562	32.111	13	0.151987	44.413	16	-0.346191	68.422	33
Q92945;A0A087WTP3;B4DV73;M0R0I5;M0QYH3;M0R0C6;M0QYG1;M0QXW7;M0R3J3;M0R251;M0R263	KHSRP	11	31	53.3	1.4e-181	-0.258408	56.732	24	0.759063	50.717	74	2.96353	76.503	5
A0MZ66	KIAA1598	1	6	12.5	4.44e-16	-0.244463	3.3882	2	0.257545	19.625	2	2.25188	22.593	2
V9HW29;P33176;D3DRX6;A8K048;M1VRN1;M1VKJ2;M1VE91;C1PHA2;M1V490;M1VPF9;M1V481;M1VKI9;M1VE89;M1VPF7;M1VRN0;B4DS27;Q6P164;Q2TA90;Q66K46;Q57YV5	KIF5B;KIF5B-RET(NM_020630)_K23;R12;KIF5B-RET(NM_020975)_K23;R12;KIF5B-RET(NM_020630)_K24;R11;KIF5B-ALK;KIF5B-RET(NM_020630)_K22;R12;KIF5B-RET(NM_020975)_K22;R12;KIF5B-ALK_K17;A20;KIF5B-RET(NM_020630)_K16;R12;KIF5B-RET(NM_020975)_K16;R12;KIF5B-RET(NM_020630)_K15;R12;KIF5B-RET(NM_020975)_K15;R12	20	50	62.3	0	-1.38281	39.576	18	-1.89604	43.168	16	0.959486	65.265	100
Q7RTQ9;Q7RTQ7;G5E9S8;G3V2E7;Q07866;F8W6L3;B4DGB3;Q7RTQ8;Q7RTQ2;G3V3H3;Q7RTQ1;Q7RTQ0;Q7RTQ4;G3V5R9;Q7RTP8;E7EVH7;B5BU63;B4DS14;Q7Z5D5;G3V2P7;H0YJU9;H0YJL0;H0YJT3;H0YG16;H0YGB8;K7EL76;Q6P597;A0A024R0V3	KNS2;KLC1	28	17	36.1	6.68e-72	-0.853475	13.904	3	0.778655	33.036	13	3.44626	103.23	18
Q14974;B2RBR9;B7Z5M1;J3KTM9;B7Z752;J3QR48;J3QKQ5;J3KS06;J3QRG4	KPNB1	9	25	37.2	0	-0.828921	52.629	56	-3.12378	144.78	47	0.220412	61.432	42
P05783;B2RA03;A0A024RAY2;F8VZY9;CON__H-INV:HIT000015463;Q8N7Q0;CON__Q92764;C4AM86;Q92764;CON__Q497I4;A0A024R1T2;Q14525;CON__Q14525;A0A087X2I6;Q6A165;Q15323;CON__Q9UE12;CON__Q15323;CON__A2A5Y0;Q14532;CON__Q14532;O76014;CON__A2AB72;O76013;CON__O76013;CON__O76014;CON__REFSEQ:XP_986630	KRT18	27	45	82.8	0	-1.51227	88.799	264	-0.538935	122.8	73	-0.829687	73.167	570
V9HW38;P28838;H0Y9Q1;B4DQG5;H0Y983	LAP3	5	12	29.3	2.28e-85	-0.65624	31.203	8	-1.29419	38.146	14	2.59597	76.447	14
Q6PKG0;A0A0B4J210;E5RH50;H0YBW1;H0YC73;H0YC33;H0YAN4;Q659C4;H0YBR8;H0YAX9;E5RHK4	LARP1	11	30	37.8	5.94e-152	-0.16004	39.952	20	0.31156	77.025	27	0.342891	60.736	58
V9HWB9;P00338;B4DJI1;F5GXY2;F5GYU2;F5GXH2;F5H5J4;F5H6W8;F5GZQ4;F5H8H6;F5GXC7;F5GWW2;F5GXU1;F5H5G7;F5H155;G3XAP5;F5H245;P07864;G9BCY8;G9BCY7;D6NKH9	LDHA	21	24	57.2	0	-1.28535	67.365	50	-1.30958	121.99	54	1.76361	85.075	130
O95202;D3DVQ1	LETM1	2	22	38.4	2.83e-86	-1.25164	23.35	13	0.601321	41.565	32	0.329232	77.685	5
Q86TY5;P17931;A0A024R693;Q59FR8;Q6NVH9;Q6FGL0;G3V3R6	LGALS3	7	10	84.3	6.71e-50	-0.716292	33.767	10	0.107601	19.768	15	1.61905	35.308	21
Q9NUP9;Q53FX5;G3V1D4;Q9HAP6	LIN7C	4	5	29.4	8.36e-17	-0.194361	26.147	3	0.656808	32.338	8	-0.398788	48.672	4
Q12907;A8K7T4;B4DWN1;D6RBV2;D6RIU4;D6RDX1;D6RBH1	LMAN2	7	16	56.7	6.32e-116	-1.15846	53.522	8	-0.0709388	21.396	11	3.34852	86.075	12
P02545;Q5I6Y5;Q8N519;H0YAB0;A0A0C4DGC5;W5X314	LMNA	6	55	72	0	-0.450084	52.946	95	0.221876	68.595	191	-0.667847	39.414	62
P20700;E9PBF6;A0A0D9SFE5;Q6DC98;B4DZT3;A0A0D9SFY5	LMNB1	6	29	53.4	3.77e-286	-0.864728	126.74	10	-1.21605	88.821	27	-2.17616	74.26	28
P30533;B2R6S9;A8K8F6	LRPAP1	3	9	31.1	5.61e-32	-0.989965	8.1804	4	0.277079	34.617	15	3.13581	80.142	3
Q8N1G4;A0A024R4G1	LRRC47	2	16	34.8	3.9e-84	-0.23055	27.827	11	-2.33133	37.304	10	0.853162	62.81	17
A0A0F7NGI8;Q32MZ4;Q05D04;C9JTC6	LRRFIP1	4	18	33.6	3.9e-127	-0.415114	22.265	4	1.041	61.671	15	2.62113	53.461	11
Q9Y6D9;A4D218;C9JPS1;C9JP81;C9JTA2;C9JX80;C9JKI7;C9K086;C9J9H5;C9JIR0;C9JJ38	MAD1L1	11	14	23.8	5.14e-50	-0.123198	67.213	5	-0.50284	11.426	2	0.133844	27.248	7
Q9UNF1;A0A024R9Y7;Q5H909;B4DX55;Q5H907;B4DWM5;B4DNG7;Q9BX88;Q9BX89;A0A087X070;Q9NVY3;Q9BX91;G5E9N2;Q9BX90;A0A024R9X0;B4DS47;B4DK08;Q12816	MAGED2	18	13	26.4	1.54e-54	0.44869	18.86	6	-2.14212	18.993	4	0.509327	52.512	17
E7EVA0;P27816;B4DM10;A0A024R2V2;A0A024R2S1;Q86Y04;A0A024R2V0;Q6NX68;Q05D06;B5MEG9;H7C456;H0Y2V1;F8W9U4;B4DSQ1;Q8NDS5	MAP4	15	50	26.3	8.71e-168	-1.28951	31.938	21	1.11625	66.455	87	1.30344	140.9	14
Q14244;B2R704;B7Z3Y3;A0A087WZ40;B7Z3E1;B7ZB64	MAP7	6	21	26.3	9.56e-71	-0.517503	70.627	19	1.09034	70.257	32	2.34081	25.448	4
B4DM33;Q15691;A2VCR0;C9JB30;Q9UPY8;B2R5W6	MAPRE1	6	12	73.1	3.14e-64	-0.975964	45.018	9	-0.550211	44.931	18	-0.0590783	27.134	11
P31153;B4DEX8;B4E1K2;B4DFQ8;B4DN74;Q00266;A8K455	MAT2A	7	9	25.6	1.11e-48	-0.914059	70.478	3	-0.647637	45.093	5	2.16217	52.352	11
Q9NZL9;A8K7A4;E5RJR3;H7C0X7;B7Z1X8	MAT2B	5	5	21.3	5.61e-47	-0.615044	42.645	4	-2.11979	7.3166	3	1.21083	46.141	4
P43243;A8MXP9;D6REM6;Q68D11;D6R991;H0Y8T4;Q5CZA7;B3KM87;B4DRS1;B4DF66;Q9H4N1;D6R8Z5;D6RBI2;D6RE02;D6RIA2;Q68E03;D6RB45;D6R9F3;D6RAM9;D6RAY2;D6RBS2;D6RCM3;D6REK4;D6RBK5	MATR3;DKFZp686K23100	24	25	34.8	8.12e-252	-0.277394	53.736	28	-0.818523	75.969	23	-1.26885	79.598	68
P49736;B3KXZ4;B7Z8Z6;H0Y8E6;B4DSV5;Q9BWF4;F8WDM3;C9J013;C9JZ21;H7C4N9	MCM2	10	31	44.8	0	-1.16388	71.83	27	-0.375178	25.398	2	0.553998	65.919	29
P25205;B2R7C5;Q53HJ4;J3KQ69;B4DUQ9;Q8NHX6;B4DS46;Q7Z6P5	MCM3;HCC5	8	31	47.9	0	-0.479754	42.532	43	-2.10353	122.8	21	0.111118	65.149	33
P14174;I4AY87	MIF	2	5	46.1	8.14e-54	1.27292	48.975	9	-0.158466	43.915	11	2.57536	26.432	6
Q9HCE1;Q5JR04;B7Z700;Q9H8T8;B3KQ43	MOV10	5	38	46.9	0	-0.0398887	3.6387	2	1.69876	15.324	3	-1.49805	84.32	56
F8W7U8;P49959;A0A024R395;Q05D78;F5GXT0;Q9BS79;F5H742;F5H256	MRE11A	8	21	38.3	4.49e-113	-0.446915	13.551	7	-1.46775	57.416	4	0.448961	68.571	35
Q9Y3B7;Q53G19;H0YCD5;E9PQB6	MRPL11	4	11	55.2	1.87e-85	0.480575	37.777	4	1.43874	117.34	13	2.12425	31.77	7
P52815;Q96Q74	MRPL12;MRPL7/L12	2	9	54.5	1.5e-87	0.168129	28.23	4	1.91121	31.161	10	2.18784	72.775	7
Q9BYD1;E5RJI7;H0YAX3;E5RFI2	MRPL13	4	12	69.1	1.66e-49	-0.230838	57.745	8	1.61927	56.819	10	2.67144	26.282	5
Q13084;A2IDC6;Q4TT37;A2IDC7;Q6FHK1	MRPL28	5	8	42.6	1.26e-56	0.221939	27.303	3	0.0189365	1.7214	2	-0.882213	31.771	3
Q9H9J2;A0A024R473	MRPL44	2	7	29.2	2.31e-56	-0.237422	21.499	2	1.30468	56.204	8	1.72967	12.343	2
Q9Y676;B0S7P4;A0A0G2JIC6;B4DFG6	MRPS18B	4	11	43.8	4.01e-134	0.337996	12.294	3	1.18879	184.44	21	0.302457	57.247	7
G5EA06;Q92552;A0A024RAJ1;D6RH20;B4DT94;Q6PKB3;B4DKI9;Q8N6F2;D6RJC7;E5RJ73	MRPS27	10	12	38.3	3.52e-118	-0.315666	13.811	7	1.79776	103.93	9	1.17759	44.019	16
Q92665	MRPS31	1	21	51.9	1.3e-230	-0.374412	5.7115	2	2.34051	159.92	33	1.07795	37.031	10
P82930;C9JJ19;A4UCR9;A0A087WUZ8	MRPS34	4	19	69.3	1.9e-144	0.178619	36.918	6	2.87652	130.65	30	-0.0569996	82.165	25
P82673;H0YG82	MRPS35	2	10	40.9	1.19e-105	-0.190635	33.145	2	1.67222	49.913	9	-0.937194	94.153	4
P82933;Q86WV4	MRPS9	2	15	41.9	4.34e-114	-0.436159	13.377	4	1.59545	96.152	12	0.300697	38.977	5
Q9UKD2;A0A024RAE1;B4DHZ2	MRTO4	3	9	46.4	5.08e-28	0.63914	19.546	7	0.931893	19.968	4	-1.78731	18.698	7
V9HWC0;P26038;Q6PJT4;B7Z4C7;V9GZ54;E9PNP4	MSN	6	40	55.5	5.62e-303	-0.810308	71.675	111	-0.810073	86.664	77	0.869148	67.292	3
Q9NWX4;Q8NBY1;Q9P289;B4E0Y9;Q499L9;B4DMR0;H0Y630;B4DR80;Q6P0Y1;Q5U0E6;Q9Y6E0;B4DT57;C9JDH9;C9J6L2;C9JCC0;C9J232;Q96SR7;H7C279;Q5CZ67;B4E185;B4DMA5;B3KRS6;B4DVS7;Q96BA2;O00506;A0A024R4B2;C9JJV0;Q5JV98;Q6FG81;Q5JV99	MST4;STK24;STK25;DKFZp686J1430	30	7	20.5	1.19e-41	0.233275	12.338	3	-0.455439	23.717	3	1.29064	69.821	5
Q86UE4;A0A024R9D2;E5RJU9;H0YB56;H0YBJ8	MTDH	5	23	40.2	7.76e-236	1.09963	130.62	4	1.58883	43.429	33	3.1016	59.327	35
A0A024R652;P11586;F5H2F4;B7Z809;V9GYY3	MTHFD1	5	38	56.5	0	-0.466397	41.904	42	-2.49349	184.07	19	1.21705	92.399	130
B2R7W0;P13995;B9A062;B4DY35;B8ZZU9	MTHFD2	5	9	39.8	1.95e-71	-0.5961	23.016	5	0.632092	15.352	5	1.30779	51.873	10
Q8WXI7;B5ME49;B3KY80;M0R2S7;B3KY81;Q9H7S7;M0QZZ9;M0R2Y5;A0A024R7C8	MUC16	9	11	4.4	6.92e-21	0.971442	16.261	2	2.20663	17.119	8	-0.428142	135.16	2
P35580;E7ERA5;G1UI33;Q9UE82;O14729;O14794;Q68D89;Q66K75;Q9UMG3;Q15753;A5XEH4	MYH10	11	104	54	0	0.261471	43.222	208	-2.65102	58.591	4	-1.59822	112.41	62
P35579;A0A024R1N1;Q86XU5;B4E3S1;Q6ZNL4;Q5BKV1;Q99529;B1AH99;Q2PS10;Q9UMJ0;REV__B4DQZ7;REV__S4R3H4;REV__E7EQT4;REV__Q9UKV3	MYH9	14	166	65.6	0	0.295723	74.848	1523	-2.2258	134.01	249	2.95076	142.81	116
O14950	MYL12B	1	13	80.2	0	0.680774	39.656	66	-2.43413	18.937	25	2.0726	64.22	18
F8W1R7;P60660;G3V1V0;J3KND3;G8JLA2;B7Z6Z4;F8VPF3;G3V1Y7;Q6IBG5;F8VZU9;F8W180;H0YI43;F8VXL3	MYL6	13	9	62.8	3.38e-145	0.940204	59.364	42	-2.20633	93.949	31	2.00017	21.854	15
P41227;C9JN83;F8W808;A8MWP7;B7Z9N2;B4DFG1;Q6P4J0;C9JW55;B4DKJ7;Q9BSU3;H0Y8T0	NAA10	11	9	38.3	3.3e-123	-0.877314	7.0081	5	-0.965692	29.048	4	1.93214	27.847	17
F8VZJ2;H0YHX9;Q13765;A0A024RB41;E9PAV3;B4DDI8;F8W0W4;F8W1N5;F8VNW4;F8VZ58;A8K6N6;Q9BZK3	NACA	12	7	55.1	5.21e-227	1.07984	61.426	14	0.656535	86.843	21	1.89304	26.005	8
P43490;A0A024R718;A0A0C4DFS8;B7Z8W6;C9JF35;C9JG65	NAMPT	6	10	29.3	2.07e-145	0.0650208	23.963	4	-0.744161	6.8868	2	1.32988	17.79	12
M0R0Y2;P54920;A0A024R0R9;M0R2M1;M0R213;M0R027;A0A024R0V6;M0R058;M0R0I4;B4DGP9;Q9H115;B4DIV0;A0A087WZQ7;M0QZM9;M0QZN5;M0R031	NAPA	16	10	51.6	4e-58	-0.952601	42.358	11	-1.78589	40.822	4	-0.310805	86.658	2
P49321;Q53H03;B4DS57;Q6PJY7;Q5T626;Q5T624;O95138;Q9P1N1;H0YDS9;E9PI86;E9PRH9;H0YF33;E9PPR5;E9PPQ8	NASP	14	21	40.4	1.85e-111	-0.762999	50.607	15	0.838022	50.581	42	1.61255	116.96	11
L0R512	NCAM2	1	1	21.4	0.0002891	-1.00405	35.026	5	0.0303393	56.372	8	-0.452701	68.658	15
Q16718;A0A024R745;A0A087X1G1;H7BYD0;F8WAS3;A0A024R772;A0A087WXR5;C9IZN5;A0A024R736	NDUFA5	9	7	66.4	7.63e-133	-1.58264	4.2892	2	0.797814	26.838	4	1.55733	10.945	4
Q9P032	NDUFAF4	1	5	29.7	2.57e-15	-1.45135	36.773	2	0.700591	4.3763	2	0.12279	16.908	2
O96000;A8K761;H3BPJ9;H3BV16;Q96RX5	NDUFB10	5	9	51.7	4.57e-67	-1.06561	72.176	6	0.714113	40.546	12	1.7769	49.869	12
E9PH64;B7Z7N1;E7EWZ0;Q9Y6M9;E9PF49;Q5JVG7	NDUFB9	6	3	25	5.19e-70	-0.642279	40.199	3	0.381517	21.374	2	2.19449	6.7603	2
O75489;Q9UF24;Q53FM7;E9PS48;E9PKL8;G3V194	NDUFS3;DKFZp586K0821	6	13	47.7	6.92e-121	-1.06824	28.675	9	-0.368824	14.021	12	0.775145	24.059	20
Q15233;A8K525;H7C367;C9JYS8;C9IZL7;C9J4X2	NONO	6	20	48.4	0	0.744678	57.929	23	-2.26909	30.711	3	-2.13878	102.63	46
P46087;A0A087WV73;F5GWB7;F5H709;F5H5X6;F5H359;F5H8G6;F5GYR3	NOP2	8	17	23.6	1.01e-80	0.549916	14.512	5	1.87345	64.232	7	-2.26727	105.29	19
Q5U091;P01111;X5D945;P01112	NRAS;HRAS	4	8	58.7	1.63e-67	-0.435222	9.8325	3	-1.25629	14.85	4	-0.503247	83.837	10
Q9UNZ2;Q53FE8;Q53FF5;F2Z2K0;Q6ZQU3;R4GNE6	NSFL1C	6	13	46.8	5.45e-115	-1.14344	36.166	2	1.11494	57.074	15	1.91615	63.716	4
Q08J23	NSUN2	1	35	52.9	2.07e-282	-0.119463	53.866	46	-1.97984	120.73	16	-1.60554	58.599	76
V9HW75;A0A087WSV8;E9PKG6;P80303;Q2L696;E9PLR0;E9PLE9;E9PM22;H0YEG8;E9PJP3;A7LNF5;H0YD18;A0A097EV82;A7LNF4;A7LNF3	NUCB2;Nucb2	15	15	39.3	6.19e-115	0.14952	24.408	5	0.99611	25.296	13	3.09925	84.688	17
Q7Z3B4;Q53FD7;Q53H29;B4DRV5;Q9NSY5	NUP54	5	7	16.8	4.5e-103	-0.141414	48.899	2	-1.54681	25.372	2	1.56674	73.328	5
P37198;A0A024QZF1;M0QXN5;M0QX10;A0A0E3D6N6;M0QYY0;M0QX13;M0QZL5;M0R1S1;M0QX64;M0R302;Q8WYU3;A0A0A0MSH2	NUP62	13	8	21.3	7.22e-96	-0.115597	31.263	4	0.313065	27.152	6	2.08149	74.076	7
Q96FW1;J3KR44;F5GYN4;Q659F9;F5H6Q1;B4DPD5;F5GYJ8;F5H3F0;B4E053;B3KUV5	OTUB1;DKFZp564E242	10	10	41	2.59e-128	-0.455614	23.797	10	-1.60919	45.149	9	1.28286	72.692	32
P13674;Q5VSQ6	P4HA1	2	12	26.8	3.68e-102	-0.444478	66.37	9	-1.09694	17.951	5	0.544098	34.573	7
Q05DA4;O15460;Q5HYD8;C9JX45;A8MXE0;E7ERI1;E7ENX0;E7EPI9;C9JCP0;C9JN43;C9JIG4	P4HA2;DKFZp686M0919	11	11	31.2	5.36e-51	-0.381893	34.859	10	-1.56745	25.054	10	-1.74992	23.996	2
P07237;A0A024R8S5;B4DUA5;H7BZ94;B4DNL5;B4DLN6;H0Y3Z3;Q96C96;I3L398;I3L312;B3KTQ9;B4DJS0;I3L4M2;I3L0S0;I3NI03;I3L3U6;B4DNP9;I3L514;I3L3P5;I3L1Y5	P4HB	20	44	75.4	0	0.332851	85.843	145	0.122978	49.103	130	3.09345	119.3	275
Q9UQ80;A0A024RB85;A8K6Y1;Q6PIN5;Q05D08;F8VR77;H0YIN7;F8W0A3;F8VZ69	PA2G4	9	15	41.6	1.73e-176	-1.18942	68.217	23	-1.27763	138.36	20	0.380315	61.286	14
A0A087WTT1;P11940;A0A024R9C1;E7EQV3;B4DZW4;E7ERJ7;B4DQX0;B3KT93;A0A024R9E2;H0YAR2;H0YBN4;E5RGH3;E5RJB9;H0YAP2;H0YB86;E5RH24;Q4VXU2;H0YAS6;H0YB75;H0YAS7;H0YC10;E5RHG7;L0R533;B4DM75;Q96DU9;E5RGC4;E5RFD8;A8K8J2	PABPC1	28	31	52.9	3.13e-266	0.349818	34.658	52	0.512781	71.218	69	1.06223	93.781	57
B1ANR0;Q13310;Q6IQ30;H0Y5F5;Q53GL4;Q15164;Q59GZ7;H0YEU6;Q147Y3;Q3B867;B1ANR1;H0YEQ8;H0YCC8;H0Y6X6;H0YER0	PABPC4	15	21	36.9	2.49e-201	0.168514	55.034	10	-0.463309	153.85	4	-1.39353	20.219	4
Q86U42;B4DEH8;G3V4T2;H0YJH9	PABPN1	4	8	40.2	1.29e-29	-0.507685	29.49	3	2.31674	53.629	9	-0.00977712	45.304	3
A0A0C4DGG1;B4DUI2;Q9UKS6;D3DQR0;E9PIY1;E9PJ75;E9PNM9;B4DV80;H0YDM6;E9PJ33	PACSIN3	10	10	32.6	8.11e-85	1.28321	17.669	8	1.37251	31.967	13	3.31086	25.849	3
Q15102;A0A024R0L6;M0R1K3;M0R389;M0QZT2;M0QXS6;M0R323	PAFAH1B3	7	11	56.7	9.64e-83	-1.78399	21.006	5	0.0420111	28.715	4	1.52766	68.676	22
Q9H074;D6R9H8	PAIP1	2	8	16.9	7.64e-30	-0.534955	56.289	3	0.433311	53.894	9	2.24996	155.69	2
B4E0E1;P09874;A0A024R3T8;B2R5W3;Q05D33;Q6PJL0;Q96P95;Q5VX84;Q5VX85	PARP1	9	26	38.2	8.68e-112	-0.653673	58.006	11	1.16463	27.674	4	-0.0702519	113.63	13
B4E1J0;B4E0K4;Q96AQ6;B4DV94;Q5T173	PBXIP1	5	12	25.3	2.71e-124	-0.340733	19.517	4	0.861238	37.913	12	1.89202	83.198	19
Q53SS8;Q15365	PCBP1	2	16	74.2	1.68e-153	-0.557603	35.201	19	0.117208	33.189	38	2.2856	50.351	10
Q15366;B4DLC0;H3BRU6;F8VZX2;B4DRD7;F8W0G4;F8VXH9;F8W1G6;J3QT27;Q5MJP6;E9PFP8;P57721;H3BSS4;F8VRH0;F8VTZ0;H3BND9;H3BSP4;C9K0A2;F8WC71;C9IZV9;C9J7A9;C9JSA6;C9J5V4;C9JTY5;C9JZY3;C9J0A4;F6TJN8;Q7Z4Y9;P57723;A0A024R320	PCBP2	30	11	42.5	6.3e-122	-0.823371	58.201	7	0.287977	39.578	13	3.50072	86.085	5
P22061;A0A0A0MRJ6;H7BY58;F6S8N6;B7Z972;F8WDT3;F8WAV5;F8WAX2;C9J0F2;H7C4X2	PCMT1	10	12	66.1	1.66e-76	-0.481646	27.231	8	-0.159112	19.313	23	2.59667	30.04	6
Q6FHF5;P12004;Q6FI35;B4DUA2;Q7Z6A3;Q7Z6A2;Q7Z6A1	PCNA	7	14	70.1	3.2e-173	-0.24501	29.097	21	0.335772	42.763	43	1.19301	41.631	19
B4DKX4;Q53EL6;B2R6E2;Q5VZS7	PDCD4	4	12	34.9	1.91e-71	-0.388355	41.848	5	0.528011	58.649	21	0.675535	65.197	16
H0YD97;O00330;B2R673	PDHX	3	6	32.3	3.03e-16	-0.492769	43.789	2	-0.457121	12.93	3	1.35432	40.433	4
B3KQT9;V9HVY3;P30101;B3KQT2;B4DJ98;B4DDM1	PDIA3	6	41	72.9	0	0.530171	70.286	139	0.241236	67.652	118	2.8047	99.664	140
H7BZJ3	PDIA3	1	9	58.5	8.44e-156	0.483364	53.03	14	0.231125	49.869	16	2.05793	77.812	12
P13667;A0A090N8Y2;C9JMN9	PDIA4	3	34	49.6	0	-0.488309	96.215	56	-3.20308	85.755	22	0.890653	74.083	69
Q15084	PDIA6	1	22	54.8	0	0.892508	85.427	53	0.609883	80.533	47	2.35255	52.32	44
Q6P6D7;Q6FHU2;P18669;Q53G35;Q0D2Q6;Q6FHK8;B4DKL5;B4DMJ7;B7Z9E5;B4DJA4;P15259;Q8N0Y7;A4D2J6;B7ZW15;O00228	PGAM1;hCG_2015269	15	18	72.4	2.79e-111	-1.3384	54.63	22	-2.03594	72.658	27	1.88721	85.78	16
V9HWF4;P00558;B4E1H9;B4DHM5;B4DHB3;B4DWQ3;Q16444	PGK1	7	38	82	0	-1.93423	50.813	52	-0.142479	46.386	174	1.87086	112.64	14
O95336;M0R261;M0R0U3;M0R1L2	PGLS	4	11	68.6	1.05e-94	-0.487257	43.719	6	-0.703721	30.153	13	1.50996	58.634	6
Q6IB11;O00264	PGRMC1	2	14	65.1	8.36e-124	-0.953244	37.105	8	2.27404	22.844	15	1.07616	53.621	12
P35232;A8K401;Q53FV0;Q6FHP5;Q6PUJ7;C9JW96;C9JZ20;E7ESE2;E9PCW0;D6RBK0;A8K9G2;Q9BSE8	PHB	12	19	73.2	6.26e-249	-0.516615	50.156	22	0.267896	31.996	33	1.1112	88.404	36
J3KPX7;Q99623;F5GY37;B4DW05;F5GWA7;F5H3X6;F5H0C5;Q9BXV3;F5H2D2;U3KPZ5	PHB2	10	18	63.4	8.15e-251	-0.169728	83.55	22	-1.42412	94.741	6	1.57592	91.836	38
O43175;V9HW79	PHGDH	2	17	36.8	1.57e-225	0.384602	46.478	36	-0.441908	80.34	59	1.77729	81.418	62
V9HWB8;P14618;B4DNK4;Q8WUW7;A0A024R609;H3BQ34;H3BUW1;H3BTJ2;H3BT25;Q9UKK4;H3BU13;Q9NYI7;Q9UK31;Q9UN47;H3BN34;H3BQZ3	PKM;PKM2	16	45	76.1	0	-0.722801	82.569	181	-0.5757	95.241	80	-0.201885	80.573	307
Q15149;D3DWL0;Q96IE3;E9PMV1;E9PKG0;E9PIA2;E9PQ28	PLEC	7	288	62.6	0	-0.180528	65.245	1070	-0.321582	8.1505	3	-0.598937	81.811	349
O15305;B2R6D4;H3BV55;H3BRM0;B7Z6A1;Q59F02;B7Z419;H3BPH4;B7Z922;B7Z3M6;H3BR08;H3BM92;H3BV34;H3BT06;H3BNY9;Q92871;A0A024R1U5	PMM2	17	12	50	5.53e-37	-1.44391	43.752	3	-0.0621217	21.235	5	2.46682	43.427	18
Q9H307;A8K964;B4E392;B4DTD4	PNN	4	7	10.9	4.77e-27	0.135009	38.124	3	0.689241	76.839	7	-0.776946	30.819	4
O15160;Q96HT3;E7EQB9;B4DEC2;D6RDJ3;H0Y723	POLR1C	6	9	35.5	1.79e-102	-0.594334	20.461	4	-0.152378	18.633	3	0.684318	30.706	6
P0CG38;P0CG39;L0R5C4;Q562Y4;Q562X7;Q562X6;Q562X4;Q562X2;Q562X0;Q562U1;Q562T6;Q562T5;Q562T4;Q562T3;Q562T0;Q562R6;Q562R5;Q562Q9;Q562Q8;Q562Q4;Q562Q2;Q562Q0;Q562L3;Q562Q1;A0A0G2JRD4;Q495V5;A0A0D9SFE8;A0A0G2JQ08;A0A087WXQ7;D7UEQ8;A0A0G2JQB7;A0A0C4DH93;A0A0D9SFL1;A0A087X187;Q6S8J7;Q6S5H5;A6NI47;A6NC16;A0A087X092;A0A087X067;A0A087WTB9;B2RU33;Q495V7;H3BUK9;A0A0A6YYL3;Q6S545;Q6S5H4;Q495V6;A0JP26;A0A0G2JM…	POTEI;POTEJ;POTEM	51	10	8.7	8.7e-68	0.0521376	18.619	5	-2.57335	12.876	6	1.36502	82.768	9
Q9H2U2;A8K0P2;H0Y9D8;B4DR66;D6R967;B4DFH3;D6RGV9;D6RGI1;A0A0C4DGB9;H0YAK2;D6RAD3	PPA2	11	9	32.6	1.12e-35	-0.293324	28.283	10	-1.50085	11.733	3	1.31962	121.54	3
V9HWC6;P23284	PPIB	2	16	61.1	1.97e-130	-1.11685	31.732	20	-0.578311	43.354	59	0.605683	39.7	13
Q6IAU5;O15355;B2R665;B4DDC8;B3KXL8;Q96IN7;Q59GB2	PPM1G	7	15	42.9	3.66e-80	-0.0611497	29.151	7	0.428178	42.233	27	2.88982	49.485	13
O14974;B2RAH5;A0A024RBF1;F8VZN8;H0YHI8;H0YIS4;H0YIS3;H0YIM2;F8VW28;H0YHL8;H0YIL7;E1CKY7;O60237	PPP1R12A	13	39	35	2.63e-231	0.749148	56.374	61	0.914902	49.081	20	1.90304	53.743	20
Q06830;A0A0A0MSI0;B2R4P2;A0A0A0MRQ5	PRDX1	4	21	79.9	1.07e-113	0.574731	89.735	74	-0.450697	56.608	126	0.0797219	73.345	24
B4DF70;V9HW12;P32119;A6NIW5;A0A024R7F2	PRDX2	5	12	50.8	7.8e-68	0.350837	42.909	21	-1.4845	69.36	31	-0.122341	81.993	6
P30048;Q53HC2;A4UCS5	PRDX3	3	11	43.8	2.82e-77	0.0103502	23.474	11	-0.956651	88.067	25	-1.60905	95.473	12
V9HWC7;P30041;A4UCS6;B4DUK1	PRDX6	4	24	81.7	0	0.147697	50.207	26	-0.832039	76.251	72	1.68515	85.215	75
E7EPN9;Q9Y520;B4DQN8;B4DM27;H7C5N8;A0A0A0MS30;B4E3S2	PRRC2C	7	35	17.8	2.36e-78	-0.933105	23.724	3	1.94026	56.479	50	2.12136	101.64	6
P25786;V9HW55;F5GX11;B4E0X6;B4DEV8;F5H112	PSMA1	6	13	53.2	1.02e-45	-0.660452	42.729	9	-1.67852	9.9656	9	1.11954	29.577	10
Q6IB71;P25788;G3V4X5;G3V3W4;G3V5N4	PSMA3	5	8	32.5	5.5e-76	-1.32956	94.041	13	-2.07464	17.834	8	0.574025	22.817	7
Q5U0A0;P28066	PSMA5	2	10	52.3	5.42e-54	-0.253017	32.596	8	-1.3072	39.779	12	0.575766	45.875	13
Q53XL8;Q53HB3;P62191;G3V4X1	PSMC1	4	20	49.3	5.96e-296	-0.0620229	65.081	7	-0.271306	65.843	18	3.51659	60.835	29
P35998;Q75L23;C9JLS9;B7Z571	PSMC2	4	24	58	2.32e-227	-0.23783	25.546	9	-2.75683	154.26	4	3.03009	80.66	57
R4GNH3;A8K781;P17980;E9PM69;E9PKD5;E9PMD8;E9PN50;E9PLG2	PSMC3	8	24	65.2	0	0.0878701	33.445	14	0.274477	30.55	29	2.96962	85.905	52
P43686;A8K2M0	PSMC4	2	20	58.9	6.26e-195	-0.421361	86.239	7	0.137426	38.312	9	3.05481	69.282	27
P62195;Q59GS3;J3QQM1;J3KRP2;J3QSA9;J3QLH6;J3QSE0;J3QRW1;J3QRR3;J3KTQ9;B2R8F2;A0A090N8G2	PSMC5	12	23	61.1	1.79e-212	-1.12463	38.396	9	-0.921132	91.843	4	2.82327	90.244	51
V9HW24;P62333;A0A087X2I1;H0YJC0;H0YJS8;B4DR91;H0YJX2;H0YJE9;H0YJT1	PSMC6	9	17	48.1	2.93e-113	-1.15232	18.247	7	0.183851	94.927	24	3.50118	63.609	17
Q13200;Q59EG8;B4DM22;Q9NSM5;Q13041;C9JPC0;H7C1H2;H7C2Q3;F8WBS8	PSMD2;DKFZp564A2282	9	30	42.8	3.9e-165	-0.330338	55.161	17	-0.646992	76.755	4	0.189203	87.111	69
P55036;H0Y3Y9	PSMD4	2	13	39	2.56e-145	-1.0814	36.943	3	0.673049	83.233	15	2.73908	72.344	19
P51665;B2RD27;B4DXI8;H3BNT7;H3BTM8;H3BQV2	PSMD7	6	13	57.4	1.69e-79	-1.16479	24.007	8	0.0547968	18.728	12	1.62634	92.469	7
F5H5V4;F5GX23;J3KN29;O00233;F5H7X1;F5H169	PSMD9	6	5	34.6	1.49e-16	-0.31242	86.667	3	0.711937	18.969	3	1.60091	123.73	9
A0A024RDP4;B4DWI8;Q8WXF1;X6RDA4	PSPC1	4	12	36.6	1.61e-105	0.389787	51.509	2	0.468032	46.748	6	0.509697	66.939	22
Q9H7Z7;B3KPZ2;A6NHH0;B4DWP1;X6RJ95	PTGES2	5	12	45.1	1.9e-119	-0.823039	24.345	12	0.514614	32.5	10	-0.134878	22.962	6
Q15185;A0A024RB32;A0A087WYT3;B3KUY2;B4DDC6	PTGES3	5	10	76.2	2.79e-108	-0.343568	37.399	5	-0.116099	39.769	10	2.10575	41.043	7
B8ZZQ6;V9HVW6;Q15202;Q8TBK9;Q86YS2;Q53S24;Q15204;P06454;Q15200;B8ZZA1;B8ZZW7;H7C2N1;Q15203;Q7KZ52;A0A087WUT1;Q7Z4R6;Q9UMZ1;Q9NYD3;Q15254;V9HVW7	PTMA;PTMAP7	20	6	37.4	4.99e-99	-1.53751	12.537	2	0.401406	20.462	6	-0.0236102	126.63	2
P20962;O15256;A2VCM6;F5H7R9;F5GXR3	PTMS	5	3	23.5	7.57e-19	-1.84177	102.23	6	0.85862	76.57	7	-0.509848	23.45	2
Q15907;H3BMH2;H3BSC1;P62491;A0A024R5Z8;B4DQU5;M0R2D0	RAB11B;RAB11A	7	12	57.8	1.79e-82	-1.12936	38.832	13	-0.628447	16.324	15	0.125038	141.24	12
Q5U0I6;P62820;B7Z8M7;E7END7;Q96RD8;B3KTE3;H0YLJ8;H0YL94;G5ELZ6;G5ELZ5;P59190;G5EMR8	RAB1A	12	11	67.8	2.73e-192	-0.695419	68.217	11	-2.09943	67.018	4	0.450144	124.46	32
Q6FGX3;A0A024R5H8;P20340;A0A024R5J5;Q53ET8;F5H3K7;B7Z5Z9;F5GX61;Q9NRW1;C9JU14;J3KR73;Q6AZ91;C9JB90;C9J0I2;Q9H0N0;Q53S08	RAB6A	16	9	49.5	1.65e-88	-0.871548	54.419	11	-3.18099	60.468	4	-0.49917	106.62	23
P11233;H7C3P7	RALA	2	6	26.2	8.66e-34	-1.70162	29.014	4	-3.08548	19.106	5	-0.899485	91.5	8
P62826;B5MDF5;J3KQE5;F5H018;H0YFC6;B4DV51;Q96QB7;Q0EFC9;A0A087X0W0	RAN	9	14	47.7	6.86e-111	-0.508711	64.392	35	-1.48548	87.537	34	-0.616264	99.476	69
P43487;F6WQW2;C9JXG8;D3DX26;C9JJ34;B7Z6U1;B4DE76;C9JGV6;C9JDM3;C9JIC6;B3KUP2	RANBP1	11	7	49.3	3.08e-73	0.081476	50.494	9	0.381799	35.496	12	3.30843	45.935	15
P46060;A0A024R1U0;B4DY16;B4E0U0;Q9BSK3;B0QYT5;B0QYT4;H0Y4Q3;B0QYT6;Q8WUS7	RANGAP1	10	21	39.9	6.59e-140	-0.610874	43.73	17	-0.406863	25.958	26	0.243592	50.461	20
Q09028;H0YF10;H0YCT5;H0YDK2;H0YEU5;B4DRT0;E9PNS2;E9PIC4;E9PNS6;C9JPP3	RBBP4	10	13	31.5	9.98e-74	0.434775	57.941	12	0.00252693	56.256	27	1.46805	73.175	30
E9PC52;Q6FHQ0;Q16576;A8K6A2;Q5JP01;Q5JP02;Q5JNZ6;C9JAJ9	RBBP7	8	11	28.4	5.62e-70	0.418244	19.295	3	-0.60985	47.604	7	1.70962	12.958	3
P98179;A0A024QYX3	RBM3	2	6	55.4	1.58e-42	-0.62311	22.119	4	2.41789	80.895	15	0.217977	32.616	4
Q9BWF3;E9PB51;A8K9U0;Q9BQ04;D6R9K7;J3QRR5	RBM4;RBM4B	6	14	48.9	9.69e-118	-0.305378	20.438	6	0.77863	29.165	11	1.65082	58.323	8
Q9Y5S9;A0A023T787;Q8WWE9	RBM8A	3	8	60.3	1.24e-80	-0.82718	63.246	5	0.430509	61.349	6	0.848167	34.037	2
P38159;H3BT71;H0Y6E7;B4E352;Q2VIN3;Q96E39;B3KRG5;H3BUY5;H3BR27;H3BNC1;O75526;A8K8A6;Q8IZ40;F1T0J8;Q8N7X1	RBMX;RBMXL1	15	14	36.1	1.06e-119	-1.007	40.143	8	1.2558	133.54	21	-2.79396	78.012	14
V9HW95;Q15293;Q5J7V8;E9PP27	RCN1	4	17	47.4	3.36e-192	-1.43179	35.534	13	1.7818	28.986	22	0.746809	39.079	16
Q14257;H0YL43;A8MXP8	RCN2	3	14	42.3	2.79e-207	-1.64106	48.733	11	1.65363	51.23	14	0.808791	35.898	12
P35249;C9JZI1;C9JTT7;C9J8M3;C9JXZ7;C9JGY5;F8WE44;H7C1P0;C9JW34	RFC4	9	9	30.6	2.23e-68	-0.0498601	27.835	3	0.527533	13.899	10	0.869913	36.276	3
P61586;A0A024R324;B4DKN9;C9JNR4;C9JX21;Q9BVT0;C9JRM1;A0A0B6XK12	RHOA;ARHA	8	9	51.8	2.48e-158	-1.46216	7.6071	4	-0.981853	38.419	12	0.495105	17.106	5
Q96DB5;H0YB83;E5RH53;E5RGC8;H0YC27;H0YC67;H0YBD9;H0YB03	RMDN1	8	6	22	3.07e-27	-1.77992	43.627	3	0.0895283	52.555	2	-0.138421	138.39	8
X5D2T3;P27635;X1WI28;A0A087WV22;X5D7P1;H7C123;H7C2C5;B8A6G2;X5D2W5;A6QRI9;Q96L21	RPL10	11	12	46.7	1.98e-97	0.924936	32.485	21	1.17909	82.125	24	-0.146134	25.69	34
P62906;Q1JQ76;A0A024RCW3	RPL10A	3	13	53	6.41e-101	1.16941	34.827	17	2.18508	72.061	24	-1.48347	35.943	59
Q5VVD0;P62913;Q5VVC8;Q5VVC9	RPL11	4	10	55.6	1.16e-107	0.870187	70.01	11	0.969396	64.73	22	-1.39797	60.04	27
Q6NZ55;P26373;A8K4C8;J3QSB4;H3BTH3;J3KS98;B4DGL7;O60250;H3BUK8	RPL13	9	12	49.8	1.94e-118	1.28351	64.486	22	1.44997	53.02	53	-2.04009	126.73	69
Q07020;A0A024QZD1;J3QQ67;G3V203;Q0QEW2;H0YHA7;F8VYV2;B4DDY5;A0A075B7A0;F8VUA6;F8VXR6	RPL18	11	9	43.1	2.3e-130	0.342896	35.121	25	2.59824	79.613	34	-1.51213	57.909	55
J3QR09;J3KTE4;P84098;Q53G49;Q8IWR8;J3QL15	RPL19	6	15	38.3	3.33e-189	0.958509	35.323	16	2.6946	72.941	59	-0.28759	74.604	42
Q7Z4W8;P35268;K7ERI7;K7ELC4;K7EMH1;K7EP65;K7EKS7;K7EJT5	RPL22	8	8	59.4	2.79e-138	-0.411406	13.357	2	1.64016	43.48	27	-0.8292	55.356	12
Q9BTQ7;P62829;A0A024R1Q8;C9JD32;J3KT29;J3KTJ3;B9ZVP7;J3QQT9;A4D142	RPL23	9	8	61.9	4.12e-53	-0.35511	41.829	13	0.332862	81.046	12	-0.249627	17.246	17
E4W6B6;P61353;A0A024R1V4;B2R4D8;K7ELC7;K7EQQ9;Q6LCU2;K7ERY7	RPL27	8	6	52.4	3.94e-24	0.339822	44.208	9	1.57261	81.516	14	-2.46759	90.708	16
Q6NZ52;P46776;E9PJD9;Q9BQQ5;E9PLL6;E9PLX7	RPL27A;L27a	6	8	39.9	1.14e-76	0.699818	29.777	5	2.31725	45.332	22	-2.3415	78.253	12
P46779;H0YKD8;H0YMF4;H0YLP6;Q59F34;O60251	RPL28	6	12	63.5	1.04e-39	0.766129	41.953	9	1.51243	92.936	22	-1.57788	37.038	22
P39023;Q8TBW1;Q96QL0;Q9NY85;G5E9G0;B3KS36;Q9BT63;H7C422;Q49AJ9;B5MCW2;H7C3M2;B4DN06;F8WCR1;Q92901;B2R7Y3	RPL3;rpl3	15	21	48.6	3.99e-151	0.81032	55.738	21	1.97915	72.407	15	-2.27903	103.86	61
P62910;A0A024R2G7;F8W727;D3YTB1;D3YTI8;A0A090N8E7	RPL32	6	14	65.2	3.78e-83	0.415326	23.169	6	2.08559	113.58	11	-1.6211	40.25	18
P49207;A0A024RDH8;Q5MK14	RPL34	3	6	28.2	8.05e-25	0.0798389	58.418	4	1.55228	59.8	8	-2.20157	50.374	15
Q969Q0;B2R4V2;R4GN19	RPL36AL	3	7	46.2	5.71e-20	-0.00173227	29.792	2	2.69106	81.765	3	-1.23309	56.867	5
Q02878;A0A024RBK3;Q9HBB3;B2R4K7;Q8TBK5;Q8N5Z7;B4DRX3;F8VZ45;U3KQR5;F8VR69;F8VZA3;F8VWR1;F8VU16;B4DNY8	RPL6	14	19	50.7	1.83e-185	0.630778	48.798	34	2.48738	65.87	34	-1.38609	71.715	69
P62424;Q9BY74;Q5T8U2;Q5T8U3	RPL7A;RP-L7a	4	20	45.5	8.29e-235	1.28582	96.157	22	2.2113	65.945	21	-2.47625	87.496	73
Q53Z07;P32969;D6RAN4;H0Y9V9;E7ESE0;B4E1M5;B4DLV8;H0Y9R4;Q2NKY6	RPL9	9	10	65.6	1.52e-127	0.391988	41.364	14	-0.180912	80.698	7	-1.18136	57.533	21
P05388;A8K4Z4;A0A024RBS2;Q6NSF2;F8VWS0;Q53HW2;Q53HK9;F8VU65;B4E3D5;F8VPE8;G3V210;F8VW21;Q8NHW5;F8VQY6;F8VRK7;F8VZS0;F8VWV4;F8VS58;F8W1K8;Q3MHV2	RPLP0;RPLP0P6	20	18	58	3.32e-238	0.389347	57.76	31	2.1346	121.15	64	2.08884	48.406	48
Q6IBR0;P04843;Q96HX3;Q53EP4;B4DL99;B7Z4L4;B4DNJ5;F8WF32	RPN1	8	31	60.1	0	0.0680516	73.767	46	0.557009	29.606	17	1.58814	104.61	124
Q96P16;A0A024RC37;A0A0C4DGQ6;K7ER50;K7EP82	RPRD1A	5	8	33	5.12e-48	-1.37655	21.86	3	1.34421	9.2242	3	1.78022	82.797	5
P46783;F6U211;Q59GE4;S4R435;Q9NQ39	RPS10;RPS10P5	5	8	33.9	3.32e-46	-0.644578	34.129	6	0.506599	25.62	16	0.0793408	22.499	2
P62280;M0QZC5;M0R1H5;M0R1H6	RPS11	4	14	62	7.92e-49	0.939377	62.825	11	0.671485	66.045	5	-1.88104	59.623	19
P25398	RPS12	1	9	74.2	5.78e-121	-0.506148	62.089	12	0.753337	49.886	30	1.57085	72.876	3
P62277;J3KMX5;E9PS50	RPS13	3	11	53	1.99e-72	0.923872	25.194	15	0.0344115	52.17	20	0.261051	42.679	26
P62263;H0YB22;E5RH77;A4D1M5	RPS14	4	9	41.7	3.3e-81	0.142087	27.03	12	2.24421	65.802	44	-0.407081	60.918	14
P62244;B2R4W8;I3L3P7;A8K7H3;H3BVC7	RPS15A;hCG_1994130	5	9	65.4	2.28e-52	-0.143978	16.565	6	-1.49641	107.66	7	-0.60862	34.754	16
P62249;M0R210;M0R3H0;A0A087WZ27;M0R1M5;Q6IPX4;M0QX76;B4DP32	RPS16	8	11	56.2	1.11e-34	0.282855	51.103	17	0.3138	65.651	15	-2.69301	190.39	18
P62269;A0A0G2JQH2;Q5GGW2;J3JS69	RPS18	4	19	67.1	2.78e-189	0.0842004	44.615	58	0.519032	40.427	29	0.466516	36.215	47
P39019;B0ZBD0;Q8WVX7;M0R2L9;A0A075B6E2;M0QXK4;M0QYF7;M0R140	RPS19	8	15	69.7	3.34e-60	-1.57428	39.866	13	1.39089	33.283	37	0.454723	22.367	26
P60866;E5RJX2;E5RIP1;G3XAN0	RPS20	4	8	48.7	9.85e-41	0.877666	59.173	7	0.802235	42.08	20	1.0785	65.727	15
Q8WVC2;Q6FGH5;P63220;Q9BYK1;Q9BYK2;Q13666	RPS21	6	7	66.7	5.62e-45	-0.90717	16.329	5	0.560132	33.472	18	2.09511	60.562	5
E7ETK0;A0A087WUS0;P62847	RPS24	3	7	36.6	9.65e-51	0.853996	37.332	10	1.56901	54.395	17	-1.93081	88.803	21
P62854;A0A024RB14;Q5JNZ5;Q75MH1;Q76N57;Q76N56	RPS26;RPS26P11	6	4	37.4	5.66e-28	0.268554	185.27	4	1.90412	79.891	12	-0.78031	83.36	17
P42677;Q5T4L4;A4D1G5;C9J1C5	RPS27	4	5	40.5	1.67e-24	-0.38964	49.359	6	2.07437	106.89	3	-0.893518	148.4	6
Q5RKT7;P62979;B2RDW1;Q8WYN9;J3QS39;J3QTR3;F5H6Q2;Q3MIH3;P62987;F5GYU3;F5H2Z3;F5H265;Q5UGI3;B4DV12;F5H388;F5H747;F5GXK7;J3QKN0;Q5U5U6;Q5PY61;P0CG47;Q9UFQ0;Q96C32;Q96MH4;L8B4I8;L8B196;Q96H31;L8B4R0;A8K674;P0CG48;L8B4Z6;L8B4M0;L8B4J3;Q66K58;Q59EM9;M0R1V7;Q49A90;M0R1M6;M0R2S1;J3QLP7;J3QRK5;J3QSA3;K7EMA8;F5GZ39;J3KSM4	RPS27A;UBB;UBC;UBA52;DKFZp434K0435;UbC	45	10	62.2	7.29e-95	-0.159879	66.642	47	-0.60966	81.551	62	0.764469	53.858	41
P62273;A0A087WTT6	RPS29	2	4	48.2	1.2e-16	0.9151	43.889	6	0.212785	58.589	7	-0.168642	16.946	2
P23396;Q53G83;E9PL09;E9PPU1;F2Z2S8;H0YCJ7;H0YEU2;Q9NQS8;H0YF32;A7E2S3;E9PQ96;E9PJH4;E9PK82;E9PSF4;E9PQX2;H0YES8;E9PJN9	RPS3	17	21	78.6	7.14e-176	0.62368	86.006	53	0.338688	47.732	13	-1.71949	143.63	79
M0R0F0;P46782;A0A024R4Q8;Q53G25;M0R0R2;M0QZN2;Q59EK8	RPS5	7	13	56.5	1.26e-175	0.653794	52.924	13	1.25843	82.66	40	0.00731857	74.101	26
C9J9K3;P08865;A0A024R2P0;A0A0C4DG17;A6NE09;Q96RS2;A0A024R7P5;C9JQR9;A0A024RCF2	RPSA;RPSAP58;LAMR1P15	9	19	71.2	1.91e-208	-0.129087	36.809	52	0.609883	56.782	53	1.80309	90.287	31
Q32Q62;O76021;J3QSV6;A0PJ61;A0PJ87;I3L3U9;I3L3C4;I3L234;I3L1A3	RSL1D1	9	18	40.3	4.89e-147	1.15918	23.709	8	2.30522	9.5061	2	-2.07652	74.379	23
Q15404;Q32Q10;B0YJ73	RSU1	3	8	34.7	8.26e-55	0.228234	35.276	7	0.226831	58.466	11	0.720113	146.86	8
B7Z3E3;O95197;B7Z8W8;A0A024R5C4;B7Z361;Q7RTN4;B7Z4M1;F5H891;F5GWG7;F5H617	RTN3	10	4	9	1.06e-12	-0.805207	15.323	3	-1.3598	23.375	5	0.723849	91.082	4
Q9NQC3;Q53R94	RTN4	2	8	13.7	7.24e-106	-0.74996	31.329	2	0.591897	8.6205	2	-2.59237	276.83	2
F8W914;Q6IPN0;Q53SY1;A6XGP7;H7C106;D6W5C2;Q3LIF4	RTN4	7	8	44.3	3.08e-106	-1.37669	57.903	14	0.0641179	42.447	14	1.86602	89.291	16
Q9Y265;B5BUB1;E7ETR0;B3KRS7;H7C4G5;J3QLR1;H7C4I3	RUVBL1	7	16	47.6	4.57e-165	0.234133	16.921	14	-3.21987	109.18	14	0.480176	69.879	26
Q9UBE0;A0A024R0R4;M0QZS6;B3KNJ4;M0QX65;B4DY66;M0R054;M0QYM8;M0R286;M0R375	SAE1	10	12	44.8	7.25e-78	-1.40767	20.614	6	-0.847035	47.131	7	0.444753	53.646	11
X6RAL5;O00422;H7BZW6;U3KPY7;U3KQ12	SAP18	5	11	62.2	3.4e-51	-0.668776	35.29	3	-1.16215	30.746	2	-1.23775	20.381	15
Q9NR31;Q5SQT9;Q8NG23;B2R679;Q6FID4;H0Y5E8;X1WI22;D6RAA2;Q5SQT8;D6RDB2	SAR1A;SARA1	10	7	40.9	3.07e-45	-1.12296	1.8767	3	-2.63429	42.035	6	0.784731	65.555	5
O43290;B4DDH9;E9PQI8;B4DP43;B4DMR4	SART1	5	35	46.6	2.92e-277	1.26195	49.834	8	2.24907	96.426	41	-0.207893	44.156	55
J3QL56;O75880;B3KQB1	SCO1	3	5	21.1	3.95e-18	-1.6481	37.6	4	0.244976	15.54	4	0.550254	13.144	4
O43819;C9JBU1	SCO2	2	3	12.8	1.15e-05	-1.40228	1.4974	2	-0.683741	14.929	2	1.05439	1.0369	2
P21912;A0A087WWT1;A0A087WXX8	SDHB	3	10	31.4	1.46e-42	-1.12453	41.207	5	0.707053	25.901	7	1.59379	95.026	23
P60468;Q53FA5;S4R3B5	SEC61B	3	3	37.5	4.36e-12	-1.63285	15.926	4	0.591397	28.146	4	0.611755	21.328	4
B4DUD6;Q8TC62;E7ES33;Q3LIE9;A4GYY8;A8K3D0;Q16181;E7EPK1;B4DNE4;G3V1Q4;A0A023T695;H0Y3Y4;Q59EY4;B4DPQ6;Q3B7A3;A4D1Y2;Q5JXL7;D3DTZ7;J3QRT6;J3KSZ7;Q6ZU15;O43236	SEPT7;Nbla02942;DKFZp686F17268	22	13	33.2	1.48e-153	-0.230093	38.075	8	-1.99491	264.58	2	1.38225	68.942	38
Q8NC51;Q63HR1;Q5VU21;D3DQ70;D3DQ69	SERBP1;DKFZp686P17171	5	20	52.2	1.59e-291	0.49252	64.625	20	1.45839	82.104	53	2.5655	39.274	4
P50454;A0A024R5K8;B4DN87;A8K259;E9PPV6;E9PR70;E9PKH2;E9PK86;E9PMI5;Q9NPA9;E9PNX1;E9PIG2;E9PRS3;E9PQ34;E9PJH8;E9PLA6;H0YEP8	SERPINH1	17	22	58.4	8.43e-267	-0.131503	57.755	87	-1.77745	89.375	16	0.946694	76.86	75
A0A024R566;A0A024R588;B4DJU4;A0A024R5D9;Q15637;A0A024R572;B4DSE4;B4DX42;Q14820;F8WEV5;C9J792;H7C561;H7C0N4	SF1	13	15	32.9	4.01e-59	1.07909	54.158	4	0.708538	76.16	24	1.14637	82.807	5
Q15459;A0A024R1K8;B4E091;H7C1L2;F8WB66;F8WC79	SF3A1	6	35	48.8	8.87e-258	-0.640929	58.376	20	-0.0833836	57.424	35	1.29283	74.771	49
Q15428;Q05DF2;K7EMT0	SF3A2	3	8	26.9	8.95e-38	0.0106366	12.107	3	-0.463099	65.074	2	1.72328	35.722	5
Q12874;B3KY12;A8K7V1;A8K566;Q53HM6;B4DW90	SF3A3	6	18	39.5	5.02e-292	0.113567	129.06	14	-0.15782	72.921	19	3.5465	120.44	18
Q9Y3B4	SF3B14	1	6	54.4	4.59e-86	-0.714894	6.6737	2	1.16269	17.152	7	-0.984626	23.877	8
Q13435;A0A087WZZ5;E9PPJ0;Q7Z3K9;E9PJ04;H0YCG1;E9PJT3;H0YEX5;E9PIL8	SF3B2;DKFZp781L0540	9	43	48.9	0	-0.433565	39.26	19	2.48455	61.178	76	0.899534	55.842	100
P31947	SFN	1	19	71.8	3.45e-130	-1.22418	47.668	14	0.228081	24.852	28	2.94642	78.584	30
P23246;Q9BSV4;Q86VG2;Q6PIX2;H0Y9K7;H0Y9U2	SFPQ	6	27	42.4	6.85e-219	0.926986	37.982	33	0.450163	77.417	65	-0.00662118	47.67	73
Q9H9B4;D6RFI0;S4R2X2;D6RDG7;D6RAE9	SFXN1	5	14	62.1	3.67e-182	-0.552347	38.374	16	-0.750949	136.2	2	0.491652	77.901	43
A0A024RB99;V9HW06;Q53ET4;P34897;Q5HYG8;B4DJQ3;B4E1G2;Q5BJF5;B4DP88;B4DW25;B4DWA7;B4DJ63;B4DLV4;H0YIZ0;G3V2Y4;G3V5L0;G3V4W5;G3V540;G3V2W0;G3V241;G3V3Y8;G3V4T0;G3V4X0;G3V2E4;G3V2D2;G3V2Y1;G3V3C6	SHMT2;DKFZp686P09201	27	22	66.3	1.32e-173	-0.541051	30.073	17	-2.59736	117.11	26	0.999711	114.41	85
Q71UA6;Q15758;M0QXM4;Q59ES3;M0QX44;B4DE27;M0R144	SLC1A5	7	7	15.7	6.53e-80	-0.263144	89.784	26	-0.599318	38.213	10	1.48596	93.218	11
Q6NUK1;B7ZB41;B4E290;J3KN42;H3BMI3	SLC25A24	5	19	44.4	1.51e-109	-0.366169	28.635	6	-0.00374614	25.355	6	0.870809	125.17	26
Q8NCF7;A0A024RBE8;B2RE88;Q00325;A0A024RBH9;F8VVM2;Q53HC3;F8VWQ0;F8VZL5;F8VWR4	SLC25A3	10	15	43.5	1.09e-151	-0.810258	82.397	14	0.219186	11.632	2	-0.63143	94.303	37
P05141;Q6NVC0	SLC25A5	2	18	45.6	2.72e-96	1.05346	113.38	56	0.570486	49.415	20	-1.70704	138.77	134
Q6I9V5;P12236;Q59EI9;Q9H0C2;O75961	SLC25A6	5	17	59.4	1.88e-99	-0.387091	128.78	8	0.470689	32.738	2	-1.52622	121.96	21
F5GZS6;P08195;J3KPF3	SLC3A2	3	30	50.6	0	-0.384603	77.555	128	0.3629	73.704	148	2.13264	74.313	107
Q01650;Q2MCL6;H0YJ95;A0A0C4DGL4;G3V4Z6;B4DVT0;Q9UM01;Q92536;A0A024R719	SLC7A5	9	5	12.6	3.33e-77	-1.10659	88.204	20	-1.18846	29.459	7	1.84197	112.55	10
Q8TAQ2;A0A024RB22;Q59G16;F8VXC8;B4DF22;Q658P9;F8VZW6	SMARCC2	7	27	24.9	9.54e-237	-0.690987	58.889	3	-0.272262	53.966	15	-0.164786	65.598	49
B4DGM3;Q969G3;A0A024R1S7;J3QKS7;K7EMQ8;J3QR61;C0IMW8;H7C048;J3KT85;J3QKX6;J3KS99;J3QL66	SMARCE1	12	11	32.6	9.21e-34	0.512581	21.391	2	1.95171	36.183	10	-0.535655	147.88	4
H3BNE1;H3BR18;H3BM38;H3BPJ0;A0A024R9R8;O00161;A8K287;H3BNG6;H3BU94;H3BR99;H3BV99;H3BP15;H3BQY9	SNAP23	13	4	51.5	2.67e-19	0.766722	45.053	2	0.279039	7.0116	4	2.14325	49.411	4
Q7KZF4;B2R5U1;Q59FF0;B3KU67;B4E299;I6TRR8;H7C597	SND1	7	36	53.3	1.65e-283	-0.357456	50.171	31	0.079097	58.008	7	0.180152	88.752	39
P08621;A8KAQ5;A0A024QZD5;M0QYR1;B3KPV0;M0QX04;Q9UFS1	SNRNP70	7	15	30.9	6.38e-40	0.404249	25.062	7	0.437838	51.595	16	-2.80806	87.938	10
P09012;B2R802;M0R268;M0QXK2;M0R221;M0R2B8;M0QZG7;M0R0G9;B4DDC7	SNRPA	9	11	37.9	2.16e-57	-0.0219069	49.157	7	2.37153	50.975	21	-0.292546	60.749	7
P09661;Q53G61;Q53G21;H0YMA0;H0YLR3;H0YKK0;Q6NVW9;Q9UEN1;O95485	SNRPA1	9	17	60.8	2.34e-105	0.0203422	39.461	12	2.33105	68.543	19	0.726639	35.23	22
P62314;J3QLI9;Q7Z5A3;J3QLR7	SNRPD1	4	4	37	2.91e-58	-0.381874	70.329	6	-0.442015	31.488	2	-1.66102	80.492	9
P62316;K7ERG4;K7EJB5	SNRPD2	3	11	71.2	3.08e-72	-1.03177	7.5395	6	1.38259	63.31	18	-1.2526	17.559	7
P62318;H3BT13	SNRPD3	2	5	53.2	2.97e-65	-1.11895	4.9409	2	0.484893	24.143	7	-2.61593	19.997	8
Q7Z7M4;P04179;A0A0C4DFU2;A0A0C4DFU1;Q7Z7M6;Q4ZJI1;Q7Z7M7;F5H3C5;F5H4R2;F5GYZ5;Q7Z7M5;G8JLJ2;A0A0C4DG56;Q6LE88;Q9UG59;Q96AM7;G5E9P6;F5GXZ9	SOD2	18	9	35.7	3.19e-71	-1.03156	29.877	7	0.27364	31.138	19	3.39783	84.654	2
Q8NBT2;K7EJH0;K7EMX1;K7EJV2;K7ESQ2;B4E086;K7ERQ7;A0A0A0MSN0	SPC24	8	7	53.3	6.21e-35	-0.39973	27.143	5	0.465122	7.8935	5	3.07923	12.278	2
Q13813;A0A024R889;B4DGT1;B4DTV8;Q9UG16;Q14917;A0A0D9SFF6;A0A0D9SFH4	SPTAN1	8	149	67.7	0	-0.369893	62.324	333	-0.024887	72.064	154	2.79056	95.629	214
Q13501;E7EMC7;B4E3V2;E3WH17;E9PFW8;D6RBF1;C9J6J8;C9JRJ8;E3W990;B4DE82;Q13502	SQSTM1;SQSTM1-ALK	11	6	18.6	1.22e-132	1.02439	123.02	5	0.0446723	57.048	4	2.07802	30.542	3
Q9Y5M8;Q549N5;H7C4H2;C9J5Z8	SRPRB	4	13	51.3	9.6e-86	-0.464584	48.763	15	-0.275007	274.22	6	0.564137	54.92	14
Q9BXP5;H7C3A1;Q7Z4Y3;H7C1K0;H7C0U8;Q9HBI2;C9JUL9;A0A0A0MSP6	SRRT	8	30	39	2.97e-97	-0.944527	56.132	7	0.500014	56.53	25	1.35753	49.032	31
Q07955;J3KTL2;Q59FA2;A8K1L8;J3KSR8;J3QQV5;J3KSW7;B7Z570	SRSF1	8	18	53.2	1.43e-93	0.297485	37.868	27	1.73586	66.528	26	-1.36177	76.083	56
J3KP15;Q53FN0;Q01130;A0A024R8U5;J3QL05;B3KUY1;Q8NAK9;B3KX15;Q6NXQ0;Q8N220;B3KVY2;B3KUF7;Q9BRL6;A0A024R3A8;A4D2F7;A4D2F6	SRSF2;SFRS2	16	8	50.7	8.95e-106	0.307429	76.576	11	2.45696	86.994	16	-0.15056	98.956	51
P84103;B2R6F3;A0A087X2D0	SRSF3;SFRS3	3	9	39.6	8.03e-52	0.532866	182.74	7	2.13119	118.83	14	-1.27876	45.92	15
Q08170;A8K644;A0A0D9SEM4;Q53F45;Q59EF5;B4DEM8;A0A0D9SGD2	SRSF4;SFRS4	7	13	24.1	2.88e-44	1.02666	105.05	3	2.4344	86.026	23	-0.656542	138.72	9
Q13247;A8K588;Q59GY3;V9HVZ0;B5BU15	SRSF6	5	11	29.4	1.21e-57	-0.0701636	25.78	2	2.80824	51.156	10	-2.18358	62.517	6
A0A0B4J1Z1;B4DEK2;C9JAB2;Q16629;Q8NB80	SRSF7	5	6	40.9	8.51e-42	-0.360249	175.35	6	-1.17108	110.56	7	-2.4761	80.565	15
Q13242;A8K3M9;H0YIB4;S4R3G0;B4DFT9	SRSF9	5	14	57.9	1.26e-50	-0.512658	6.0146	4	1.69642	22.963	11	-1.29078	31.077	16
Q567R6;Q04837;A4D1U3;A0A0G2JLD8;E7EUY5;B7Z268;C9K0U8	SSBP1	7	10	56.8	2.86e-233	-1.36971	23.804	9	2.39638	25.61	13	0.0175923	36.16	24
P43307;B2R6N9;C9J3L8;C9J5W0;E9PAL7;C9IZQ1;C9JBX5	SSR1	7	6	35	7.99e-147	0.27023	25.937	13	1.23906	23.989	11	3.2281	71.745	5
P51571;A6NLM8	SSR4	2	5	36.4	2.38e-80	-0.912945	48.11	6	-2.41492	24.25	9	1.13555	170.46	4
Q9UJZ1;A0A087WYB4;Q6ZNW0;F2Z2I8	STOML2	4	14	49.4	7.51e-258	-1.48985	26.937	12	-0.684998	40.76	28	2.1181	57.069	9
Q9Y3F4;B0AZV0;H0YH33	STRAP	3	13	49.7	2.6e-161	-0.901284	42.7	12	-3.11358	152.6	4	-0.267356	17.555	7
Q9UNE7;H3BTA3;H3BS86;H3BUD0	STUB1	4	11	40.6	7.49e-81	-0.721183	38.344	3	0.428061	14.709	7	3.33372	32.354	5
X6R2W0;Q5U8S2;O60499;K7ELY2;K7EIY4;F6RTM7;K7EK75;K7EJ05;K7EQ84;K7EPP9	STX10	10	4	21.8	1.42e-21	0.409255	17.09	2	0.94828	72.542	3	1.35004	47.142	3
Q12846;B7Z425;C9JFM5;A0A087WWW0;H3BMK2	STX4;STX4A	5	8	34.3	1.08e-42	-1.05571	19.236	3	1.06631	32.767	5	1.70769	68.66	4
O15400;B4DH37;B4DWC2	STX7	3	4	20.3	1.84e-25	-0.967871	23.685	3	0.339856	26.106	5	2.9422	50.095	2
O60506;B2R8Z8;Q05CK9;F6UXX1	SYNCRIP	4	33	60.4	0	0.631803	81.802	43	1.91115	70.753	117	1.12268	59.757	59
A0A0C4DG40;Q8NF91;E7ENN3;Q7RTM4;H0Y325	SYNE1	5	3	0.5	1.08e-06	-0.378532	18.803	3	-3.00045	94.703	2	2.21766	73.929	4
F6SS63;Q5JPK0;Q8N5C8	TAB3;DKFZp313L0918	3	1	1.6	0.00079322	-0.434442	55.906	4	-1.40114	21.722	2	-0.00489684	51.284	13
P37802;X6RJP6;B7Z5A2;C9J5W6;Q9UI15	TAGLN2	5	17	79.4	0	-1.33523	30.811	32	-0.186247	48.234	87	0.83367	89.457	3
A0A0A0N0L3;Q13148;A0A024R4E2;B1AKP7;G3V162;A0A087X260;A0A087WYY0;A0A0A0N0M3;B4DRW3;A0A087WXQ5;A0A087WV68;A0A0A0N0N3;A0A087WX29;K7EN94;A0A087WW61;A0A087WX67;A0A087WXV3;K7EJM5;A0A087WZC9;A0A087WYE7;A0A087WZM1;A0A087WTZ4;K7EL26;K7EJ99;A0A0A0MSV7	TARDBP	25	9	36.3	1.33e-135	-0.796912	42.448	6	1.95349	209.25	3	1.37853	82.512	11
Q53GX7;P26639;B2RDX5;Q5M7Z9;B4DKZ9;B3KTN2;D6RCA5;D6R9F8;D6RDJ6;D6RBR8;B7ZLP8;A2RTX5;D6RJ97;D6RHV7;D6RCS6	TARS	15	28	42.9	2.22e-157	0.0765591	59.526	37	-0.325386	36.745	9	0.342488	59.387	12
P23193;B7Z4W0;E5RIS7;E5RJ93;B7Z4S1;A0A0A0MT58;Q6IB64;Q15560;E5RK46;E5RFI1;Q5JRI7	TCEA1	11	11	34.6	2.51e-38	-0.964461	4.6176	2	0.148225	30.174	9	-0.229834	60.028	5
P17987;E7EQR6;F5H282;E7ERF2;F5GZ03;F5H136;F5H676;F5H726;F5GZI8;F5GYL4;F5H7Y1	TCP1	11	27	63.3	1.1e-283	0.480575	88.898	40	0.0500393	94.331	3	0.663077	101.47	41
P02786;A8K6Q8;G3V0E5;B7Z2I6;H7C3V5;F8WBE5	TFRC	6	18	30.7	1.64e-143	-1.69834	91.866	35	-0.163756	24.832	11	1.06776	106.49	32
Q9Y2W1;Q7Z5U1;Q05D20;Q6P0P7;Q6PJV4	THRAP3	5	21	24.3	1.9e-65	-0.185507	40.596	3	0.713332	117.72	21	-0.665393	69.886	25
Q9Y5L4;K7EIT2	TIMM13	2	5	53.7	2.47e-55	-1.65145	10.717	3	0.538241	30.726	9	-0.0483757	18.28	7
V9HWD9;Q53EM5;P29401;B4E022;B3KSI4;A0A0B4J1R6;B4DVU1;B3KPZ8;E9PFF2;F8W888;Q6MZE3;F8WAX4	TKT	12	34	60.4	0	-0.685895	109.43	171	-0.695014	50.846	80	0.884913	106.35	166
E9PSI1;B7Z6C9;E9PQY7;E9PS99;E9PL78;E9PJM1;E9PMQ9;O15321;E9PJC4;A8K7U5;E9PNW2;G3V1B9;B4E3A9	TM9SF1	13	11	13.3	2.7e-48	-0.938265	33.866	2	0.951373	24.705	6	1.1702	77.988	6
P49755;A0A024R6I3;Q53GF9;B4DZH3;G3V2K7;B4DL12	TMED10	6	7	35.2	3.04e-55	-0.847466	29.504	9	-3.0265	13.764	5	0.506845	109.65	11
Q7Z7H5;B4DPP4;F8W7F7	TMED4	3	5	27.8	2.49e-30	1.29154	155.59	2	0.426645	252.92	5	0.962801	94.075	2
B2R8A2;Q9BVK6;A0A024R7M0	TMED9	3	6	31.3	6.39e-80	-1.27879	37.55	5	0.276398	13.493	13	2.10278	60.304	6
Q9BVC6;B2R9T9;B4E1S3	TMEM109	3	5	13.2	9.35e-21	-1.21776	17.106	3	0.445342	14.614	4	0.950035	22.513	2
F5GWH5;P61165	TMEM258	2	1	16.3	0.00088824	-1.37913	22.596	4	0.641064	12.01	4	1.59083	27.035	4
Q9BTV4;A0A024R2F9;Q8TEP9;V9GY05	TMEM43;FLJ00144	4	12	40	8.8e-43	-1.77142	35.954	9	-3.02102	28.9	3	-0.1595	61.307	15
Q9NYL9;Q5HYL6;H0YKU1;H0YNJ8;H0YNU8	TMOD3;DKFZp686E1899	5	18	51.4	9.88e-265	0.432639	23.53	37	-0.974089	21.92	14	1.29612	33.141	2
P42166	TMPO	1	19	42.7	9.11e-156	0.0447438	7.4172	4	-0.619272	49.328	12	1.00312	30.222	5
P42167;A0A024RBE7;G5E972;H0YJH7	TMPO	4	20	55.1	9.56e-184	-0.197219	98.617	24	0.381442	64.046	50	2.08045	100.37	26
Q9H3N1;B4DZX7;G3V448;B7Z7R5	TMX1;TXNDC	4	8	23.9	4.02e-32	-0.661091	38.88	8	0.22781	21.297	12	1.05974	107.2	3
Q92973;A0A024RAM0;B4DSC0;E7EW37;Q4LE60;S4R398	TNPO1	6	13	18.4	8.49e-44	-0.911343	68.094	21	-1.19415	198.12	10	1.34887	89.232	6
O94826;B4DZ87;B3KQK5;B3KQK0	TOMM70A	4	20	46.5	2.82e-171	-1.6505	66.507	9	0.162993	31.146	24	1.81279	110.48	17
P11387;B9EG90;Q9BVT2;B7Z9E8;B4DYD2;Q969P6;E5KMK7;E5KMK6;E5KMK5;E5RIC7;D3DWJ7;B4E061;E5RJ95;E5RFS0;E5RJ33;H0YBR3;Q8TBP3;H0YAR3;H0YC03;E5RGE7;E5RGR4;E5RFE3;Q6PK95;Q6NWZ5;E5RGR2	TOP1	25	26	34.1	1.37e-168	1.09956	144	5	2.10606	72.476	4	-2.22663	76.42	47
Q5JTV8;A0A0A0MSK5;H0YD16;H0YDU3	TOR1AIP1	4	15	37	4.16e-103	-0.324112	26.452	7	0.158606	32.693	14	1.25315	55.339	19
V9HWK1;P60174;Q53HE2;B4DUI5;Q2QD09;U3KPZ0;U3KQF3;U3KPS5	TPI1	8	21	91.6	8.93e-294	-1.0285	59.589	35	0.110838	56.17	117	2.85569	92.916	40
H0YL52;H0YNC7;H0YKJ4;A0A0A7HUY0	TPM1	4	31	67.5	2.98e-179	0.257373	51.634	32	-0.447103	35.48	23	2.97585	93.889	3
Q5CAQ5;V9HWP2;P14625;Q59FC6;B4DU71;B4DHT9;Q96GW1;H0YIV0;B4DQX3;Q58FF3;Q58FF2;F8W026;F8VPC7	TRA1;HSP90B1	13	67	69.3	0	-0.700943	69.237	146	-0.88276	66.18	149	3.45956	110.29	402
Q59EK6;Q12931;Q53FS6;K0A7K7;Q5CAQ4;I3L0K7;I3L239;I3L2D5;I3L253	TRAP1	9	35	57.3	0	-0.827538	62.297	39	0.251178	22.466	6	0.598806	68.309	130
Q13263;B2R8R5;M0R0K9;M0R3C0;M0R2I3	TRIM28	5	36	59.2	0	-0.480901	61.586	40	-0.0173518	82.334	55	0.790809	71.075	220
Q7L0Y3;C9JVB6	TRMT10C	2	21	59.8	1.84e-137	-0.644059	234.86	3	1.08881	35.973	3	-0.245009	88.442	20
Q9BQE3;F5H5D3;Q53GA7;B7Z1K5	TUBA1C	4	24	56.6	0	-0.161347	80.41	192	-1.23921	61.923	103	1.95059	72.442	203
Q5JP53;Q5SU16;P07437;B7ZAF0;Q6LC01;B4DY90;Q5ST81;B7ZAK1;B4DQN9;Q9BUU9;B4E052;B4DMU8;Q96B85;B4DXZ5;B4DMJ5;Q1KSF8;Q6P602;A4UCU2	TUBB;XTP3TPATP1	18	26	65.5	0	0.038998	67.423	85	-0.0398403	48.034	74	3.33707	111.02	80
Q9BVA1;Q13885;B2R6L0;A0A024QZU2;O43209;B7Z4N1;Q9UGA2;A5D907;A5D906;A1L195;A1L196	TUBB2B;TUBB2A;DKFZp566F223	11	25	60	0	0.274172	139.67	6	0.649344	29.365	8	3.10843	54.5	6
Q9BUF5;B4DP54;B3KS31;B4E386;K7ESM5;K7EL29;K7EN98;K7ESQ3;K7EQT3;K7EJ64;K7ERA8;K7EJZ4;K7ES63;K7EPE5	TUBB6	14	19	57.4	4.4e-295	0.246347	23.948	13	0.623065	37.259	8	3.35367	59.625	6
P23258;Q9NRH3;K7EKE5;K7EIS0	TUBG1;TUBG2	4	7	23.3	7.73e-23	0.0437644	49.347	7	-0.796016	33.154	2	2.1472	26.238	3
P49411;H3BNU3	TUFM	2	28	63.3	0	-0.103627	57.457	84	0.615773	48.626	14	-1.31284	88.311	201
P40222	TXLNA	1	18	41	2.51e-74	0.00934717	0.6031	2	0.656081	53.981	21	0.771077	7.0422	2
Q86UY0;Q6EHZ3;Q658S9;Q8NBS9;A0A024QZV0	TXNDC5;STRF8;DKFZp666I134	5	16	49.7	9.01e-77	0.346191	32.273	13	0.174719	35.325	18	1.90433	75.247	28
P68036;A8K4W8;A0A024R1A4;A0A0B4J2G9	UBE2L3	4	6	53.2	5.86e-40	-0.481626	55.346	7	-0.306846	17.582	9	0.197732	84.589	3
P61081;A0A024R4T4;M0QX69;M0QYI6	UBE2M	4	8	42.1	1.48e-47	-1.50124	20.775	4	-0.487075	31.749	9	2.99194	74.362	6
V9HW41;P61088;F8VSD4;F8VQQ8;F8VV71;Q5JXB2;F8VZ29	UBE2N;UBE2NL	7	9	58.6	3.84e-79	-1.9869	54.734	3	-0.0903115	56.439	21	2.49916	98.904	10
P15374;A0A087WTB8;Q5TBK7	UCHL3	3	9	46.5	1.38e-86	-0.958393	33.854	6	0.209662	73.596	7	2.47353	40.792	17
Q9Y5K5;Q5LJA5;Q5LJA9;B2RB07;Q5LJB0;H0Y6Y4;B4DW59;B7Z9U9;H0Y4E0;H0Y636;H0Y4K0;B4DKB3	UCHL5	12	11	40.1	4.66e-97	-1.35096	27.218	6	0.156659	22.523	10	2.07364	107.4	20
P47985	UQCRFS1	1	12	42.3	1.16e-84	-1.42907	73.531	9	-0.140648	111.63	7	0.116723	64.244	24
O60763;A0A024RDG1;REV__R4GMN2	USO1	3	25	36	0	-1.57992	52.063	12	-2.72888	34.32	2	2.04973	124.8	42
A6NJA2;P54578;B2RD79;D3DUG9;B3KTG4;J3QQT6;J3KS55	USP14	7	14	37.1	1.39e-64	-0.882651	60.533	11	-2.16508	30.487	10	1.85752	40.973	6
P45974;F5H571;H7C5J3;Q92995;A0A0A6YZ17	USP5	5	26	43.2	1.38e-186	-1.2797	35.051	21	-3.15721	129.77	14	1.66365	45.755	32
Q9P0L0;A8KA83;J3QKM9	VAPA	3	11	49.4	1.1e-49	-0.838564	33.024	7	0.736677	41.371	14	0.250491	21.259	13
Q53XM7;O95292;B3KVU7;Q6ZSP7;B4DNS4;Q6ZR82;E5RK64;Q59EZ6	VAPB	8	13	54.3	2.9e-90	-1.08574	38.941	10	0.384546	48.984	15	1.20267	40.523	21
V9HW80;P55072;Q96IF9;Q0IIN5;Q9NTC4;Q9HAP1;Q9HAP0;C9IZA5;C9JUP7;B4DYX2	VCP;DKFZp434K0126	10	53	76.9	0	-0.801707	47.92	78	-2.04408	104.19	100	1.43823	76.394	96
P21796;B3KTS5;C9JI87;B4DEI3	VDAC1	4	15	70	1.26e-179	-0.323444	35.105	30	-0.933346	134.35	39	-0.447949	77.123	9
A0A0A0MR02;P45880;A0A024QZT0;A0A024QZN9;B4DKM5;Q5JSD2;Q5JSD1;A2A3S1	VDAC2	8	9	40.4	7.97e-56	-0.391229	54.704	12	-0.627046	117.27	16	0.0628967	80.456	19
B4DMD3;B4DY34;Q9Y2W2;A0A024RAW9;F5H5G4;F5GXS9	WBP11	6	13	25.1	1.07e-64	0.296663	81.889	3	0.779819	55.627	19	1.12457	117.69	2
V9HWG7;Q53GN4;O75083;Q59ER5;Q53H17;B3KXN4;B4DY05;D6RD66;B4DS71;B4DZX5	WDR1	10	13	31.2	8.14e-62	0.69813	116.91	17	-0.341644	32.314	5	0.0545421	87.107	15
Q9GZS3;H0YN81;H0YMF9;H0YL19;B4E387;H3BQA8;H0YM76;H0YLA1	WDR61	8	12	57.4	1.09e-80	0.077243	33.457	7	-3.1206	31.635	2	-0.513996	6.7665	2
P13010;Q53T09;Q53TC2;C9JZ81;H7C0H9	XRCC5	5	43	69.3	0	0.864414	80.636	56	0.530739	61.196	12	0.636952	92.371	157
P12956;A0A024R1N4;B2RDN9;B1AHC9;B4DE32;B4E356;Q6IC76	XRCC6	7	39	62.1	0	0.306029	36.718	78	0.302974	122.8	24	0.780438	93.587	159
P54577;A0A0C4DGZ5	YARS	2	25	47.3	1.68e-73	-0.786149	36.031	23	-3.21819	36.582	18	0.799521	50.441	2
A0A087WXZ3;B5BU99;Q9Y5A9;S4R3J8;S4R3V3;B3KTL8	YTHDF2	6	10	20.7	1.96e-40	0.161049	32.91	5	0.565417	40.078	9	-0.282736	91.593	3
V9HWD6;P31946;B5BU24;Q4VY20;Q4VY19;Q59EQ2	YWHAB	6	21	69.9	0	-0.350081	44.699	15	0.0434972	20.918	24	0.54061	28	32
V9HW98;P62258;G9K389;G9K388;B4DJB0;B7ZA86;B4DJF2;I3L3T1;K7EIT4;K7EM20;I3L0W5;B3KT37	YWHAE;YWHAE/FAM22B fusion;YWHAE/FAM22A fusion	12	26	77.6	0	-0.678718	47.111	50	-1.28629	52.976	54	0.187149	49.846	86
P61981;B3KNB4;B4DE78;B4DHC4	YWHAG	4	19	80.6	0	-0.944332	51.642	12	-0.904272	43.871	13	0.464863	73.071	30
Q04917;A0A024R1K7;B2R6N6;Q9H4N8;A2IDB2;F8WEB6;A2IDB1	YWHAH	7	15	61	2.88e-143	-0.562048	79.428	7	-0.512277	8.4049	10	-0.134352	38.272	12
P27348;B4DMT8;Q53S41;B4DY04;E9PG15;Q53RR5;Q3YBA8	YWHAQ	7	18	56.7	6.56e-257	-0.642189	56.321	15	0.318776	29.07	21	0.266004	64.325	14
P63104;D0PNI1;E7EX29;B0AZS6;B7Z2E6;H0YB80;E7ESK7;E9PD24;E7EVZ2;E5RIR4;Q2F831;E5RGE1;Q6LD62	YWHAZ	13	22	75.9	0	-0.732596	61.992	27	0.141732	40.626	53	1.29605	45.763	57
B7Z592;Q8WU90;F8WB26;F8WF67	ZC3H15	4	12	36.5	5.14e-50	0.461948	53.955	6	0.858489	56.63	16	0.918742	39.989	8
Q96KR1;B2RNR6;A8K849;B3KP82;H0Y8W1;B3KVS4;Q05D65	ZFR	7	8	11.2	2.15e-67	-0.0595851	38.497	4	0.551205	19.184	3	0.373701	33.994	13
Q15942;H0Y2Y8;Q96AF9;Q28617;B4DY85;Q9BUS0;B4DQR8;C9IZ41;H7C3D3;C9JJK5;H7C3R3	ZYX	11	13	36.5	4.66e-166	-0.590549	48.214	9	-0.106884	27.087	15	2.24127	31.097	6
Q86U75;Q9HCN8;E5RFU4;A9CQZ2		4	21	48	8.67e-120	0.116764	36.288	17	0.220749	197.02	7	0.088132	69.629	9
Q8IWP6		1	27	67	0	-0.32974	68.164	277	0.0603221	57.578	226	3.12255	103.2	297
B2RCX0;A0A024R895		2	11	45.1	1.32e-142	-1.29428	50.832	27	0.558262	34.718	28	2.19965	76.216	16
B3KNG6;A0A024R755		2	18	57.5	6.57e-167	-1.74251	102.01	4	2.1286	22.949	4	1.78906	49.777	2
