# Supplementary material for: Respiratory status determines the effect of emodin on cell viability
Source: Oncotarget. 2017 Mar 21;8(23):37478–90. doi: 10.18632/oncotarget.16396 (PMC5514923; doi:10.18632/oncotarget.16396)
Supplement: Supplementary file 3 [file oncotarget-08-37478-s003.xlsx]

## Sheet: Proteins
Supplemental Table 2: Proteins identified and quantified in emodin-treated cells compared to vehicle-treated control cells. Shown are results from two independent biological replicates.
Protein IDs	Gene names	Peptides	PEP	log2 emodin/ctrl A549	log2 emodin/ctrl A549_rep	log2 emodin/ctrl CaCo	log2 emodin/ctrl CaCo_rep	log2 emodin/ctrl HeLa	log2 emodin/ctrl HeLa_rep	log2 emodin/ctrl MCF7	log2 emodin/ctrl MCF7_rep	log2 emodin/ctrl NHF-4	log2 emodin/ctrl NHF-4_rep
O95864;B7Z634;O95864-2;O95864-3;E9PPZ4;E9PQC2;E9PKP8;F5H2V5;E9PS00;Q9Y5Q0	FADS2	8	8.423e-32	-2.5075	-2.64169			-2.93766	-2.70736
P09601;B1AHA8	HMOX1	15	2.241e-158	-2.52176	-2.53257	-0.732045	-0.693434	-1.14079	-1.00822			0.603027	0.477885
Q92896;Q92896-3;Q92896-2;H3BM42;H3BQT1;H3BQU9;H3BRD8	GLG1	14	9.6437e-57	-2.40736	-2.35402	-0.914657	-0.867042	-0.959402	-0.685477	-2.8559	-2.27237	-2.09265	-1.49895
O60783	MRPS14	3	2.679e-15		-2.31473						-3.24811
Q6P1L8	MRPL14	6	1.6014e-53		-2.21471				-2.9763		-3.12017		-1.14
O75394	MRPL33	2	2.4762e-10		-2.0726						-3.16256
P61024;Q9BZU3;Q5T179	CKS1B	3	2.6941e-06		-1.92489				-0.660817		-0.571043
Q9NX20;E9PI14	MRPL16	4	3.7296e-17	-2.08792	-1.9244								-1.22068
Q9Y291;C9JBY7	MRPS33	2	5.5709e-06		-1.89615					-1.82833	-2.72872
P53985;Q5T8R3;Q49A45;Q5T8R5	SLC16A1	4	7.6134e-34	-0.180152	-1.84586	-0.181444	0.021764	0.0443242	-0.808134			0.0568609
P02792	FTL	7	1.2904e-51		-1.81173		0.0750534		-0.926235		-1.39331	0.480265	0.431035
Q9BYD1;E5RJI7;H0YAX3;E5RFI2	MRPL13	6	1.0902e-26		-1.6589	-1.21334	-1.02806			-1.38553	-2.96883	-0.637379
Q13501;Q13501-2;E7EMC7;E9PFW8;E3W990;C9JRJ8;D6RBF1;C9J6J8	SQSTM1	13	9.412e-250	-1.50898	-1.65163	0.316262	0.350497	1.13881	0.953228		0.207268	1.56399	1.48445
O00461;F8W785	GOLIM4	6	3.9216e-29		-1.63644	-0.897221	-0.786024	-1.73034	-2.0477			-0.98416	-0.965277
O00767	SCD	6	1.5453e-43	-1.99856	-1.59309	-0.170394	-2.04412	-0.79937	-1.79501	-1.0561	-0.825261
Q02818;H7BZI1;C9JKZ2;C9JBD3;C9J3C1	NUCB1	13	4.1152e-53	-0.842905	-1.55504			-2.59868			-0.942279	-1.16773	-0.454466
O15235	MRPS12	3	8.1216e-10		-1.51618						-2.66502
E5RFZ8;E5RGA7;E5RIP4;E5RJG5;Q15043-2;Q15043-3;Q15043	SLC39A14	2	2.4455e-24	-0.55222	-1.51009	-0.229551	0.126973	0.0776532	0.258338			0.431783	0.454597
Q9BZL1;K7EQ43	UBL5	3	8.8452e-11		-1.50877				-1.24506		-1.06836		-0.242772
O76031	CLPX	7	2.7215e-24	-1.67973	-1.48621	-0.927935	-0.638097	-0.984988	-1.60876	-1.50169	-1.25195
P02794;G3V192;G3V1D1;E9PRK8;E9PKY7;E9PPQ4;E9PQR3;E9PKM5;E9PK45	FTH1	10	3.6331e-47	-1.23613	-1.47618		1.14202	-0.534955	-0.66438	-0.313065	-0.210663	0.524264	0.407625
Q92823-3;C9JYY6;Q92823-4;Q92823-6;Q92823-2;F8W775;Q92823;Q92823-5	NRCAM	1	8.8863e-13	-1.06585	-1.45641
Q14258	TRIM25	22	5.2958e-296	-1.36859	-1.41523	-0.256804	-0.143676	0.0287106	0.0977456	-0.624888	-0.663488	0.244278	0.266157
Q4TT38;Q13084;A2IDC6;A2IDC7;Q4TT37	MRPL28	3	2.0195e-35		-1.41523
O00560;O00560-3	SDCBP	8	2.6665e-110	-1.42527	-1.34077	-0.22329	-0.302707	-0.447072	-0.396213		0.00259452	0.343692	0.219339
Q9BRJ2;J3QSH3;J3KSS2	MRPL45	4	6.7139e-09		-1.33697	-1.21357	-1.01786	-1.73073
P09001;H0Y9G6;E7ETU7;E9PF06;D6RC14	MRPL3	6	1.2058e-13	-1.29233	-1.33188	-1.70717	-1.78017		-1.79261	-1.34084	-1.16851	-0.0738943	1.01178
P00374;B4DM58;B4DDD2;C9JJ68;Q86XF0	DHFR	3	3.3616e-26		-1.31154	-0.456029	-0.323805		-0.599746		-0.418851	-0.114285	-0.610543
Q9NRZ9-4;Q9NRZ9-3;Q9NRZ9-2;Q9NRZ9;Q9NRZ9-6;Q9NRZ9-5;Q9NW36;Q9NRZ9-8;Q9NRZ9-7	HELLS	8	3.1152e-20	-1.24124	-1.2887	-1.5373	-1.67434	-1.661	-1.64932
C9JP16;O75718	CRTAP	6	2.0812e-24		-1.23803			-0.319748	-0.349566			-0.00536235	-0.0394142
P56556;R4GN43	NDUFA6	5	4.5804e-16		-1.2303						-3.4223		-0.889022
Q9ULT8;H0YJP0;H0YJD4;G3V4V5	HECTD1	13	7.9424e-39	-0.730512	-1.21766			-0.366113	-0.13814	-0.60676	-0.552072		-0.0769954
P98179	RBM3	4	1.3231e-92		-1.20623	-0.259495	-0.280966		-0.42138		-0.437545	-0.132863	-0.11391
Q8IXM3	MRPL41	5	1.471e-19		-1.205						-2.1941
Q9UI09;F8VXI1;Q9UI09-2;F8VRD8	NDUFA12	4	5.5847e-27		-1.19916					-2.49679			-0.940506
Q9NP92	MRPS30	2	4.0151e-30		-1.19185						-2.03812
Q9BQ48;M0R226	MRPL34	4	6.3452e-11		-1.19136						-2.16786
Q9BQC6	MRP63	1	2.3423e-08		-1.17563						-2.01095
P41567;K7EM18	EIF1	6	3.8798e-100		-1.16822						-0.652176		0.0451634
K7ES61;Q9BYD3;Q9BYD3-2;K7ELQ0;K7EKI4;K7ELF1;K7EJ73	MRPL4	7	1.6124e-94	-1.12199	-1.16767	-1.5519	-1.34263	-2.06631	-1.94397	-1.50197	-1.40236		-0.845209
Q16540;A6NJD9;A8MVT4;A8MYK1;H7C2P7	MRPL23	3	3.4857e-17		-1.15293		-1.23623				-1.90358
O60613	SEP15	2	3.3969e-10		-1.11704						-1.13911
P06493;P06493-2;E5RIU6	CDK1	19	1.6591e-265	-0.934786	-1.11101	-0.50181	-0.445067	-0.621533	-0.619071	-0.441928	-0.393634	-0.158317	-0.241816
P54709;C9JA36;B7Z1N7;H7C547;F8WBY4;C9JXZ1;H7C4L9;C9J6S2	ATP1B3	7	8.2772e-51	-0.619271	-1.10678	-0.0433039	-0.0852518	-0.123308	-0.0032931	-0.169161	-0.168139	0.120219	0.324695
O43678;O43678-2	NDUFA2	5	4.1103e-18		-1.10398						-2.38602		-0.745503
Q7Z2W9-2;Q7Z2W9;H3BUY0	MRPL21	2	1.1072e-06		-1.10172	-1.3237	-1.39581				-2.45277
Q9BYC8;B3KQX1	MRPL32	3	2.9771e-21		-1.09567						-1.47891	0.259905
O75380;D6RBT3	NDUFS6	4	8.6079e-21		-1.09391				-1.93865		-2.67826
P49406	MRPL19	4	2.0983e-20	-0.809676	-1.08979	-1.25829	-1.12205	-1.5569	-1.53145		-1.2868		-0.989192
O95182;M0R0N0;M0R1K9	NDUFA7	5	8.3951e-16		-1.05532						-2.95065	-0.369501	-0.356587
Q15582;G8JLA8;H0Y8L3;H0YAB8;D6RBX4;H0YAH8;H0Y9D7	TGFBI	4	4.0476e-13	-1.28916	-1.04707			0.322966	0.597412			0.274411	0.352759
Q01581;D6RIW1	HMGCS1	9	7.6943e-128	-1.20553	-1.04555	-1.63429	-1.44749		-1.09157	0.208268	0.190172	0.0462815
Q7Z5L9-2;Q7Z5L9	IRF2BP2	2	2.8262e-11		-1.04192				-0.51447
Q9BYC9	MRPL20	2	2.8868e-06		-1.04085				-2.14471
O94808	GFPT2	9	1.207e-194	-0.235229	-1.03952
Q96HR8-2;Q96HR8	NAF1	2	4.3871e-16	-1.08293	-1.03416	-1.38571	-1.78896	-1.05158		-0.561665	-0.318344
R4GMU8;E9PLX3;O43504	LAMTOR5	2	3.8097e-07		-1.0228				-0.628586		-0.550148
Q16795;F5H0J3;H3BRM9;F5GY40	NDUFA9	12	7.4165e-83	-1.09019	-1.01826	-1.55546	-2.27313	-3.05122	-3.02409	-2.26001	-3.0449	-0.95023	-0.737326
Q9Y244	POMP	3	1.2611e-21		-1.01701						-0.733315
Q9NWU5;E7ESL0;J3KQY1;Q9NWU5-2;Q9NWU5-3	MRPL22	3	2.4224e-08		-1.01558	-1.05233	-0.938735		-1.42535		-1.26882
O94925-3;B8ZZA8;B8ZZC5		20	2.4163e-189	-1.03795	-1.01476	-0.605201	-0.534182	-0.293978	-0.505533	-1.02621	-1.67448	-0.785378	-0.783961
Q3ZCQ8;Q3ZCQ8-2;M0R0C3;M0R2F8;Q330K1;M0R047;M0R003	TIMM50	6	9.3888e-101	-0.72609	-0.992919	-0.77972	-0.883209	-1.13391	-1.14009	-1.10712	-0.805762		-0.7016
O95239-2;O95239	KIF4A	13	1.3871e-56	-0.933215	-0.99223	-0.707053	-0.457633	-0.397277	-0.559048	-0.602219	-0.709033	-0.382062	-0.318254
Q9UNN8	PROCR	3	1.3155e-17	-0.901661	-0.989678	-0.360768	-0.174166	-0.486004	-0.28495			-0.0075796	-0.373458
Q96EY7;B8ZZQ4;B4DF73;Q96EY7-2	PTCD3	7	6.636e-24	-1.07878	-0.962801	-1.35528	-1.38586	-1.45447	-1.18423	-1.3114	-1.21732	-0.76344
Q9Y2S7	POLDIP2	7	4.8767e-53	-0.600227	-0.952238	-1.10662	-1.03869	-0.928237	-1.21903	-1.08412	-1.27477
P04818;Q8WYK3;Q8WYK4	TYMS;TS	8	6.1972e-34		-0.94906	-1.35148	-1.29722	-0.546941	-0.447564
Q96A35	MRPL24	3	6.2244e-14		-0.941947	-1.0629	-1.38112				-0.12833
P12004	PCNA	17	0	-1.08832	-0.936884	-0.556075	-0.512534	-0.451011	-0.345473	-0.510621	-0.55563	-0.286392	-0.238085
P15291-2;P15291;B4DMM8;Q86XA6	B4GALT1	3	3.6182e-19		-0.936359			-0.432104	-0.563796		0.0745054		0.14509
P63313;CON__P21752	TMSB10	5	2.0032e-22	-0.998587	-0.927387	-0.358195	-0.383623		-0.508752		-0.199355		-0.194476
B4DJ81;P28331-3;P28331-4;P28331-5;P28331;P28331-2	NDUFS1	12	1.7067e-105	-1.03907	-0.920571	-1.80611	-1.81477	-2.30337	-2.56644	-2.54448	-2.5154	-0.821152	-0.727977
Q9H9J2	MRPL44	7	8.8074e-36		-0.912727	-1.13346	-1.35797	-1.87493	-1.5804		-1.16007
P31689;P31689-2;B7Z5C0	DNAJA1	14	8.0399e-164	-0.734035	-0.902308	-1.12781	-1.17358	-0.583052	-0.565374	-0.483803	-0.643924	-0.255477	-0.11416
Q7LBC6;Q7LBC6-2;Q7LBC6-3;F5H275;H0Y9V5	KDM3B	8	1.6816e-17	-0.554782	-0.896442	-0.56781	-0.345326	-0.861657	-0.870651	-0.697406	-0.432844
Q9HD33-2;Q9HD33	MRPL47	4	1.8775e-15		-0.889904	-1.5066	-1.54823	-1.87049	-1.84534		-1.97596
O14925;E9PB91;B1APJ0;H0Y6X5;E7EP42	TIMM23;TIMM23B	4	2.3979e-90		-0.887527	-1.28339					-0.908253
D6RAN8;Q9P0M9;H7C5U8	MRPL27	4	2.6467e-43		-0.883529	-1.30159			-1.80521		-1.00089
P24941;G3V5T9;E7ESI2;P24941-2;G3V317;K7ELV5	CDK2	13	1.0895e-64		-0.876784	-0.729196	-0.768518	-0.679758	-0.661707	-0.319712	-0.440205	0.127501	-0.188759
P49821-2;G3V0I5;P49821;B4DE93;E9PPR0;E9PQP1;E9PMX3;E9PPD6;E9PPS5;E9PJL9;H0YD04;H0YE81;E9PLC6	NDUFV1	4	2.5354e-15	-0.713568	-0.865201		-1.5794			-2.16114	-1.19482	-1.02982
Q16718;F8WAS3;H7BYD0;Q5H9R2;C9IZN5	NDUFA5;DKFZp781K1356	5	2.6118e-51		-0.848193				-1.13188		-1.91735		0.137897
Q56VL3;D6RD77;J3KPI9;Q56VL3-2	OCIAD2	3	4.9658e-10		-0.848167						-1.22183
Q9P015;E5RIZ4;E5RHF4	MRPL15	9	3.0418e-45		-0.841689	-0.947167	-1.10175	-1.42678	-1.37553	-1.0024	-1.03118
Q9Y320-2;Q9Y320;E9PSF0;E9PRL5;H3BSU7;E9PLR1;G3V155	TMX2	3	5.9287e-33		-0.826028	0.0144981	0.115566	-1.32529	-1.30344	-0.294049	-0.30479	-0.222212	-0.076326
Q96TA2-3;Q96TA2-2;Q96TA2;R4GNA5;Q5T8D2;Q5T8D1	YME1L1	6	1.1551e-114		-0.816469	-0.378101	-0.40612	-0.37977		-0.346408	-0.613454
C9J7T7;C9JE98;C9J239;Q9Y618-5;C9J0Q5;Q9Y618-4;C9JFD3;Q9Y618-3;Q9Y618;Q9Y618-2;C9JQE8;H7C0P3	NCOR2	6	8.6245e-16	-0.77816	-0.815529		-0.288065	-0.571	-0.537487	-0.615906	-0.555418	-0.250663	-0.513852
Q9UMS0-3;Q9UMS0;C9J8Q1;F8W9P7;Q9UMS0-2;H7C537	NFU1	3	2.2098e-11	-0.51806	-0.810005	-0.46562	-0.74819
Q9Y2R9;J3QLS3;J3QQS1;J3QKW2;J3KSI8	MRPS7	10	2.7396e-30	-0.750907	-0.808033	-1.02703	-1.25034	-1.46371	-1.32045	0.122076	-1.01325		-0.620534
Q96B13;Q13362-2;Q13362-3;Q13362;Q13362-4;H0YJ75;Q13362-5;H0YN84;G3V2U3	PPP2R5C	6	2.5073e-23	-0.959823	-0.806165			-0.699232			-0.4345	-0.254375
Q9NX40;D6RDK6;D6RBN5;D6RDI5;D6RA54;D6RC55;D6RG39;D6RIT9;Q9NX40-3;Q9NX40-2;Q9NX40-4;D6R918;D6RBC5;D6RI08;D6RDK1;D6RIV2;D6R9T5;D6RF07	OCIAD1	7	1.7274e-34	-1.01424	-0.804879	-0.303543	-0.342086	-0.896335	-0.757477	-1.28687	-1.23606		-0.195153
Q9NVI1-2;Q9NVI1-1;Q9NVI1;F8W7R3;H3BP78;H3BQE2;H3BT54;H3BMG4;Q9NVI1-4;H3BS60	FANCI	10	7.146e-62	-0.972223	-0.796912	-1.28507	-1.23314	-0.667607	-0.654899	-0.639692	-0.538283	-0.0937405	-0.692432
P09884;A6NMQ1	POLA1	4	1.323e-18	-0.953998	-0.795559			-0.651813	-0.586991
F5H702;B4DN34;Q96GC5;F5H8D0	MRPL48	2	1.2014e-06		-0.793032		-1.09468
P52292;J3QLL0;J3KS65	KPNA2	16	0	-0.779472	-0.781454	-0.771594	-0.799521	-0.314051	-0.396232	0.0287106	0.023894	0.179001	0.133827
Q7KZ85;Q7KZ85-2;Q7KZ85-3	SUPT6H	27	6.322e-92	-0.868569	-0.768985	-0.395454	-0.271966	-0.256115	-0.114176	-0.299614	-0.380352	0.0237521	0.0603241
O95139;O95139-2	NDUFB6	3	9.5385e-11		-0.764052	-1.63223					-1.12573		-0.473851
P62875	POLR2L	2	5.4677e-08		-0.76273						-0.509327
P82930;C9JJ19	MRPS34	6	1.1101e-25		-0.761507	-0.78839	-0.974404	-1.23358	-1.32532	-0.807705	-0.763146	-0.711181	-0.454585
Q96QC0	PPP1R10	4	5.8888e-25	-0.617543	-0.760651	-0.0436013	-0.110635	-0.0838444	-0.34817	-0.466237	-0.347068	0.128425
E9PMI6;E9PJF4;J3KN38;P54105;E9PQ83	CLNS1A	2	8.6469e-17		-0.760211		-0.327819
P13995;B9A062;Q7Z650;B4DY35;B8ZZU9	MTHFD2	7	5.3307e-56	-1.0558	-0.758965	-1.05673	-0.954725	-1.58684	-1.3541		-0.738144	-0.765155
B4DKB2;P42892-3;P42892-2;P42892-4;P42892;E9PJG1	ECE1	14	1.6068e-76	-0.572523	-0.754456	-0.564862	-0.137045	-0.496814	-0.447446	-0.571386	-0.439031	-0.0258378	-0.740914
P82675;P82675-2	MRPS5	4	5.5753e-11		-0.752364	-0.739276		-1.15483			-1.66626	0.0601858
G5E9W7;G5E9V5;P82650;H7C5L9;H7C5F2;Q9H3I1;H7C5H3;C9J5D8	MRPS22	7	2.4773e-53	-0.609861	-0.749766	-0.826719	-0.847648	-1.02145	-0.990252	-0.878905	-0.790384	-0.472209	-0.209061
E7ETU9;O00469;O00469-2;B3KWS3;C9JXZ0	PLOD2	19	4.8788e-180	-0.626291	-0.747754	-0.681353	-0.841146	-0.494109	-0.519052	-0.674084	-0.607968	-0.0832177	-0.144967
F5H5N1;B3KRI2;O75251;F5GXJ1	NDUFS7	2	3.1847e-12		-0.741879		-1.38843				-0.877208		0.812046
E9PPW7;O00217;E9PN51;F8W9K7;E9PKH6	NDUFS8	5	2.8663e-44	-0.62331	-0.740312	-1.12155	-1.09597		-1.95635		-1.82818
Q02809;B4DR87;Q5JXB7;Q5JXB9;Q5JXB8	PLOD1	25	4.8873e-204	-0.905791	-0.738048	-0.897517	-0.999106	-0.323029	-0.346426	0.0183493	-0.139903	-0.039859	-0.0304424
Q99622;F5GXW5	C12orf57	5	2.694e-51		-0.73788				-0.681515		-0.202539	0.394185
K7ENL3;P40763-2;P40763;G8JLH9;K7EP08	STAT3	16	5.0711e-158	-0.802864	-0.73598	-0.141048	-0.10431	-0.400206	-0.455633	-0.258356	-0.284071	-0.116285	-0.0833705
O75489;B4DFM8;E9PS48;E9PKL8;G3V194	NDUFS3	10	1.2559e-69	-0.625022	-0.73574	-0.686104	-1.26538	-1.77236	-1.86307	-1.82802	-1.66009	-0.820591	-0.672888
E9PKV2;Q9NRX2	MRPL17	3	7.6442e-08		-0.734587		-1.39513		-0.999769		-0.994356
P04181;P04181-2	OAT	24	0	-0.717904	-0.734011	-0.210513	-0.341939	-0.871495	-0.861841	-0.727499	-0.669465	0.0164963	0.108759
Q96PU8-5;Q96PU8-9;Q96PU8-8;Q96PU8-6;Q96PU8-3;Q96PU8;H0YFB7;F5H5U6;F5H8C8;F5GXS8;F5GYM3;H0YGD6;H0YG47	QKI	3	9.5215e-12	-0.704982	-0.733028			-1.1191		-0.727786		-0.209845
Q14181;E9PIQ6;H0YDR7;B4DNB4	POLA2	4	4.9353e-12		-0.729914		-0.408282	-0.588726	-0.621133	-1.05251
Q9Y5R8	TRAPPC1	2	2.1255e-06		-0.723944						-0.465301
Q9BSV6;E7EQB3;B0V3J0;A9C4B9	TSEN34	2	1.0957e-07		-0.70941		-0.718236	-0.552982	-0.606584		-0.878772
O00483	NDUFA4	5	3.437e-24		-0.708066	-1.58983	-1.57175		-2.6027		-1.42194		-0.432046
Q9NVS2;Q5QPA5;Q9NVS2-2;Q9NVS2-3	MRPS18A	3	7.3595e-09		-0.705194		-1.26913		-1.88007		-1.42384
H7C4M9;C9JZG9;C9JZY6;P62256-2;P62256;C9J8Q9	UBE2H	3	3.0113e-17		-0.698389		-0.0192289		-0.300004		-0.213655		0.336169
Q9NX14;Q9NX14-2	NDUFB11	2	3.5599e-27		-0.696891			-0.828486			-0.820438	-0.430198	0.0040339
Q96T88;Q96T88-2	UHRF1	9	3.6284e-37		-0.696751	-1.64932	-1.82721	-0.974886	-0.8593	-0.785975	-1.07406	-0.591136	-0.464703
Q6FI81-3;Q6FI81;H3BV90;Q6FI81-2;H3BUG4;H3BPG7;H3BT65;H3BQ23	CIAPIN1	4	3.6924e-18		-0.693201		-0.264062		-0.432357
Q9BW92;Q9H9V2;B4DQF3;Q5T5F2	TARS2;TARSL1	6	7.3506e-26		-0.690358	0.0450235	-0.142767	-0.777171	-0.711677	-0.836141	-0.563454
O15084;O15084-4;O15084-1;B4DIW9;O15084-2	ANKRD28	3	5.0627e-07	-0.228486	-0.68959	-0.268156		0.10286	0.181675	0.082975	-0.00222346
Q9NX02-5;Q9NX02-2;J3KN39;Q9NX02;Q9NX02-4;Q9NX02-3;F5GYZ4;K7EPE6;K7ELX1;F5H5B1;K7ERG0;Q8WX94;Q8WX94-2;Q8WX94-3;E7EPM2;F5H7Q5;K7EJ90	NLRP2	11	1.8344e-28	-0.489058	-0.688939	-0.455455	-0.545298
O14929-2;O14929	HAT1	6	1.0881e-132	-0.578585	-0.68845	-0.605135	-0.547637	-0.506824	-0.529968	-0.388072	-0.563838	0.232415	-0.187165
O95714;Q9BVR0	HERC2;HERC2P3	2	0.00012474		-0.685849				0.246834
P26358;F5GX68;P26358-2;P26358-3;K7ENW7;K7EMU8;K7EJL0;K7EIZ6;K7ENQ6	DNMT1	20	8.4385e-76	-0.787966	-0.683275	-0.751125	-0.829793	-0.391096	-0.466197	-0.479251	-0.54962	-0.198643	-0.770141
Q9UI30;F5GX77;J3KNG5;F5GYQ2;M0R242	TRMT112	6	6.4196e-70		-0.671531		-0.218649		-0.472769		-0.416673		0.0968016
E7EV56;Q15154-2;E7ETA6;Q15154;A6NNN6;H0YBA1	PCM1	3	1.3222e-07	-1.28251	-0.665226	-0.681076				-0.374804		0.0581086
B4DDF4;Q99439;B4DUT8;Q99439-2;H3BVI6;K7ES69;H3BQH0;H3BTZ5;H3BQR6	CNN2	20	7.7849e-286	-0.355922	-0.661935	-0.304523	-0.316384	0.00834346	0.0447438	-0.0861704	-0.00948074	0.015783	-0.0656571
E7EPW2;B4DQG6;B4DFJ5;P82663	MRPS25	5	5.0333e-27	-0.303757	-0.658196	-0.273413	-0.515645		-0.974546		-0.738361
Q53EP0;Q53EP0-2	FNDC3B	8	1.3837e-33		-0.656285			-0.535018				-0.0878254	-0.162638
P51153;M0R257;P20336;Q96E17	RAB13	6	3.6246e-39	-0.752972	-0.655626		-0.350026		-0.485923	-0.478085	-0.660475	-0.208694	-0.282965
O95155-3;O95155-2;O95155;K7EP75	UBE4B	8	4.0687e-22	-0.624555	-0.653355	-0.461363		-0.203867	-0.0812016	-0.150849	-0.565097	-0.200962	0.245982
Q9GZS3;H0YN81;H0YL19;H0YMF9;H3BQA8;H0YM76;H0YLA1	WDR61	8	3.629e-139	-0.203053	-0.652901		-0.327765	-0.168252	-0.204815		-0.377313		0.205643
Q14444-2;Q14444;G3V153;E9PLA9;E9PP31	CAPRIN1	14	4.982e-133	-0.738915	-0.651042	-0.623465	-0.506455	-0.236384	-0.2209	-0.507214	-0.529697	-0.243472	-0.23055
C9JIE4;O15061-2;O15061;O15061-3;H0YL34	SYNM	4	5.5753e-09	0.171719	-0.649028			0.223052	0.318114
O75438;O75438-2	NDUFB1	3	7.8649e-10		-0.64548						-1.03404
D6REL0;Q9NRR3	CDC42SE2	1	3.8174e-05		-0.629501						-0.548902
Q14676-4;Q14676-3;Q14676-2;Q14676;A2AB05	MDC1	5	3.5801e-17	-0.361861	-0.625979		-0.0354018	-0.234975	-0.0724828	0.075738	-0.135206
Q6UB35;Q4VXM0;H0Y327;Q5JYA8;Q6UB35-2;Q4VXM1;H0Y2S0;Q4VXV2;Q5JYA3;Q5JYA5;Q5JYA4	MTHFD1L	24	3.8616e-107	-0.61288	-0.625289	-0.166794	-0.115691	-0.0875187	-0.0834164	-0.29488	-0.271914	-0.20214	-0.0914945
Q08380	LGALS3BP	2	3.2296e-13	-0.731326	-0.623932			-1.07063	-0.950564	0.134878	-0.0954504	0.139731
Q8N2K0-3;Q8N2K0;Q8N2K0-2;Q5T712;I3L294;I3L440;I3L1V0	ABHD12	4	2.4009e-07		-0.622687						-0.15748		0.178364
P82932	MRPS6	6	2.0885e-14		-0.619492						-0.723158
P08243-2;P08243;P08243-3;F8WEJ5;C9J057;C9JT45;C9JLN6;C9JM09	ASNS	24	3.5131e-164	-0.690242	-0.619248	-0.0431404	-0.104899	-0.409891	-0.485842	0.146395	0.151599	-0.033791	0.0318186
Q13283;F5H4D6;E5RIZ6;E5RH42;Q5HYE9;E5RJU8;E5RI46;E5RIF8;E5RH00	G3BP1	20	4.0258e-279	-0.676134	-0.6171	-0.591201	-0.636145	-0.378982	-0.490659	-0.497568	-0.511094	-0.150641	-0.258736
F8WBK5;Q9NQ50	MRPL40	4	4.7145e-15	-0.46915	-0.616945	-1.09675	-1.15139		-1.30401	-1.07951
Q68E01-3;Q68E01-2;Q68E01;Q68E01-4	INTS3	3	1.582e-17	-0.387355	-0.616879	-0.392951	-0.4243	-0.752802	-0.346793	-0.530802	-0.66708
O95299;E7ESZ7;Q8WXC9;Q8N1B9;C9J6X0;H7C2W5;H7C2X4	NDUFA10	5	2.7476e-13	-0.595664	-0.61626	-0.940396	-0.89068	-1.57218		-0.874772	-1.12479
Q9H0W8-2;Q9H0W8;M0R2N0;M0R0U0;M0QZC7	SMG9	3	8.8836e-11		-0.616017				0.30871		-0.223138		0.0955869
Q6DKJ4;Q6DKJ4-2;Q6DKJ4-3;I3L4V6	NXN	3	4.5101e-22		-0.613586	-0.139045	-0.334062	-0.231634	-0.355424			-0.169225	0.0149265
Q9BUB7;E9PDY9;D4PHA6;Q9BUB7-2	TMEM70	2	5.4106e-06		-0.61341
P55011-3;P55011;G3XAL9;Q8IUN5;H0YLJ2;Q13621-3;Q13621;E9PDW4	SLC12A2	14	3.2547e-74	-0.602504	-0.612064	0.0344975	0.152378	0.0347792	-0.647987	-0.0211454	-0.000259708	-0.261569	-0.0675457
Q5XKP0	QIL1	1	3.5046e-06		-0.610169						-0.602241
Q9BVJ7	DUSP23	10	4.5739e-32		-0.608232				-0.000144277		-0.161815		-0.0882701
P16455	MGMT	5	2.89e-56		-0.605442		-0.135951				-0.601343		-0.925522
H3BN98;H3BPJ2;F5GXP4;Q15041		9	4.8718e-63		-0.603534		-0.648123				-0.712031		-0.412981
O60684;F5H4G7;F5GYL8;Q5TFJ7;O15131;H0Y3K0	KPNA6;KPNA5	8	4.3344e-131		-0.603358		0.773406		-0.174328		-0.507952		0.373732
Q9H1A7;Q9GZM3;F6W009;P52435;Q9H1A6;E2QRJ6;A6NFM0;F8WF84	POLR2J3;POLR2J2;POLR2J;POLR2J1	2	1.4593e-07		-0.602745						-0.348096
E5RJZ1;H0YBD2;O14548	COX7A2L	2	5.3059e-09		-0.602723						-0.846765
P03886	MT-ND1	2	1.2489e-06	-0.537466	-0.602394					-0.675835	-0.789137
Q96IX5	USMG5	3	8.6676e-113		-0.601387		-0.391758		-0.941697		-0.600359
P57737-3;Q9Y3D7;I3L1U7;I3L0X9;I3L3T0;B3KSY4;P57737-2;P57737-4;P57737;I3L212;E7EP81;I3L167	PAM16;CORO7	4	2.7476e-39		-0.601102	-0.0087403			-0.197302	-0.0775281	-0.483279
Q9Y2R5;I3L0E3;E9PE17	MRPS17	3	4.6534e-46		-0.600402						-0.787692		-0.70967
J3KS15;Q14197;J3QRF8	ICT1	3	4.4205e-11		-0.599222		-0.859876		-1.38519		-0.801808
Q9UMX5	NENF	5	1.3217e-30		-0.594291		-0.488066		-0.575787	-0.5477	-0.0371327		0.0267293
P11717	IGF2R	19	1.2966e-62	-0.561196	-0.589138	0.357496	0.0416635	-0.126911	0.143785	-0.250612	-0.300075	-0.000144277	0.03492
P40937-2;P40937;F8W9B4;C9JH72;F5H5S0;F5H304;E9PEP3;F5H0U6	RFC5	8	3.5668e-44		-0.58409	-0.0835386	-0.15388	-0.340587	-0.386242		-0.157769
Q8WUH6	C12orf23	4	2.6672e-17		-0.583874						-0.377032
P05534	HLA-A	10	6.1356e-130	-0.6446	-0.582771			0.0380147	0.11703			0.305095	0.122076
P50238;K4DIB9;H3BRQ4	CRIP1	4	6.2322e-11		-0.582123				-0.398018
O00291-3;O00291	HIP1	2	1.2947e-25		-0.580224							-0.0826217	0.0973411
Q92922;F8WE13	SMARCC1	15	1.1853e-196	-0.523898	-0.58003	-0.483238	-0.570957	-0.422443	-0.431559	-0.413961	-0.0441367	-0.286726
P63272;D3DTZ5;J3QSB9;J3KSQ6;J3QR04	SUPT4H1	3	3.3504e-08		-0.58003						-0.546941
Q96AY3;H0Y827;Q9H6J3;K7ESG6;K7ELI6;C9JPC3;K7EM43	FKBP10	22	1.0929e-214	-0.509368	-0.57654	-0.433838	-0.420955	-0.320648	-0.373309			0.0237521	0.0129262
J3QKW7;A8MZF9;P55039;J3QRI9;J3QR71;J3QL90;J3KRL5;J3QKV7	DRG2	4	4.1527e-49		-0.576196	-0.278339	-0.110822	-0.160556	-0.147346		-0.0928017	-0.158494	-0.139554
Q9UNW1-3;Q9UNW1-2;Q9UNW1	MINPP1	1	8.7043e-05	-0.593115	-0.575959							-0.0419963	-0.336883
Q9BYN0	SRXN1	7	4.3424e-28		-0.575895						-0.133828
P62633-2;P62633;B4DP17;P62633-3;P62633-5;P62633-6	CNBP	9	9.3931e-185	-0.648756	-0.575465	-0.269304	-0.306966	-0.443772	-0.305878	-0.462853	-0.487096	-0.0605327	-0.2624
O95168;O95168-2;C9JXQ9;F2Z3P9	NDUFB4	5	1.5583e-49		-0.575142				-1.41135	-1.07118	-0.987617		-0.294703
Q13243-3;Q13243	SRSF5	4	4.7864e-28	-0.198543	-0.572287	-0.133939	-0.111913	-0.215412	-0.500483	-0.416712	-0.327892	-0.129655	-0.205913
Q04760-2;Q04760	GLO1	12	3.4869e-99	-0.643766	-0.570957	-0.198427	-0.245472	-0.354022	-0.366318	-0.308055	-0.258874	-0.0915406	-0.210196
Q63ZY3-3;Q63ZY3;Q63ZY3-2;K7ERU2;K7EIU4;K7ES05;Q5W0W2;Q5W0W3;Q14678-2;Q14678	KANK2	16	5.2827e-197		-0.567725		-0.446443	-0.394999	-0.376995	-0.42432		-0.176463	-0.168123
Q9UG63;Q75MJ1;C9JHK9;C9JZV3	ABCF2	8	9.3714e-31	-0.459457	-0.56749	-0.526265	-0.53412	-0.0975636	-0.073454	-0.321712	-0.154137	-0.154072	-0.280387
F8VY35;B3KNT8;F5H4R6;H0YIV4;P55209;F8W020;F8W118;F8VV59;F8W0J6;H0YH88;H0YHC3;B7Z9C2;F8VRJ2;F8VXI6;F8VUX1;F8VVB5;B3KV44	NAP1L1	11	0	-0.566827	-0.566955	-0.430664	-0.404477	0.075738	-0.0568063	-0.169079	-0.146419	-0.167685	-0.085711
O75534-2;O75534;O75534-3;G5E9Q2;E9PLT0;E9PLD4;E9PKN4;E9PNG3	CSDE1	19	7.1714e-294	-0.462952	-0.563135	-0.445755	-0.526286	-0.285108	-0.331118	-0.573252	-0.639467	-0.286621	-0.37917
Q96RT1-6;Q96RT1-4;Q96RT1-5;Q96RT1-3;Q96RT1-9;Q96RT1-2;Q96RT1;Q96RT1-8;Q96RT1-7;B4DIP2;H0Y9E8	ERBB2IP	9	3.4772e-26	-0.0831412	-0.561196	-0.442124	-0.317589			-0.670268		-0.156997	-0.141239
Q70UQ0-4		9	9.7881e-91	-0.41754	-0.560856							0.365581	0.114767
Q9H4L7;Q9H4L7-2;Q9H4L7-3	SMARCAD1	2	9.0041e-10	-0.708114	-0.557348	-0.4655		-0.0843185	-0.246875	-0.802814			0.0122111
Q9H223	EHD4	18	1.4032e-127	-0.675166	-0.556733	-0.522302	-0.588726	0.115965	-0.105303			-0.0681657	0.102591
P54652	HSPA2	25	0	-0.636975	-0.556351					-0.129655		-0.176952	-0.215781
Q9H3U1-2;Q9H3U1;Q9H3U1-3	UNC45A	19	0	-0.615022	-0.55599	-0.591049	-0.528552	-0.385243	-0.351387	-0.297325	-0.255116	-0.00926292	-0.0374584
O60306;H0YH15	AQR	6	2.7819e-73	-0.808109	-0.555524	-0.168885	0.0908534	-0.310558	-0.450124	-0.37372	-0.316816	-0.358361	-0.0631529
Q9Y3D3;A6ND22;B4E032	MRPS16	6	7.9195e-18		-0.555354				-1.01584		-0.790933
Q53FV1;F8VXD5;F8VWV8	ORMDL2	3	1.3337e-32		-0.552579	0.0237521	-0.189614		-0.558049	-0.297786	-0.199438	-0.0617519	-0.077178
E9PKG1;Q99873-3;Q99873-2;Q99873-4;Q99873;H7C2I1;E9PIX6;E9PQ98;H0YDE4;E9PNR9;E9PMW9;E9PI83	PRMT1	11	7.1462e-86	-0.535311	-0.552008	-0.0528052	-0.136426	-0.169501	-0.0306045	-0.247046	-0.24395	0.0810669	0.0500489
P07942;G3XAI2;E7EPA6	LAMB1	21	9.4315e-95	-0.516347	-0.550317	-0.849414	-0.762216	-0.036733	-0.044717			-0.784881	-0.368365
Q7Z7K0;H7C3D8	CMC1	2	3.7848e-23		-0.549726						-1.06148		-0.289386
F8WDV0;Q9UI26;Q9UI26-2;D6RJB1;D6RCN7;H0Y8M5	IPO11	6	1.0905e-29	-0.27282	-0.549451	-0.122162	-0.190701	-0.0870896	0.064331	-0.0797372	-0.211014	0.0958569	-0.0919557
P35250-2;P35250;H7C5P1;H7C5Q7;F8WC37;H7C5A0;H7C5G4;H7C5P4	RFC2	5	8.5368e-41	-0.331663	-0.546878	-0.026161	-0.222094	-0.338415	-0.202771	-0.129182	-0.198891	-0.309002
Q14694;Q14694-3;Q14694-2;J3KT19;H3BQP1;H3BNS8;H3BQC6;H3BNA1;H3BVF1	USP10	11	1.0029e-52	-0.628608	-0.544182	-0.417791	-0.305735	-0.310146	-0.40112	-0.266142	-0.300288	-0.114566	-0.103503
O95302;B7Z6H3;B7Z230;B7Z1G9;Q75LS8;C9J4P8	FKBP9	15	2.6548e-65	-0.646541	-0.543047	-0.244343		-0.0538531	-0.111399	-0.110433		-0.158043	-0.210763
E5RGX5;Q93045;Q93045-2	STMN2	5	3.0716e-47		-0.542017		-0.168706		-0.425908	-0.225649	-0.0222878	-0.439461	-0.467174
Q9H840	GEMIN7	1	5.9733e-05		-0.538765				-0.196409		-0.381198
Q9Y617;Q9Y617-2	PSAT1	25	0	-0.518639	-0.537654	-0.211598	0.00259452	-0.502321	-0.512617			0.0777899	0.0549179
Q9Y2R0;K7EPV0	COA3	6	3.2181e-27		-0.53483	-0.541366	-0.411272		-1.02078		-0.79626		-0.394278
Q13232;H3BPR2	NME3	3	8.5681e-08		-0.531052				-0.257407
Q16762;B1AH48	TST	6	1.338e-19	-0.273518	-0.530718	-0.487723	-0.611711	-0.257649		-1.28451	-1.42651	-0.199719	-0.206112
Q16706	MAN2A1	10	9.3556e-35	-0.811295	-0.530093	-0.242669	-0.194031	-0.695232		-0.36669	-0.474452	0.448478	0.227248
Q9BTE3-2;Q9BTE3;Q9BTE3-3	MCMBP	9	2.6648e-21	-0.593986	-0.527866	-0.442811	-0.374748	-0.2411	-0.22511	-0.0966069	-0.270678	-0.172652	-0.252535
Q14061;C9J8T6;H7C4E5	COX17	2	3.0502e-07		-0.52639						-0.654808
Q69YN2-3;Q69YN2	CWF19L1	4	1.7484e-10	-0.35067	-0.520335	-0.35021	-0.167863
P11498;E9PS68;E9PRE7;B4DN00	PC	31	4.0015e-238	-0.683692	-0.519983	-0.898431		-0.81165	-0.784234	-0.600687	-0.592158
B4DET9;B4DGZ6;Q14693;Q14693-2;E7ESE7;F5GY24	LPIN1	1	4.5095e-05	-0.437662	-0.519507
Q5TCU3;P07951;Q5TCU8	TPM2	41	0	-0.257235	-0.515831	-0.12874	-0.0556213	0.120219	0.292782	0.299127	0.328492	-0.201062	-0.152115
O60502;E9PGF9;O60502-2;O60502-3;H7C3X0;B4DYV7	MGEA5	16	2.9488e-72	-0.427304	-0.509717	0.0177794	-0.0166579	-0.0602017	-0.0874114	-0.137061	-0.191228	0.0518593	-0.108316
Q9UKX7-2;Q9UKX7;B4E2D3;B0QY21	NUP50	5	2.3543e-25		-0.509348		-0.386487		-0.528136			-0.330012
O95456-2;O95456;F8WBH7	PSMG1	4	5.6538e-20	-0.303543	-0.508527		-0.309878		-0.187017		-0.0649326	-0.0167309	0.178747
Q15758;M0QXM4;Q15758-3;Q15758-2;M0QX44;M0R144	SLC1A5	9	1.0095e-155	-0.453004	-0.508157	-0.372281	-0.356365	-0.0960208	-0.460072	-0.190059	-0.160266	0.0866479	0.0880059
H0YJ97;Q15643;H0YJI2	TRIP11	16	1.4712e-55		-0.505861	-0.457613	0.39846			1.215	-0.311757	0.145482	1.14574
C9JAW5;Q9Y241;C9JNU6;Q9Y241-2;A8MV81	HIGD1A	3	3.7886e-73		-0.505287		-0.533597		-0.716339		-0.729483	-0.368532
Q9BRX5;Q9BRX5-3;Q9BRX5-2	GINS3	4	7.5567e-08		-0.501606	-0.157126	-0.111757	-0.288628	-0.431481	-0.169615	-0.0750184
Q9UN86-2;Q9UN86;D6RAC7;D6RB17;D6RGJ4;D6RBM9;D6REX8;D6RBR0;D6RE13;D6RBW8;D6R9X5;D6R9A4	G3BP2	12	2.4265e-81	-0.504509	-0.500116	-0.40947	-0.370657	-0.226881	-0.347179	-0.148129	-0.295411	0.154842	0.234869
Q6P1J9	CDC73	4	3.1335e-59	-0.415576	-0.499851	-0.097718	0.145743	-0.0982739	-0.406924	-0.258563	-0.299543	-0.00714458	0.132379
Q99805	TM9SF2	3	3.9993e-18	-0.631019	-0.497792				-0.95548	-0.49149	-0.265778
H7C492;Q9Y276;H7BZF6	BCS1L	2	1.1165e-35		-0.496305			-0.649888
O43920	NDUFS5	2	1.2824e-11		-0.493642						-0.927551
Q5GLZ8-6;Q5GLZ8-3;Q5GLZ8-2;Q5GLZ8;H0Y6K7	HERC4	7	1.4202e-27	-0.794582	-0.493621	0.0346383	0.196607			-0.293624	-0.309216	-0.0408976	-0.0354461
P40261;F5H0R4	NNMT	12	3.2421e-235		-0.492383			0.1644	0.260989			0.0777899	0.0990932
Q9BZG1-2;Q9BZG1;A8MYQ9;J3KQW8;K7EIF2;H7C0Y7;C9JBG0;Q9BZG1-4;E7ES60;K7EJW7;C9JY26	RAB34	5	9.6883e-30	-0.341007	-0.487096			-0.191277	-0.0620832			-0.130381	-0.216351
Q8TDP1-2;Q8TDP1;E9PN81;H0YEF3;E9PKP0;H0YE52;H0YCP5	RNASEH2C	4	2.8062e-16		-0.486671		-0.393861
Q10713;B4DKL3;Q5SXN9;Q5SXN0	PMPCA	6	3.0448e-33	-0.331536	-0.486125	-0.167118	-0.266281	-0.149569	-0.24081	-0.326769	-0.354557	-0.260895	-0.497242
B7Z382;P49902;Q5JUV4;Q5JUV6;H0YHR8;Q5JUV3;REV__M0QX83;REV__H0YES7;REV__F5GWJ3;REV__Q17RW3	NT5C2	15	2.9355e-86	-0.394619	-0.483017	-0.198063	-0.237762		-0.11962	-0.259685	-0.231786	-0.0713151	0.0133551
O60830;O60830-2	TIMM17B	1	6.4792e-08		-0.482694						-0.146962
Q9P0J0;B4DF76;J3KN00;B4DEZ3;K7EJE1;E7ENQ6	NDUFA13;YJEFN3	5	1.4013e-32		-0.479573				-1.21803	-1.03112	-1.11879		-0.409815
Q6PD62;H0YCE8	CTR9	6	1.7221e-26	-0.298176	-0.479251	-0.169177	-0.41999	-0.314984	-0.152548		0.0866479	0.111966	-0.0155346
O43847;O43847-2;B1AKJ5;G3V1R5;F5H7V1;H0Y5G9	NRD1	22	9.23e-91	-0.61202	-0.477703	-0.344209	-0.361342	-0.270956	-0.16856	-0.245779	-0.190437	-0.0616465	-0.102651
I3L2L5;C9JLW8;I3L317;I3L4Q0	FAM195B	2	5.3867e-07		-0.477603
P10644;K7EPB2;K7ER48;K7EM13;K7EPR5;K7EQK3;K7EMU2;K7EMZ6;K7EIE5;K7EID3;K7ENR3;K7EJ40;K7EK41	PRKAR1A	6	9.3927e-58	-0.442556	-0.4769	0.291839	-0.108845	-0.086247	0.0295589	-0.209028	-0.0947415	-0.223947	-0.270608
Q9Y697-2;Q9Y697;Q9Y697-3;F2Z2E7;F8WER8;A2A2M1;F8WCX6;F8WB23;Q8WV90;B4DNL7;H7C0I5;H0YGN5	NFS1	5	2.8271e-39		-0.474873	-0.412328	-0.575293				-0.400701		-0.00356786
Q9UJX3-2;Q9UJX3;F8VZ62;F8VQY8;H0YIW2;F8VYX8;F8VVT8;F8VVU6	ANAPC7	3	4.543e-07		-0.474793		-0.883209
Q9NS69	TOMM22	5	4.961e-141		-0.472249	0.093425	-0.0278367	-0.133986	0.268913	-0.248571	-0.287941	-0.324076	-0.326588
Q63HN8;Q63HN8-4;H3BLU6;J3QTP8;Q63HN8-5;Q63HN8-6;I3L3H9	RNF213	61	4.8889e-190	-0.517152	-0.471829	-0.108301	-0.256252	-0.466397	-0.364942	-0.621022	-0.533159	0.0370307	-0.248896
Q86XA9;F5H619;Q86XA9-2;E9PB09;B5MC49;H7C5W6;H0YIW3	HEATR5A	7	5.8231e-58	-0.411042	-0.469929				-0.214341	0.131721	0.0439044	0.3421	0.227987
P08648;H0YIV7	ITGA5	19	3.1191e-292		-0.46919			0.217727	0.031254	-0.11541	0.0147838	-0.122695	-0.197799
P51398-2;P51398-3;P51398	DAP3	5	4.6924e-40		-0.468871	-0.991484	-0.970045	-1.25278		-1.00217	-1.0129		-0.724468
O15294;O15294-3;O15294-2;O15294-4;C9JZL3;H7C2T7	OGT	10	1.3419e-42	-0.41781	-0.468631	-0.635786	-0.686499	-0.744439	-0.532011	-0.482472	-0.388016	-0.0352687	-0.125211
Q9UBI1;R4GN06;Q5T8Z1;R4GNF2;R4GN54;H0Y4E5;R4GMW6;H0Y4W0;H0Y6Z9;R4GMX3	COMMD3;BMI1	2	1.2908e-15		-0.467833
Q96CT7;M0R2F5	CCDC124	6	1.8076e-28	-0.221455	-0.467733		0.0683269	-0.285952	-0.163429	-0.339601		-0.0785637	-0.0339683
P19388	POLR2E	4	5.5815e-84	0.1137	-0.464922	-0.206412	-0.372729		-0.332299	-0.137251	-0.254599	-0.16238	0.0104934
C9JYQ9;Q6P5R6;H0Y8C2	RPL22L1	3	1.5683e-21		-0.464305					-0.0860479	-0.0151409	-0.475314	-0.626781
Q9Y3D8;Q9Y3D8-2	TAF9	2	1.7794e-36		-0.464146	-0.234941	-0.101521		0.018919
Q9NRH3;P23258;K7EIS0;K7EKE5	TUBG2;TUBG1	5	4.4559e-17	-0.517255	-0.464067	-0.481606	-0.158043	-0.10715	-0.115535	-0.343769	-0.150385	-0.078777	-0.0143393
P33993;P33993-3;P33993-2;C9J8M6	MCM7	27	4.1607e-240	-0.484328	-0.462654	-0.420936	-0.457296	-0.177082	-0.146388	-0.404	-0.374711	-0.345748	-0.329613
Q8WVC0-2;Q8WVC0	LEO1	3	9.0819e-13	-0.111976	-0.460886	0.0720372	-0.0816901	-0.224503	-0.102434	-0.215195	-0.516202	0.329525	-0.0678632
E9PHA2;Q15003;C9J470;B4E189;H7C415;C9JZP1	NCAPH	6	7.8047e-17	-0.447033	-0.459358	-0.217004	-0.168431	-0.196294	-0.00572441	-0.103875	0.509848	-0.808538	-0.405108
P15927;P15927-2;P15927-3;Q5TEJ7;Q5TEJ0	RPA2	5	4.2964e-25		-0.459298	-0.452906	-0.229095	-0.19024			-0.0551715
O95295	SNAPIN	2	7.4623e-50		-0.459001		-0.210179		-0.348409	-0.453834	-0.324708	-0.0276603	-0.152821
O15160;E7EQB9;O15160-2;H0Y723;D6RDJ3	POLR1C	6	2.8507e-79	-0.229332	-0.458743	-0.307359	-0.478929	-0.135491	-0.197716	-0.343842	-0.301942	-0.104046
B9ZVN9;O95602	POLR1A	15	1.885e-52	-0.441164	-0.458327	-0.907224	-0.850116	-0.332644	-0.220228	-0.352861	-0.320738	0.305795
Q9NPA8-2;Q9NPA8;E5RHX8;J3KNT2;E5RI00;E5RHT9;E5RJ84	ENY2	5	5.055e-19		-0.457791						-0.366206
G3V1R9;Q9NPH2-2;Q9NPH2-3;Q9NPH2;B7Z3K3;J3KRH4;J3QS51	ISYNA1	7	2.2504e-36		-0.457435	0.216982	0.125254				-0.128503
Q9NR33	POLE4	3	4.422e-17		-0.457118						-0.416385
P43007	SLC1A4	2	1.7757e-06	-1.0543	-0.456009			-0.173075	-0.224048			-0.37932	0.359071
Q13257;Q13257-2	MAD2L1	2	3.0181e-05		-0.45336		-0.541891			-0.0507564	0.0941009		-0.254513
A6NNK5;Q12888;F8VY86;Q12888-2;H7C3N7;C9JXV0	TP53BP1	3	7.6731e-10	-0.67925	-0.453103	-0.0709968	0.0710762	-0.464903	-0.459556	-0.570829	-0.603161	0.314986	0.13829
O43493-2;O43493-5;O43493-3;F8WBK2;J3KQ45;O43493	TGOLN2	1	0.00030038		-0.452353	-0.127163				-1.49989			-0.261725
P28340;M0R2B7;M0QZR8;M0QXE6;M0QXQ2;M0QZB4;M0R3H8	POLD1	12	1.0985e-29	-0.551987	-0.447328	-0.0845479	-0.415268	-0.726568	-0.601343	-0.679388	-0.636571
P62328;Q5T4B6	TMSB4X	9	1.1625e-62	-0.366894	-0.447308	0.0332292	0.0797024	-0.386016	-0.0667446	-0.183982	-0.00526099	0.123799	0.0186342
Q15021;F5GZJ1;E7EN77;F5GZK7;F5H431;REV__Q02790	NCAPD2	32	5.4402e-245	-0.608078	-0.443105	-0.443144	-0.389338	-0.203834	-0.357456	-0.0850375	-0.116489	-0.495756	-0.446915
P35249;C9JZI1;H7C1P0;C9JXZ7;C9JTT7;C9J8M3;C9JGY5;F8WE44	RFC4	5	2.6391e-26	-0.657969	-0.442869	-0.0608186	0.0357647	-0.44234	-0.364366	-0.273866
E9PLI6;E9PS76;E9PRR8;Q8N9N8;E9PQD0;E9PS30;E9PNH5	EIF1AD	3	1.2694e-13		-0.442497					0.551196	0.87688
O96000;H3BPJ9;Q96II6;H3BV16	NDUFB10	7	5.2815e-28	-0.51202	-0.441066	-1.03706	-1.16505	-1.62033	-1.8656	-1.11341	-0.905359	-0.296403	-0.207628
Q13263;Q13263-2;M0R0K9;M0R3C0;M0R2I3	TRIM28	32	0	-0.406694	-0.440929	0.0280033	0.0206267	0.00216242	-0.10583	-0.0522964	-0.0670015	-0.109592	-0.163672
Q9NX47	MARCH5	3	8.6332e-19		-0.440303				-0.45178	-0.575572		-0.411771
D6R9Z7;P15954	COX7C	2	9.2208e-07		-0.435397						-0.577509
P26639;P26639-2;G3XAN9;E7ERI3;D6R9F8;D6RCA5;D6RDJ6;A2RTX5-2;A2RTX5;D6RBR8;B7ZLP8;D6RJ97;D6RHV7;D6RCS6;Q5T5E9	TARS	50	0	-0.341629	-0.435085	0.0137838	-0.135174	-0.116348	-0.166729	-0.172978	-0.279389	-0.0600814	-0.144696
F8VYE8;P36873;P36873-2;F8W0W8;F8VR82	PPP1CC	19	0		-0.434598	-0.422385	-0.360675	-0.236945			-0.326751	-0.281579	-0.147618
P33991;E5RG31;E5RFJ8;Q9UJA3-2;Q9UJA3-3;Q9UJA3;Q9UJA3-4	MCM4	33	0	-0.417849	-0.434286	-0.596798	-0.601256	-0.194873	-0.241407	-0.414864	-0.396081	-0.43452	-0.471249
Q9H8V3-2;Q9H8V3-4;Q9H8V3;G5E9L8;Q9H8V3-3;C9J0L6;C9JDV9;C9JTI2;C9J1C4;C9JDB4;H7C3G1	ECT2	3	4.2619e-06		-0.43298	-0.789112
P11908;P11908-2;H7C540;D3YTJ7;A6NMS2	PRPS2	12	3.0874e-92	0.108357	-0.431929	-0.197749	-0.178551	-0.571236	-0.124377
P41223;C9JNV2;C9JCD9;F8WCN7	BUD31	6	9.2918e-19		-0.43047		-0.342762		-0.368756		-0.160927		-0.0593596
H7C3P4;B4DYH8;P15586;F6S8M0;H0YFA9;F5H4C6	GNS	10	3.4816e-60	0.0827026	-0.430042	-0.132056	-0.636167	-0.607639	-0.256476	0.0453032	-0.11196	0.148479	0.198494
E5RHW4;O94905;E5RJ09;O94905-2;O94905-3	ERLIN2	9	4.0679e-84	-0.078061	-0.429654	-0.0585631	0.105678	-0.0780763	0.0236102	-0.094264	-0.18572	0.0528332	0.190552
Q15437;Q5QPE2;Q5QPE1	SEC23B	13	3.8951e-127	-0.131582	-0.429595	-0.0747753	-0.10493	-0.0341603	-0.1551	-0.0165704	-0.135412	0.0875986	0.18409
Q9P000;Q9P000-2;E9PJ95	COMMD9	4	3.292e-57		-0.429323	-0.266021	-0.278391		-0.555842		-0.542038
P60842;J3KT12;P60842-2;J3QS69;J3KTB5;J3QL43;J3KSZ0;J3QR64;J3QLN6;J3KS25;J3QKZ9;B4E102;J3QL52;J3KS93;J3KSN7;J3KT04;J3QQP0;E7EMV8;E9PBH4;F8WE11	EIF4A1	30	0	-0.436451	-0.429207	-0.0571515	-0.0872582	0.116232	0.0855606	-0.153703	-0.124519	-0.0289844	-0.0306487
C9J4M6;C9J2Y9;P30876	POLR2B	21	4.7325e-70	-0.406159	-0.428993	-0.234329	-0.245369	-0.389451	-0.192975	-0.396916	-0.301017	-0.0211893	-0.0255294
Q96L91-3;Q96L91-5;Q96L91-2;Q96L91;Q96L91-4;A7E2D7	EP400	7	1.2691e-10		-0.428644	0.0492125	-0.305521	-0.547362		-0.467633	-0.475555
P14927;P14927-2;B7Z2R2;E5RHG9	UQCRB	8	1.0862e-84		-0.426936				-1.10222		-0.626981		-0.307251
Q14566	MCM6	29	0	-0.425191	-0.425482	-0.652606	-0.645819	-0.184162	-0.250097	-0.379808	-0.378138	-0.455079	-0.423836
Q14156-3;Q14156-2;Q14156;H9KV44	EFR3A	1	8.3726e-07		-0.424939			-0.132214
H0Y6I0;Q13439-3;Q13439-4;Q13439;Q13439-5;C9JHJ5;E7EVX2	GOLGA4	13	6.3581e-36	-0.478025	-0.422192	-0.124204	0.0285692			-0.864544	-0.333043	0.443713	2.24071
Q9P2D1	CHD7	4	3.8371e-08		-0.419295			0.083792		0.10916	-0.242704
O95298-2;O95298;E9PRJ5;E9PRQ4;O95298-3;E9PM14;E9PQ53	NDUFC2	3	7.8661e-08		-0.418003				-1.03712		-0.8662
P14209-3;P14209	CD99	2	6.9215e-09		-0.417887				-0.388544			0.0347792	-0.163058
P62979	RPS27A	13	1.0319e-302	-0.437174	-0.417078	-0.484631	-0.329142	-0.139411	-0.121895	-0.204998	-0.0588035	0.0144981	-0.0771019
Q9NRN7;E9PNF3;E9PLW6;B4DDW7	AASDHPPT	9	5.538e-56	-0.309073	-0.416231	-0.28914	-0.230787	-0.245437	0.046002		-0.313208	-0.391626	-0.201858
Q8TF42	UBASH3B	2	1.3112e-15		-0.416115
Q96L92-3;Q96L92;Q96L92-2;Q96L92-4	SNX27	6	1.7301e-25	-0.113364	-0.415461		-0.269825			0.0706641	-0.173791
Q9NZM1-6;Q9NZM1;F8W8J4;Q9NZM1-3;C9JCN0;Q9NZM1-2;Q9NZM1-5;H0YD14;Q9NZM1-7;Q9NZM1-8;Q9NZM1-4	MYOF	110	0	-0.40723	-0.414922	0.202261	0.186374	0.273337	0.325386	0.0473988	0.0619835	0.16092	0.162726
Q9NRF9	POLE3	3	1.9719e-23		-0.414768		-0.12926		-0.217675	-0.344154	-0.211949
Q05048;A3KFI9	CSTF1	2	1.5281e-26		-0.41473	-0.508444	-0.39779			-0.622732	-0.676964
P35611-2;E7EV99;A2A3N8;E7ENY0;P35611;P35611-3;Q86XM2;H0Y9H2;H0YFD8;D6RF25;D6RJE2;D6RAH3;P35612-2;P35612-8;P35612-4;P35612-3;P35612	ADD1	10	6.3725e-117	-0.199156	-0.414384	0.0396999	-0.28692	-0.702797	-0.934814			-0.657468	-0.463191
Q9BRR6-2;Q9BRR6;H3BRS6;Q9BRR6-4;Q9BRR6-3	ADPGK	2	3.5426e-14	-0.210546	-0.414153								-0.125746
Q9C0C9;K7ES11;K7EQ12	UBE2O	9	2.9419e-27	-0.33681	-0.413538	-0.344831	-0.223576	-0.284265	-0.343623	-0.024766	0.0762854	-0.027675	-0.118946
P15428-5;P15428;P15428-2;E9PD69;P15428-4;E9PBZ2;P15428-3;D6RHF8;D6RA66;D6RA83	HPGD	7	1.6624e-90	-0.551289	-0.413346	-0.113551	-0.0500244
E5RGS9;Q9NRG0	CHRAC1	2	9.545e-09		-0.412885				-0.287501		-0.330864
Q68CZ2;Q68CZ2-2;E7ERH3;E9PCX8;Q68CZ2-4;Q68CZ2-3;C9JHU5;C9JWN9;C9JTD0	TNS3	12	3.7281e-68	-0.401692	-0.412654	-0.30381	-0.289192	-0.512658					-0.418716
P13073;H3BN72;H3BNV9;Q86WV2;H3BPG0;H3BNI5	COX4I1	12	2.5718e-45	-0.0933249	-0.412462	-0.696471	-0.832462		-1.54376	-1.0383	-0.961817	-0.326317	-0.247337
E7EWZ0;Q9Y6M9;E9PF49;E9PH64	NDUFB9	5	6.9814e-59	-0.453024	-0.410754		-1.86638			-1.49066	-1.33246		-0.329069
Q86W92-4;Q86W92-2;Q86W92;Q86W92-3;F5GZP6;H0YFE4;E9PP16;Q8ND30-3;Q8ND30-2;Q8ND30;F5H6Q7;F5H0E0;F5H495;Q86W92-5;H0YGH8	PPFIBP1	10	4.4234e-31	-0.0029461	-0.409681	-0.294898	-0.511341	-0.283106	-0.291221	-0.52504		-0.157689	-0.164383
Q6VY07;B4DF77;Q6VY07-2;E9PNZ9;E9PSG7;H0YCU5;H0YF56;E9PPK2	PACS1	6	4.7728e-20	-0.0846703	-0.409297			-0.736797	-0.345766	-0.69108	-0.509779	-0.382965	-0.208044
Q6UXN9	WDR82	2	1.1635e-52		-0.408742		0.105946	-0.407077		-0.435124
P23434	GCSH	2	6.0221e-25		-0.408684						-0.20073
P45877	PPIC	3	1.0095e-70		-0.408321	-0.889022	-0.952266	-0.819623	-0.950007	-0.0950959	-0.136474	-0.0606831	-0.301053
Q9H910;B4DLH4;H3BU16;Q9H910-2;A6NGP5;H3BMV3;H3BMT0;H3BTV5;H3BMM8;B4E1P3;H3BS08	HN1L	6	3.9637e-109	-0.420202	-0.403561	-0.232379	-0.350504	-0.400054	-0.263819	-0.331354	-0.289968	0.0589399	-0.461442
P53675-2;P53675;J3KR87	CLTCL1	27	0	0.154065	-0.402893	0.0780633			0.291368		0.123269	0.0499095
P61966;H7C1E4;P61966-2	AP1S1	4	1.384e-125		-0.402359		0.14496		-0.0129848		-0.199438		0.245739
Q9NRW7;F5GYC3;F5H8K1;Q5T4Q0	VPS45	7	3.7035e-40	0.262433	-0.401921	-0.00624594	0.193204	-0.117881	-0.066518	-0.205014	-0.0752008	-0.112506	-0.152436
O15533-4;O15533-2;O15533;D3YTI9;A2AB90;O15533-3	TAPBP	2	7.0162e-05		-0.400663			0.0702519				-0.0781524
P35251-2;P35251;H0Y9P8	RFC1	7	2.1986e-27	-0.43189	-0.400473	-0.316905	-0.163833	-0.462078	-0.437936	-0.39068	-0.372356		-0.20538
Q9Y4A5-2;F2Z2U4;Q9Y4A5;H0Y4W2;C9K0N1	TRRAP	22	9.1283e-87	-0.366095	-0.399597	-0.167977	-0.434481	0.0869196	-0.352418	-0.400016	-0.37947		-0.0413577
Q8WTV0-4;B7ZKQ9;F8W8N0;Q8WTV0-2;B3KW46;B4DZ71;Q8WTV0;F5H4X0;Q8WTV0-3;F5H5E8	SCARB1	6	9.0194e-21	-0.185064	-0.398265	0.100843	0.147828	0.135009	0.143916	-0.444321	-0.207844
Q9Y520-6;Q9Y520-4;E7EPN9;Q9Y520-5;Q9Y520;Q9Y520-7;Q9Y520-3;H7C5N8	PRRC2C	15	2.7801e-42	-0.420241	-0.398037	-0.31919	0.14509	-0.120482	-0.0422637	-0.116301	-0.0156221	0.0641931	0.15782
B7Z7X8;Q8NHH9;Q8NHH9-4;Q8NHH9-2;H7C3A2;Q8NHH9-3;C9JQQ5;C9JC25;B5MCN0	ATL2	5	9.3204e-17	-0.393198	-0.397467	-0.200564	-0.224182	-0.232939	-0.0668051	-0.113052	-0.0792951	-0.100345
Q8NBJ5;M0QYH0;M0QX72	COLGALT1	13	1.7721e-88	-0.301373	-0.396954	-0.662917	-0.580332	-0.295677	-0.243831	-0.0923248	-0.0349878	-0.115238	-0.113707
Q9UK61-2;Q9UK61-3;Q9UK61-4;Q9UK61	FAM208A	4	1.6027e-11		-0.395967					-0.108596	0.151209
O15027-2;O15027-4;O15027-3;O15027;O15027-5;J3KNL6;Q8N9G1	SEC16A	11	2.7152e-44	-0.353579	-0.395321	-0.032551	0.413486	-0.0466081	0.14991	-0.0663216	0.10675	0.424277	0.438932
F2Z2B9;Q9BSJ2;Q9BSJ2-4;Q9BSJ2-3;B3KTU7;R4GMM4	TUBGCP2	10	2.8026e-26	-0.206479	-0.395037	-0.319442	-0.262365	-0.0720277	0.00848689	-0.268348	-0.21744	0.0332292	-0.0884081
P82933	MRPS9	3	2.7322e-17		-0.393937	-0.708727	-0.356901	-1.06924
P49736;H0Y8E6	MCM2	29	0	-0.401616	-0.393444	-0.617366	-0.684016	-0.193453	-0.196475	-0.356846	-0.378232	-0.404592	-0.344392
P47985;P0C7P4	UQCRFS1;UQCRFS1P1	9	2.3187e-67	-0.470089	-0.393122	-1.33166	-1.22001	-1.15914	-1.1594		-0.767757	-0.752437	-0.638164
B3KRS5;Q92769;J3KPW7;Q5TEE2;E5RFI6;E5RJ04;E5RGV4;E5RHE7;E5RH52;E5RG37;E5RFP9;H3BM24;E5RK19;E7ESJ6;O15379;O15379-2	HDAC2;HDAC1	8	2.8373e-64	-0.264426	-0.392308	-0.406407	-0.308341	-0.409432	-0.386393	-0.119542	-0.0751248	-0.313136	-0.51837
Q09028-3;Q09028;Q09028-2;Q09028-4;H0YF10;Q5JP02;H0YCT5;B4DRT0;E9PNS2;E9PIC4;E9PNS6;C9JAJ9	RBBP4	11	1.5174e-53	-0.388771	-0.391645	-0.31669	-0.346426	-0.393368	-0.529114	-0.204965	-0.214006	-0.289721	-0.1538
Q9UDW1;Q9UDW1-2	UQCR10	2	3.4547e-07		-0.38694						-0.714302
Q96DA6;F2Z3A7;Q96DA6-2;G5E9V2	DNAJC19	4	1.0845e-28		-0.386242	-0.157496	-0.147266		-0.545171		-0.493195
Q9Y2Z4;H0YHS6	YARS2	10	5.5551e-84	-0.380089	-0.385903	-0.421206	-0.22489	-0.322704	-0.131139	-0.302778	-0.317049		-0.557433
Q14527;Q14527-2;H7C5K0	HLTF	6	9.6609e-18	-0.884248	-0.385884	-0.378701			-1.04305
Q14320;B0S8I6;Q9Y247	FAM50A	3	4.3354e-16	-0.254307	-0.385658	0.0166389	-0.0681657	-0.169907	-0.0309287	-0.0897893	-0.141319	0.0522768	0.0936954
P50443	SLC26A2	6	2.7364e-24		-0.384169	-0.045089	-0.0687708
O15439-2;O15439;O15439-3;B7Z3Q7;Q8IUA3	ABCC4	7	1.5721e-26	-0.144951	-0.382645			0.787767				-0.0334366	0.0394192
P23921;E9PD78;E9PL69;F5H861;E9PRY9;E9PJ62;E9PP77;H0YCY7	RRM1	26	5.5023e-263	-0.400739	-0.38163	-1.21006	-1.14229	-0.256183	-0.333789	-0.321946	-0.242516	-0.324907	-0.372113
E7EUI8;E7EM57	G6PD	33	0	-0.388374	-0.380972					-0.482533
P49023-2;P49023;P49023-3;F5GZ78;P49023-4;E7EMK8;H0YIE4;F5H836	PXN	6	2.7888e-35	-0.175599	-0.380728		-0.202223	0.130008	-0.326824	-0.302262	-0.353524	-0.240929	-0.10448
Q8IYN9;H0YBP1;Q05397;Q05397-5;J3QT16;E7ESA6;Q05397-2;E5RHD8;Q05397-6;B4DWJ1;E9PEI4;Q8N9D7;H0YB16;H0YBZ1;E5RI03;E5RG86;E5RGA6;H0YB99;Q05397-4;Q05397-3	PTK2	6	1.8757e-20	-0.353948	-0.380634	-0.17223	0.0377336		-0.232752	-0.150577	-0.00155895	-0.226932	0.0585243
Q6YHU6;Q6YHU6-3;H0Y3V5;Q6YHU6-2;C9JJB1;Q6YHU6-4;C9JER1;B6ZDE5;F5H3M9;B5MC89;Q8IY32;Q6YHU6-5	THADA	6	1.3102e-21	-0.138727	-0.380502	-0.14543	-0.227456			-0.160363	-0.298779	0.0071955
E5RGN3;O00244;E5RIM7	ATOX1	5	7.2766e-10		-0.38024						-0.167102
Q9Y237;Q9Y237-2;H0Y4T6;J3KMW3;H0Y8P6;H0Y610;Q9Y237-3	PIN4	3	3.0228e-18		-0.380127				-0.472489	-0.583333	-0.483743	-0.489079	-0.219169
O96013-2;O96013-4;O96013;M0R2X4;O96013-3;M0R3G6;M0R0L9	PAK4	3	5.918e-104	-0.120467	-0.37992	-0.191623	-0.723992			-0.396916
Q5RI15;Q5RI15-2	COX20	4	8.519e-26		-0.378944				-0.514965		-0.327837		-0.536817
P17844;J3KTA4;B4DLW8;J3QRQ7;J3QSF1;J3KRZ1;J3KRX8;J3QR02;J3QRN5;J3QLG9;J3QR62	DDX5	42	0	-0.37589	-0.378888	-0.568495	-0.576712	-0.146499	-0.302956	-0.492931	-0.460906	-0.103844	-0.0902653
O95478;H0YAI9	NSA2	3	3.365e-11		-0.378007	-0.410716	-0.604696		0.126841	-0.080637	-0.135285		0.260146
Q5VT66;Q5VT66-2;F6V6Z1;Q5VT66-3;Q969Z3-2;H7BYZ9;Q969Z3	MARC1;MARC2	2	3.1355e-62	-0.57921	-0.377632	-0.876864	-0.708679	-1.08345		-1.01666
Q12789-3;Q12789;H3BU37;I3L1Z3;H3BU55	GTF3C1	13	4.9739e-47	-0.54595	-0.377313	-0.328326	-0.147586	-0.377013	-0.227912	-0.44044	-0.218011	0.0180644
P50151;Q9H1X3-3	GNG10	4	4.001e-50		-0.377088						-0.273674
O43175;Q5SZU1	PHGDH	28	0	-0.36329	-0.376133	0.0647449	-0.0301919	-0.272942	-0.361101	-0.277761	-0.294119	-0.0126355	-0.000129848
O60488-2;O60488;H0Y9A0;D6RF95;D6RFW9;D6RDA8;D6RD96	ACSL4	9	1.3493e-63	-0.364571	-0.375927	-0.598938		-0.375815	-0.262382			0.138159	-0.663899
O60869;O60869-2	EDF1	7	2.7551e-23	-0.332135	-0.375478		-0.234958		-0.227929	-0.357677	-0.363271	-0.112818	-0.0892366
Q13405;H0YDP7;E9PI78;E9PNF1	MRPL49	3	5.2192e-36		-0.375141				-0.894402		-0.626847		-0.321207
Q8N6H7;E9PQP3;E9PIY6;G5E9L0;E9PN48;B4DX29;E9PMR9;E9PM63;E9PNY8;E9PMU9;E9PJT7;E9PK28;E9PM18;H0YDN9;B7Z9M7	ARFGAP2	5	1.8013e-22	-0.13359	-0.374748	0.358509	0.436695	0.192194	0.0893626	-0.326444	-0.169712	0.131721	-0.11157
P22695;H3BRG4;H3BSJ9;H3BP04;H3BUE4;H3BUI9	UQCRC2	16	0	-0.33101	-0.37415	-1.1229	-1.2062	-1.23016	-1.19443	-0.515913	-0.510231	-0.507685	-0.466496
F5GWX5;Q14839;Q14839-2;F5H6N4	CHD4	56	0	-0.38728	-0.373421	-0.316456	-0.304701	-0.375665	-0.341135	-0.308073	-0.289228	-0.275105	-0.248793
O75976;O75976-2;J3QQJ4;J3QRJ9	CPD	10	1.6367e-29	-0.423817	-0.372356	-0.386714	-0.255753			-0.647309	-0.998789	0.209765	0.509645
F2Z2E2;Q86VI3	IQGAP3	18	6.1485e-139	-0.624621	-0.371422	-0.642031	-0.229027			-0.165645	-0.23265	-0.781678	-0.728335
Q9Y3Z3-4;Q9Y3Z3;Q9Y3Z3-2;Q9Y3Z3-3;A6NDZ3	SAMHD1	9	5.3302e-49	-0.51742	-0.370993	-0.354188	-0.18894	-0.425036	-0.36965	-0.00220901	0.162726	0.119688	-0.133606
Q5VTR2;C9J0A5;C9JXC9	RNF20	6	2.1573e-16	-0.464007	-0.370844	-0.476318	-0.158719	-0.430917	-0.583549	-0.651972	-0.654172	-0.30438	-0.167134
Q9UHA3;H3BMQ2;H3BPF2	RSL24D1	4	9.0966e-12		-0.370508				0.081476
F8VSC5;Q6P3W7;H0YIK6	SCYL2	3	1.1251e-10	-0.156064	-0.370303	-0.351258	-0.383567	-0.437897	-0.280072	-0.189845	-0.359879	-0.0470552	-0.402512
J3KS22;Q7Z4W1;J3QS36;J3KRZ4;J3KSZ5;J3QL34;J3QS45	DCXR	9	7.4313e-38	-0.584674	-0.36965	0.00187429	0.0769695	-0.304808	-0.350118	-0.12301	-0.111539
O96005;F5H8J3;B4DDS3;K7EQQ1;K7EJ16;K7ERL5	CLPTM1	8	1.4311e-46	-0.27528	-0.369464	-0.451484	-0.759771	-0.106482	-0.32974	-0.219892	-0.317121	0.023894	0.0550568
Q9Y333	LSM2	2	7.6415e-65		-0.367992		-0.0986137		-0.678487		-0.427828
O43674;H0Y886;O43674-2;E7EWP0;H7C568	NDUFB5	4	2.5586e-18		-0.367136					-1.05289	-1.10222		-0.230177
Q9P2R3;Q9P2R3-2;Q9P2R3-4;I3L1Z9	ANKFY1	7	1.35e-28	-0.440185	-0.367043	-0.432065	-0.468312	-0.159605	-0.142465	-0.237303	0.0368901	-0.112319	-0.254083
Q12965;H0YNQ8;H0YLJ4;H0YN00;H0YLE5	MYO1E	19	2.884e-86	-0.398665	-0.366987	-0.394638	-0.269669	-0.127368	-0.0127519	0.0110662	0.133169	-0.0677574	-0.0184396
Q5SXM8;Q5SXM7	DNLZ	3	5.2643e-13		-0.366727						-0.035801
Q9Y2S0;Q9Y2S0-2	POLR1D	4	1.7112e-15		-0.366652	-0.547025	-0.254651				-0.282246
O95352-3;O95352;C9JE55;C9J415;C9JFF4;O95352-2;C9JGL2;F8WDY9;C9JNU2;C9JKA3;H7C2R3;H7BZ92;H7C2J8	ATG7	3	3.4342e-07		-0.366578		0.0140696	-0.215446	-0.196823		0.277033	0.0462815
O60287	URB1	10	7.9691e-30	-0.408263	-0.365909	-0.211381	-0.00346663	-0.0871815	-0.160314	-0.0195359	-0.0716638		0.218347
Q8IUR0	TRAPPC5	3	3.4512e-08		-0.36563				-0.42196		0.0347792		0.118626
O95671-2;O95671;E7ER97;O95671-3	ASMTL	11	1.6882e-116	0.374956	-0.365332					0.143524	0.0367495	0.511468	0.147828
P33316-2;H0YNJ9;H0Y477	DUT	8	5.0673e-102	-0.468831	-0.364515	-0.509019	-0.270834	-0.281562	-0.375796	-0.253481	-0.29048	-0.459278	-0.329595
O15372;B3KS98;E5RJT0;E5RGU4;E5RHC7;E5RH59;E5RFW7;E5RFH0	EIF3H	7	1.3689e-119	-0.181738	-0.363345	-0.21337	0.00288251	0.0149265	-0.00637636	-0.0172272	0.107822	-0.0565212	0.0156403
Q7Z4G1;Q7Z4G1-2;B0QZ40	COMMD6	2	1.8535e-09		-0.362195						-0.192315
P82909;D6R941	MRPS36	4	3.4457e-17		-0.361379				-0.65624		-0.454822
P09543-2;P09543;K7ERC4;B4DFN6	CNP	7	3.7912e-26	0.104202	-0.359823	-0.364385	-0.178861	-0.129229	-0.244942	-0.0289403	0.143655	0.0458623	-0.245831
P20290-2;P20290;D6RDG3;H0Y9Y1	BTF3	10	5.0539e-268	-0.351829	-0.359657	-0.662209	-0.542773	-0.0716183	-0.199852	-0.347032	-0.317391	-0.21786	-0.0854202
Q8TED1;E7ETY7;J3KNB5	GPX8	7	4.9759e-39	-1.02741	-0.35655			-0.356809	-0.248005		0.00374614	-0.0292052	-0.0505323
O95793-2;O95793;Q5JW30;O95793-3;Q5JW28;F6UDC6	STAU1	13	5.3758e-123	-0.344392	-0.356162	-0.503487	-0.570486			-0.369911	-0.342982	-0.19276	-0.209428
P47224	RABIF	3	9.2238e-13		-0.355848	-0.238885	-0.115222		0.0243197	-0.17705	-0.223559
Q5UIP0-2;Q5UIP0;H7BZN3;B4DS49;H7C2B5	RIF1	16	4e-74	-0.294809	-0.355055	-0.70842	-0.596841	-0.479291	-0.691662	-0.121392	-0.0246193
Q96T51-2;Q96T51;H0Y9Y8;J3KPP6;Q96T51-3;H0YA47	RUFY1	3	1.7457e-08		-0.353542
Q71TU5;P48729;D6REM4;P48729-2;E7ETM0;Q8N752;H0Y9X2;E5RG27;D6RGE5	CSNK1A1;CSNK1A1L	6	4.7309e-24	-0.584999	-0.35345	-0.251058	-0.395245	-0.363234	-0.240367	-0.175257	-0.224924		-0.0731352
Q5JVF3-3;Q5JVF3-2;Q5JVF3;Q5JVF3-4	PCID2	1	3.7509e-05		-0.352382				-0.335372
P33992;B1AHB1;B1AHB2;B1AHA9	MCM5	25	3.6702e-120	-0.433311	-0.351498	-0.187822	-0.201991	-0.186754	-0.081049	-0.348372	-0.27174	-0.336136	-0.495919
Q9Y5X3;Q5QPE5;Q5QPE4	SNX5	6	9.5131e-54	-0.0200917	-0.349548	0.115699	0.0582472			0.0377336	0.00690837	0.147958	0.605684
O60341;O60341-2;F6S0T5;R4GMP9;R4GMQ1	KDM1A	9	1.8951e-28	-0.0933249	-0.349474	-0.210346	-0.364849	-0.352492	-0.426451	-0.147122	-0.0580223	-0.157045	-0.351056
P49257	LMAN1	7	1.0131e-43	-0.181133	-0.348794	-0.127526	-0.174068	-0.374561	-0.445323	-0.061797	0.00891709	0.114634	0.186627
Q5TFE4;Q5QPD0;H0Y6C1;H0YDA5	NT5DC1	7	1.8471e-56	-0.249051	-0.348647	-0.143357	-0.207844	-0.190915	-0.281492	-0.211916	-0.0858488
Q9H1A4;H0Y564;F8WAS1	ANAPC1	5	2.4721e-18		-0.348243				-0.436315	-0.249805	-0.378757	-0.169436
G5E9W3;Q9UKF6	CPSF3	4	2.6398e-10	-0.441321	-0.347858	-0.117099	-0.122523	-0.253395	-0.248296	-0.266993	-0.30187	-0.124188	-0.523318
Q9H4M9;C9JC03;C9J2Z4;C9JDQ8;C9JIJ3;C9IZH1	EHD1	33	0	-0.278549	-0.345381	-0.430237	-0.332807	0.140517	-0.112178	-0.160927	-0.16385	-0.00724607	0.0137838
C9J931;Q15382;C9J469	RHEB	4	9.1654e-35		-0.343238				0.280244	0.130799			0.0100637
K7ES02;Q13867;K7ESE8;J3KSD8;E7EMN3;J3KS79;K7ENH5	BLMH	3	1.8852e-16	-0.12781	-0.343165	-0.112724	-0.00140009	-0.0120971	0.0750534	-0.126439	-0.0936019	0.145743	-0.0629871
Q96RP9;C9IZ01;Q96RP9-2;F8WAU4;C9JA25	GFM1	11	1.8757e-52	-0.19253	-0.342122	-0.221152	-0.340276	-0.363345	-0.512164	-0.272036	-0.238459	-0.218934	-0.0674852
O60678-2;O60678	PRMT3	3	2.1871e-07	-0.498036	-0.342122	0.00748258	-0.281001	-0.192744	-0.244753	-0.323859	-0.251281
Q8TDX7;F8WAG2;Q8TDX7-2;F5H3U7;Q5TBH0;Q5TBG1;Q5TBG7;Q5TBH2;Q5TBH1;Q9HC98;Q9HC98-3;Q9HC98-4;Q9HC98-2;C9J1H8	NEK7	9	1.2191e-32		-0.341811	-0.511691		0.0738202	0.057277	-0.591245		-0.435124	-0.376658
P46977;E9PNQ1;E9PIJ8;E9PN73;E9PI32;H0YET6	STT3A	11	6.8591e-43	0.0244615	-0.341446	0.173895	0.170951	-0.263542	-0.398342	0.064469	0.112233	0.17645	0.277747
Q15654;H7BZE2	TRIP6	4	2.0421e-17	-0.290674	-0.341153	0.0930192	0.113834	0.0156403	-0.182688		-0.316834	0.0289934	0.142087
P29992;O95837;K7EL62	GNA11;GNA14	6	7.6499e-75	-0.137664	-0.340971	0.0103502	-0.127085	-0.0847009	-0.15975	-0.290409	-0.223845	0.00690837	-0.0131304
P10321;A2AEA2;F5GXA6	HLA-C	8	2.7876e-149		-0.337886	-0.475595	-0.404	-0.420472	-0.532261			0.156397	0.110497
Q8TB70;O14530;F8WBV5;G3XAJ4;F8WCJ3;B8ZZX4	TXNDC9	2	4.5675e-08	-0.568431	-0.337412	-0.564627		-0.282877		-0.0452826		-0.30123	-0.0414468
Q9ULH0-3;H0Y8E4;E9PH70;Q9ULH0-2;Q9ULH0-4;Q9ULH0	KIDINS220	3	3.9879e-10	-0.381066	-0.337175		0.446362	-0.440753	-0.233651	-0.329921		0.11023	-0.184097
P35269;M0R0R9;E7EUG6;M0QXD6;M0R0Z3	GTF2F1	5	1.173e-14	-0.144074	-0.337138	-0.0425311	0.00891709	0.0419438			-0.0333038	0.311154
F5H8D7;P18887;M0QZ96;M0R0D2;M0R1U8;M0QYS5	XRCC1	4	2.1028e-15		-0.336737		-0.0487405	-0.777369
B0V0T3;A2ACR1;P28065-2;P28065	PSMB9	2	2.1181e-11		-0.336136								0.090447
P61006;B4DEK7	RAB8A	8	2.496e-139	-0.47901	-0.335772	-0.135475	-0.250577	-0.286357	-0.227895	-0.170979	-0.261448	-0.421593	-0.231718
C9JLU1;P52434;C9JCU7;C9JBJ6;C9J413	POLR2H	4	4.5118e-58		-0.334989		-0.708774		-0.298105		-0.246361
B9A067;Q16891-2;Q16891-4;Q16891;Q16891-3;C9J406;H7C463;D6RAW4	IMMT	28	2.3597e-222	-0.334062	-0.333334	-0.207028	-0.280072	-0.318056	-0.323299	-0.506168	-0.480237	-0.493601	-0.435846
Q13907;Q13907-2;C9JKM8;C9JD53;Q9BXS1	IDI1	11	8.9649e-61		-0.331808	-0.406579	-0.286551	-0.45178	-0.448548		-0.110433	0.720629	-0.0340274
Q9BVG4;A6NDF3	PBDC1	5	2.7448e-25	-0.163333	-0.331445	-0.287889	0.0302654	-0.528219		0.191436	0.184725	-0.237983	-0.113957
Q8N183;D6RA56	NDUFAF2	5	5.1309e-26	-0.483259	-0.330846	-0.294986	-0.33308	-0.514944	-0.516801	-0.554697	-0.507583
M0R208;Q16740;M0QYV5	CLPP	3	1.213e-26	-0.231617	-0.328163	-0.774133	-0.328997		-0.683854	-0.300626	-0.52338
E9PKT9;O96033	MOCS2	2	0.00011435		-0.327729
Q6P1X6-2;Q6P1X6;H0YF29	C8orf82	2	3.6124e-20		-0.327674						-0.690754
P40818;B4DKA8;H0YLH2;H0YM47;H0YNL5;H0YKV1	USP8	6	1.4986e-23	-0.345583	-0.327656		0.0877344	-0.188151	0.0543623	-0.152324	-0.257407	0.0955869	0.0843364
O75179-6;H0YM23;E7EUV3;O75179-2;O75179;H0YLQ3;O75179-3	ANKRD17	10	4.8043e-141		-0.327548		-0.536964	-0.663077			-0.228993	-0.154715
P08574	CYC1	6	9.0034e-23	0.173767	-0.327348	0.433707	0.0633649	-0.5858	-0.394126	-0.466776	-0.337375	-0.11491	-0.339601
Q10471;G3V1S6;B7Z8V8	GALNT2	16	8.9475e-154	-0.454565	-0.327222	-0.00361125	-0.108114	0.152378	0.0790196	-0.114348	-0.303917	0.0839282	0.304044
Q96G23;Q5SZE1;Q5SZE2;Q5SZE3;H0YKH6;Q5SZE4;H0YNU7;H0YLQ6;Q5SZE6	CERS2	6	4.0889e-53	-0.34518	-0.327077	-0.180136	-0.0157242	0.226878	0.205893	-0.25472	-0.299116	0.0751903	-0.245865
Q8WXI9	GATAD2B	2	1.6341e-06		-0.325955		-0.0633187	-0.309359	-0.301782		0.323889	-0.225818
P61457	PCBD1	6	1.6369e-40		-0.325648		-0.0935404				-0.256407
Q969Z0;Q969Z0-2;H7C4R5;C9IZN7;C9J7P5;C9J5A2;C9J347	TBRG4	12	4.3445e-48	-0.155711	-0.325539	-0.369762	-0.572973	-0.513275	-0.192546	-0.252501	-0.281369		-0.323083
O95881	TXNDC12	4	7.801e-25		-0.324383		0.0648829		-0.206445	-0.141032	-0.170621		-0.238868
P46379-2;B0UX83;P46379;P46379-3;P46379-4;P46379-5;F6S6P2;F6UR09;F6U1F2;F6XTU0;F6RG75;F6WML8;F6VEM6;F6X9W3;F6U341;F6TC96;H0Y4L1;H0Y7K4;H0Y710;H0Y759;H0Y583	BAG6	15	6.6416e-132	-0.346078	-0.323985	-0.377519	-0.202174	-0.066518	-0.0652948	0.0641931	0.207393	0.0673634	0.0114956
B4E0Q3;Q6XZF7-2;Q6XZF7;Q5SVK8	DNMBP	4	1.0326e-07		-0.32366							-0.0354313	-0.000129848
P31930	UQCRC1	15	2.3653e-87	-0.310951	-0.322722	-1.04207	-0.992718	-0.975992	-1.05829	-0.429226	-0.417637	-0.335608	-0.409911
Q16864;Q16864-2	ATP6V1F	3	5.2769e-07		-0.322433						0.0483757
P17480-2;E9PKP7;P17480;E9PMM2;E9PLT2;H0YDH7	UBTF	17	5.0288e-65	0.0240359	-0.321946	-0.192563	-0.214809	-0.15793	-0.261587	-0.335972	-0.188217	-0.213537	-0.252862
H0Y4R1;P12268;E7ETK5	IMPDH2	22	2.8628e-227	-0.261224	-0.320774	-0.148801	-0.195401	0.0802483	-0.0275279	-0.0203112	0.0110662	-0.0819955	-0.0999273
P21912	SDHB	6	6.3658e-16	-0.181068	-0.320036	-0.262365	-0.381837	-0.715107	-0.661068	-0.539687	-0.766603	-0.36175	-0.339309
Q14011;K7ELV6;K7ENX8;K7EJV5;K7ELT6;K7EMY9;K7EPM4;K7ER40;K7EQR7;B4E2X2;D6W5Y5;K7EQX4;K7ENN6;K7EIF7;K7EQL0	CIRBP	6	2.7556e-125		-0.319946	0.241352	0.0896337		-0.276171		-0.335991		-0.252415
Q13724-2;Q13724;C9J8D4;C9JDQ1;B8ZZE2	MOGS	18	2.0469e-129	-0.275926	-0.318362	0.0866479	0.0423642	-0.0708301	-0.0386137	-0.0362004	-0.0912025	0.505484	0.456806
Q9NP72;Q9NP72-2;Q5W0J0;H0Y6T8;Q9NP72-3	RAB18	9	5.0461e-124	-0.278934	-0.318164	-0.0487405	-0.0813543	0.175301	0.308477	0.0729976	0.0688771	0.257373	0.267596
Q96EY1-2;Q96EY1;E7ES32	DNAJA3	6	2.1426e-22	-0.561132	-0.31802	-0.065491		-0.598522	-0.5664	-0.214726	0.317651
Q5BKZ1;Q5BKZ1-3;E2QRN4;Q5BKZ1-2	ZNF326	5	2.1041e-24	-0.454921	-0.31687	-0.23143	-0.181755	-0.209829	-0.0444491	-0.18277	-0.0129848	-0.249514	-0.201228
P11441;Q5HY81	UBL4A	4	2.6947e-12		-0.316852						0.453755		0.111432
Q7L5D6;Q7L5D6-2;C9JPA8;C9JY46;C9JHN8	GET4	4	3.3565e-20		-0.316744	-0.223525	-0.216518			0.0129262	-0.023695	0.234133	-0.0337615
Q13131;Q13131-2;Q96E92;P54646	PRKAA1	8	1.3077e-33	-0.173319	-0.316582	0.13606	-0.190536	-0.568195	-0.272437	-0.182426	-0.113895	-0.0158117	-0.0677422
Q8WZA0;B4E2N0;K7ES95	LZIC	3	6.378e-20		-0.316492	-0.0875034	-0.117365	0.156267	-0.14765		-0.0165996
Q92544;F8WCN2;F2Z2L1	TM9SF4	4	2.8511e-31	-0.242345	-0.315792	-0.0392955	-0.528927	-0.536147	-1.1656	-0.256873	-0.150593	-0.112225	-1.15746
O14949	UQCRQ	6	3.7979e-21		-0.315397				-1.22621		-0.592158
O75934	BCAS2	5	8.7579e-47	-0.028381	-0.314751	0.00216242	-0.0476068	-0.0782895	-0.185491	-0.536315	-0.447446	-0.0232844	0.22404
G8JLD3;Q8IUD2-3;Q8IUD2;Q8IUD2-4;Q8IUD2-2;K7EPP6;Q8IUD2-5;K7EP25;K7EPD6	ERC1	8	1.4006e-56	-0.176854	-0.314248	-0.0452677	-0.0891292	0.0207689	-0.228621	-0.502689		-0.00011542	-0.250972
F8VZJ2;H0YHX9;Q13765;Q13765-2;E9PAV3;F8W0W4;F8W1N5;F8VNW4;F8VZ58;Q9BZK3	NACA	9	0	-0.273465	-0.313854	-0.443909	-0.503834	-0.223559	0.0381552	-0.256597	-0.238493	-0.0822398	-0.18182
Q14669-4;Q14669;Q14669-2;Q14669-3;H7C2Y1	TRIP12	11	1.041e-42	-0.446502	-0.313674	-0.247423	-0.183703	-0.059074	0.032383	-0.214207	-0.222246	-0.120812	-0.153767
Q9BU61;Q9BU61-2	NDUFAF3	3	2.7407e-16		-0.311596				-1.09959		-0.349934
Q8WVY7	UBLCP1	3	8.2416e-09		-0.311077	0.0939658			0.098689				0.188907
Q9BV86;Q9BV86-2	NTMT1	6	2.7664e-83		-0.310039	-0.0336434	-0.245951	0.000865357	0.0388576	0.148999	0.0411028	-0.405719	-0.223542
Q6IAA8;F5GX19;F5H3Y3;H0YFI1;F5H479	LAMTOR1	5	4.5533e-33		-0.309967		0.181293		0.0863762	-0.147458	-0.216971	0.193961	0.1644
Q9BZQ8;H0Y7M9;REV__Q9UHV5	FAM129A	18	6.4215e-195	-0.0528501	-0.309878			0.833335	0.969602			0.351854	0.338225
H7C0G1;Q9H330-2;Q9H330;F8WBJ7;Q9H330-3;Q9H330-4	TMEM245	2	4.0267e-18		-0.308877	-0.0352096	-0.846324	-0.300591		0.0174944	-0.160202
O76003	GLRX3	15	2.0301e-169	-0.2411	-0.308805	-0.136506	-0.189911	-0.0724069	0.00676478	-0.149937	-0.0472639	-0.0867372	0.0187766
Q14247;Q14247-3;Q14247-2;H7C314;B4E358;H0YCD9;E9PKG3;E9PP90;H0YEV2	CTTN	29	0	-0.289016	-0.306466	-0.240793	-0.26583	-0.109328	0.0221902	-0.294827	-0.143022	0.0360461	0.0597706
A6NHR9-2;A6NHR9;J3KTL8;A6NHR9-3;J3KRK8	SMCHD1	13	6.5465e-52	-0.387959	-0.305931	0.00977712	-0.104124	-0.184425	-0.175778	-0.15822	-0.331209	-0.105706	-0.0805608
Q8TD19;G3V459	NEK9	3	1.783e-13	-0.200382	-0.305913	-0.411138	-0.278986		0.192825			0.0564448	-0.0111808
Q3ZCM7;F5H0I4;Q5SQY0	TUBB8	11	1.4785e-189	-0.368514	-0.305681	-0.25789	-0.310951	-0.146052	-0.184867	-0.115269	-0.106886	-0.244138	-0.0113117
P30405;R4GN99;Q2YDB7;H0Y548	PPIF	8	1.9038e-43	-0.36682	-0.305646	-0.260809	-0.30627		-0.127699	-0.16175	-0.342397
P61077;P61077-2;D6RAW0;D6RA11;D6RFM0;P62837-2;D6RAH7;H9KV45;P62837;P61077-3;D6R9F6;D6R933;D6RGD0;D6R980;D6RIZ3	UBE2D3;UBE2D2	3	1.4885e-18	-0.523027	-0.305432	-0.230059	-0.313513	-0.0136837	-0.141016	-0.0161035	-0.121926	0.1145	0.0650208
A8MU28;Q13564-2;Q13564;A6NCK0;J3KTE3	NAE1	4	3.6926e-23	0.00144197	-0.305075	-0.173498	-0.0668353	0.0787464	-0.101768			0.0275787	0.132248
Q7L0Y3;C9JVB6	TRMT10C	6	4.5289e-17		-0.303935	-0.114629	-0.0717851	-0.518205		-0.292511	-0.32339
J3KQG4;P04062-2;P04062;F5H241;J3KQK9;P04062-3	GBA	12	4.3476e-57	-0.235229	-0.303882	-0.104248	0.0522768	-0.0728621	0.0126402	-0.190849	-0.526265	0.0890913	0.166715
O75223;M0QZK8;O75223-3;B8ZZK2;O75223-2;H7BZK5;O75223-4	GGCT	8	2.9095e-93	-0.106218	-0.30365	-0.122884	-0.319298	-0.316582	-0.277796	-0.048084	-0.0452826		-0.00293165
P63167;F8VXL2;F8VRV5;F8VXI7	DYNLL1	7	2.7254e-66		-0.302422				-0.140539	-0.025456	-0.243882		-0.105225
P01891	HLA-A	12	3.7409e-220	-0.15996	-0.299685	-0.647693	-0.478587	-0.367992	-0.168593	-0.330356	-0.0361412	0.180912	0.148869
E9PL01;Q15005;E9PI68;E9PRB9;H0YE04	SPCS2	9	3.5704e-22	-0.318848	-0.299649	-0.151618	-0.122193	-0.177833	0.116099	-0.212986	-0.0457143	0.0142124	0.0277203
P11279;B4DWL3	LAMP1	9	6.7668e-141	-0.0741525	-0.298549	0.163499	-0.0387619	0.141171	0.0769695	-0.591962	-0.177833	0.139993	0.375623
Q9NU22;Q5T795	MDN1	27	1.3112e-84	0.0336521	-0.297733	-0.00660823	-0.0527752	-0.0285282	-0.0750944	-0.00238241	-0.057767		-0.02669
Q3MHD2;Q3MHD2-2;K7ELG9	LSM12	3	7.9085e-16		-0.297467						0.0116388	-0.324744	0.0472592
F5GWT4;Q9H4A3-2;Q9H4A3;Q9H4A3-5;Q9H4A3-6;F5H2M7;F6UYG0;H0YH68;K7ENT7;Q96J92-2;Q9Y3S1-3;C9JGD6;A6PVV2;Q96J92-3;Q96J92;Q9H4A3-4;F8W9F9;H0Y7T5;Q9Y3S1-2;Q9Y3S1-4;Q9Y3S1	WNK1	4	1.0386e-13	-0.35692	-0.296385	-0.279231		-0.297715	-0.310236	-0.566955		0.0201999
P25205;B4DWW4;J3KQ69;Q7Z6P5	MCM3	32	8.9926e-198	-0.281106	-0.296067	-0.302938	-0.345619	-0.203801	-0.234007	-0.216619	-0.28072	-0.351848	-0.442732
Q8TCU6;Q8TCU6-3;Q8TCU6-2;H0YDZ4	PREX1	24	3.4717e-131		-0.295358		0.187514		0.209391	-0.180119	-0.205647
Q9NX55;J3QT56;Q9NX55-3	HYPK	6	2.1305e-33		-0.294845				-0.14264		0.0419438
Q9NZL4;K7EN20;K7ERT9;K7EKM6;K7EL16;C9JNI7;Q9NZL4-2	HSPBP1	6	4.3029e-28	-0.490456	-0.293978		-0.336701
Q9NYL4-2;F8VU90;Q9NYL4;H0YHM7	FKBP11	4	3.2579e-45		-0.29373	0.0471195	0.0524159	0.155361	-0.00962596	-0.0199162	-0.0107592		0.268554
O43660-2;O43660;A8MW61;D6RA26;B7Z982;H0YA24	PLRG1	3	1.8386e-28	-0.0582026	-0.29274	0.262914	-0.0247514	-0.125541		-0.18728	-0.133891		0.254352
O43852;O43852-3;O43852-5;O43852-6;O43852-10;O43852-13;O43852-14;O43852-11	CALU	17	7.2631e-114	0.0478175	-0.291839	-1.74734	-1.56674	-1.52487	-1.25456	-0.768641	-0.671991	-3.09517	-2.87144
Q9Y2S6	TMA7	3	7.9043e-12		-0.291168				-0.229112		-0.201112		-0.118868
P24928;Q6NX41	POLR2A	17	3.3561e-94	-0.410447	-0.291151	-0.374412	-0.327783	-0.453972	-0.224806	-0.33408	-0.203485	-0.208944	-0.293518
Q92598-2;Q92598;B4DYH1;Q92598-3;B4DY72;R4GN69;Q5TBM3	HSPH1	47	0	-0.261431	-0.290145	-0.279494	-0.335353	-0.0789598	-0.0151118	-0.077726	-0.118523	0.0754642	0.0827026
Q9Y5M8;H7C4H2;C9J5Z8	SRPRB	19	3.0083e-178	-0.338615	-0.289563	-0.0853436	-0.117991	0.0292762	-0.0122571	-0.0662461	-0.0503381	0.248535	0.276675
Q15257-3;Q15257-2;A6PVN5;Q15257;Q5T949;Q5T948;B4DZF8;A6PVN6;A6PVN9;A6PVN8;C9IZ76;Q15257-4;A6PVN7;Q68CR8;B7ZBQ0	PPP2R4	6	1.758e-33	-0.0502634	-0.289087	0.164658		0.0746424	0.115433	0.00848689	0.105946		-0.0229179
P16949;P16949-2;A2A2D0;B7Z2Z7;Q9H169;G5EA16;Q9H169-2;E5RIR6;E7EVN3	STMN1	19	3.0534e-100	-0.343513	-0.288822	-0.187411	-0.0468763	-0.524459	-0.302297	-0.0883621	0.0556122	-0.396119	-0.358491
B5MDQ4;Q92600;B7Z1E5;F8WBZ6	RQCD1	4	1.5432e-22		-0.287219		-0.101165	-0.346867	-0.0561462	-0.247988	-0.463828		-0.0385248
O00442;O00442-2;A6NIC1	RTCA	4	3.5705e-13	-0.0748968	-0.286832	0.0287106	-0.0305308	0.134221	0.0661236	-0.0911103	-0.150401	0.0166389	0.142479
Q9BW60-2;Q9BW60	ELOVL1	1	2.2847e-08	-0.123874	-0.286339	-0.301248	0.889863	-0.0365407	-0.0295881	-0.0826064	-0.289422	-0.184457	0.231924
Q9BT73	PSMG3	3	8.0276e-33		-0.285231						-0.0414171
P98175-4;P98175-3;P98175-2;P98175	RBM10	2	7.003e-09	-0.142879	-0.284317	0.0318186				-0.0920018		-0.215379
P27449	ATP6V0C	1	0.00033641		-0.28379						-0.1882
O60493;O60493-2;O60493-4;O60493-3	SNX3	8	6.0144e-23	-0.298974	-0.283492	-0.14229	-0.0776499		-0.231041	-0.0641782	-0.0816443	0.0363275	0.0663992
Q96K76-2;E9PM46;Q96K76;Q96K76-3	USP47	6	3.6034e-26	-0.0593296	-0.283106	-0.459457	-0.25472	-0.308877	-0.0336434	0.0805212	0.19497	-0.0333628	-0.0175923
O95197-3;O95197-4;O95197-7;O95197-2;O95197;B7Z4M1;O95197-6;O95197-5	RTN3	4	2.5128e-24	0.108357	-0.282842	0.173639	-0.0469658	0.0473988	0.0695647	-0.118602	-0.103472	0.130272	0.00230647
Q68EM7-2;Q68EM7;Q68EM7-6;Q68EM7-5;C9IZD3;Q68EM7-4;Q68EM7-3;Q68EM7-7	ARHGAP17	6	2.7426e-32		-0.282316			0.0930192	-0.016512			-0.0224343
P20674;H3BRM5;H3BV69;H3BNX8	COX5A	5	3.9664e-54		-0.281649	-0.435261	-0.433234		-0.838022		-0.525974		-0.380615
Q16576;E9PC52;Q16576-2;Q5JP01;Q5JNZ6;C9J7L0	RBBP7	13	1.7769e-78	-0.407268	-0.278549	-0.362622	-0.187477	-0.289616	-0.318506	-0.0920941	-0.145941	-0.105178	-0.238323
Q99615;Q99615-2;K7EPP7;K7ESP1;K7EIH8;K7ELJ8;K7EJE9;K7EK03;K7EJL5;K7EN19;K7EJV7;K7ER44;K7EJ24	DNAJC7	8	2.0905e-38	-0.496102	-0.277796	-0.373533	-0.317822	-0.0193458	-0.0577971		-0.253567	-0.13887	-0.119526
Q9BV23	ABHD6	2	2.0348e-05		-0.277027						0.135798
Q86WQ0;B4DW92;K7ES62;F5H0B6;K7ERL0	NR2C2AP	4	3.1191e-28		-0.276905				-0.0609089		-0.203602
Q03001;F8W9J4;E7ERU2;E9PEB9;J3QTQ0;E7ERU0;E9PHM6;Q03001-8;F6QMI7;Q03001-9;Q03001-10;H0YC82;E7ETB9;Q5T0V7;Q03001-13;Q6P0N6;Q03001-3;E7ESK0;E7ERX3;H0YAT7	DST	57	5.0428e-190	-0.259461	-0.276572	-0.0381989	0.0257376	-0.335026	-0.242618	-0.288276	-0.0716941	-0.35428	-0.357271
E9PR04;E9PI55;E9PQR7;E9PM90;Q9UK41;Q9UK41-2;E9PLM9	VPS28	2	8.897e-07		-0.275839		0.0142124		-0.182459		-0.114457		-0.0431256
O43396;K7ER96;G3V1K0;K7EML9;K7EKG2;K7EPB7;K7EME7	TXNL1	11	1.7247e-116	-0.182966	-0.274477	-0.0545721	-0.0748665	-0.0477261	-0.0823467	-0.17397	-0.234482	-0.0286312	-0.064842
Q6ZRP7;H0Y430	QSOX2	3	6.5937e-15	-0.584198	-0.272594	-0.558304	-0.260325	-0.636818	-0.15457	-0.640029			-0.0328166
E9PD53;Q9NTJ3;Q9NTJ3-2;C9JR83;C9JVD8;C9J578;C9J9E4;C9JWF0;C9IYK2;C9JJ64	SMC4	35	1.1137e-157	-0.48659	-0.272489	-0.198461	-0.0686346	-0.197236	-0.26609	-0.0436608	-0.0851294	-0.293571	-0.277656
Q9H2P0;E9PQK8	ADNP	13	1.9815e-45	-0.204266	-0.271479	-0.193849	-0.00445036	-0.543194	-0.467334	-0.278181	-0.172392	0.288181	-0.0655363
P52701;B4DF41;F5H2F9;P52701-2;F8WAX8;C9JH55;C9J8Y8;C9J7Y7;F8W7G9	MSH6	20	7.6081e-119	-0.22484	-0.27073	-0.490963	-0.334462	-0.279581	-0.329413	-0.272402	-0.172831	-0.0946799	-0.122994
Q7Z4Q2;Q7Z4Q2-2;B7WNW7;Q7Z4Q2-3	HEATR3	3	1.5909e-10		-0.270695	-0.274128	-0.171044	-0.376845	-0.142003			-0.408053
P42285;F5H7E2;H0YAC4;H0Y8U3	SKIV2L2	20	3.8335e-77	-0.280282	-0.270486	-0.176968	-0.321405	-0.264391	-0.240435	-0.231413	-0.204366	0.0117819	-0.0188634
Q9Y2A7;Q9Y2A7-2	NCKAP1	20	2.1178e-83	-0.09131	-0.269634	-0.305895	-0.256287	-0.104728	-0.246635	-0.0625501	-0.158848	-0.00833395	-0.133907
B1ANR0;Q13310-2;Q13310;Q13310-3;H0Y5F5;B1ANR1;H0YEQ8;H0YCC8;H0YEU6;H0Y6X6;H0YER0	PABPC4	24	0	-0.164432	-0.269043	0.0241778	-0.0323739	0.0144981	-0.0361264	-0.19108	0.00963382	0.0176369	0.0271541
Q9UHY1;F8W6G1;C9JHZ6	NRBP1	4	3.2427e-23	-0.418986	-0.268521	-0.0571215	-0.0439731	-0.236758	0.0594937	-0.0575568	0.0367495	0.0237521	-0.103643
Q8N5K1;I3L1N9;D6RCF4	CISD2	7	1.8511e-76		-0.268278		-0.250217		-0.502526	-0.229467	-0.209178	-0.235807	-0.236045
P19404;E7EPT4	NDUFV2	6	1.2188e-56	-0.629055	-0.268156	-1.81198	-1.75273		-2.36498	-1.50947	-1.88795		-0.652629
J3KT51;Q9UK76;Q9UK76-2;J3KSH8;Q9UK76-3;F5GY98	HN1	3	4.4706e-73	-0.164949	-0.267566	-0.20156	-0.320162	-0.394468	-0.158478	-0.293819	-0.208128	-0.498627	-0.50541
Q14738-3;Q14738-2;E9PFR3;Q14738;H0Y8C4;H7C5Q9;H0YJ35;H0YJU0;Q15173-2;Q15173	PPP2R5D	10	7.3507e-38	-0.181575	-0.26668	0.167358	-0.0701333	-0.14551	-0.44336	-0.0616163	-0.326407	-0.119934	-0.386638
Q9Y4G6;H0YMT1;H0YN01	TLN2	26	3.4986e-298	-0.432825	-0.266559			-0.262175				0.00389003	0.101247
F5H4L7;O75436;G3V1N8;O75436-2;Q4G0F5	VPS26A	9	1.5623e-49	-0.140174	-0.266299	0.0149265	0.0231844	-0.216116	0.0201999	-0.00421883	0.0224743	0.264476	0.0832474
H0YER1;Q96T23-2;Q96T23;H7C306;H0YCN2;Q96T23-3	RSF1	4	3.2401e-25		-0.265813	0.274649	0.37729	-0.527242	-0.444891	-0.0917251	-0.0896818	0.0582472
B1APM4;P35610;P35610-3;P35610-2	SOAT1	3	9.5464e-08	-0.106917	-0.265795	-0.520211	-0.828101	-0.49001	-1.11644	-0.395568		-0.0679993
P35613-2;P35613;P35613-3;P35613-4;I3L192;R4GMX5;R4GN83	BSG	6	2.3908e-87	-0.149553	-0.265622	-0.0971932	-0.047249	-0.0480094	-0.0239884	-0.0513244	-0.00879836	0.0156403	-0.066654
F8W7Q4;Q96A26;E9PH05	FAM162A	5	1.3393e-43		-0.265223	-0.356624			-0.813347	-0.465381	-0.641694	-0.556945	-0.563262
Q9BVJ6-3;Q9BVJ6;F8WD00;Q5TAP6	UTP14A	9	9.1697e-34	-0.233023	-0.265137	0.018919	-0.328598	-0.04375	-0.0988763	-0.194608	-0.124031	-0.315666	-0.142704
Q9H6F5;B4DY99	CCDC86	4	4.1017e-26	-0.134224	-0.264842	-0.195467	-0.414364	0.214871	-0.335736	0.131326	0.197488	0.115433
P04183;K7ERV3;K7ES52;K7ERJ1;K7ENW5	TK1	7	2.0088e-64		-0.264703	-1.37407	-1.23206	-0.930408	-0.99312		-0.0689978		0.987394
H3BPE1;H3BQK9;Q9UPN3;Q9UPN3-3;Q9UPN3-2;F8W8Q1;Q9UPN3-4;F5GZL7;Q9UPN3-5;H0Y390;E9PNZ4;H0YD69;E9PLY0;H0Y314;H0Y4F5;H0Y6T5;H0Y7I1;E9PS75;B4E2T3;H0YC65	MACF1	118	0	-0.263283	-0.26446	-0.19808	-0.18331	-0.0344854	0.09815	-0.11168	0.0405418	-0.0871049	-0.135855
Q03135;E9PCT5	CAV1	9	9.5651e-65	-0.529781	-0.264443		0.269033	-0.207528	0.176067		-0.0232991	-0.246122	-0.18871
Q93062-4;Q93062-5;F5H357;Q93062;Q93062-2;Q93062-3;B4E3T4;H0YBU9;E5RJD7;H0YC46;E5RFP4;E5RJ31;Q6ZRY4	RBPMS	5	3.3218e-43		-0.263473						-0.589702	-0.347087	-0.433779
Q9Y3D0;J3KS95;H3BNV7	FAM96B	2	6.4482e-33		-0.262902		0.0958569
H0YIQ2;P49750-3;P49750;P49750-4;H0YI23;F8VU51	YLPM1	4	3.5136e-16	-0.196624	-0.262729	-0.363809	-0.159492	-0.490051	-0.181738	-0.329287	-0.192068	-0.257873	-0.244651
P02545-2;Q5TCI8	LMNA	82	0	-0.264201	-0.262659	-0.425307	-0.1153	-0.1588		-0.31766		-0.176088	-0.091802
Q9Y5J9;G3XAN8;E9PIR3	TIMM8B	4	1.1284e-21		-0.262261				-0.748917		-1.02562		0.289362
O95433;G3V438;B4DUR9;H0YJG7;H0YJ63;H0YJU2;G3V3W9;H0YJG6	AHSA1	8	1.0926e-46	-0.21677	-0.262036	-0.375328	-0.345198	-0.298957	-0.314966	-0.119824	-0.143931	0.0813396	0.0281448
P50454;E9PPV6;E9PR70;E9PKH2;E9PK86;E9PMI5;E9PNX1;E9PJH8;E9PIG2;E9PRS3;E9PQ34;E9PLA6;H0YEP8	SERPINH1	30	0	-0.249771	-0.260843	-0.0199016	-0.0861091	-0.0958666	-0.0542575	-0.0769041	-0.0906186	0.119423	0.0988238
Q9BV20;Q9BV20-2;K7EM59	MRI1	6	2.2303e-19	-0.282842	-0.260446	-0.133543	0.0758749	-0.144186	-0.299045	-0.0964218	0.0110662
P61289;P61289-2;K7ESG5;B3KQ25;K7ENH2;K7EMD0;K7EPX6;K7EKR3;B7Z8D3;Q6MZZ1;K7EJF8	PSME3	12	3.6915e-147	-0.249822	-0.260342	-0.281737	-0.280527	-0.221236	-0.142529	-0.251762	-0.183408	-0.236316	-0.0331118
O14828;O14828-2	SCAMP3	6	4.1493e-167	-0.0883928	-0.259962	-0.21739	0.0614306	0.157044	0.309293	0.0768327	-0.00528995	0.126444	0.119157
P80723;P80723-2	BASP1	14	1.7638e-92	-0.160621	-0.25991			-0.049039	-0.0293083	0.00115369	-0.132942	0.0863762	0.115033
O43592;F8WDU6;F5GZM3;F5GYW6	XPOT	26	2.7253e-128	-0.291398	-0.259219	-0.167572	-0.0888377	-0.236181	-0.194229	0.00144197	-0.04792	0.0729976	0.0632268
P17568	NDUFB7	2	6.4163e-06		-0.258563						-1.37793
Q9H1C4	UNC93B1	1	7.2291e-09		-0.258477
P09669	COX6C	9	4.0162e-19		-0.258201				-0.958056		-0.755673		-0.391758
F5GX07;H0YG83;H0YGR4;H0YG54;Q9Y3B8-2;Q9Y3B8;H0YH58;F5GYG5	REXO2	7	7.3281e-101		-0.257701	0.0299829	0.0950467	-0.282018	-0.190997		0.000432744	0.339822	-0.03811
Q15366-6;Q15366-3;Q15366-4;Q15366;Q15366-2;G3V0E8;F8VZX2;Q15366-5;B4DLC0;H3BRU6;B4DXP5;F8W0G4;F8VXH9;F8W1G6;P57721-5;E9PFP8;P57721-4;P57721;F8VRH0;J3QT27;P57721-2;P57721-3;H3BSS4;F8VTZ0;H3BSP4;H3BND9;C9K0A2;F8WC71;C9IZV9;C9J7A9;C9JSA6;C9J5V4;C9JTY5;C9JZY3;C9J0A4;P57723-2;P57723	PCBP2	14	5.8343e-253	-0.138394	-0.257614	0.0209111	-0.132863	-0.150577	-0.340459	-0.216837	-0.1708	-0.148689	-0.257356
B8ZZ77;Q9H2H8;Q9H2H8-2;H7BZ14;F8WC82;C9J4N2;C9K058	PPIL3	3	4.9367e-10		-0.257563			0.0429244			-0.320378		-0.10197
P43897;F8W6R3;P43897-2;C9JT21;C9JG32;F8VPA7;P43897-4;F8VS27;P43897-3	TSFM	8	3.8958e-104		-0.256735	-0.139172	-0.311435	-0.408493	-0.54061	-0.256476	-0.460707		-0.558198
P56545;Q5SQP8;P56545-2;E7EUB3	CTBP2	4	3.5272e-13	-0.357086	-0.255357	-0.0948032	-0.206562	-0.254203	-0.508465	-0.265293	-0.334407		-0.347839
Q9GZN8;Q9GZN8-2;H7BYU9	C20orf27	4	1.1213e-16	-0.331954	-0.255133				-0.229146	-0.159057	-0.145366		-0.274337
K7ERF1;Q9UBQ5;K7ES31;K7EMQ9;B7ZAM9;K7EQM4;K7EK53	EIF3K	7	3.448e-106	-0.307359	-0.255047	-0.24436	-0.0871662	0.0773797	-0.0300299	-0.0911103	-0.132831	-0.00270037	-0.0557262
Q9ULD2-2;Q9ULD2;Q9ULD2-7;Q9ULD2-6;Q9ULD2-4;Q9ULD2-3;H0YC63;Q9ULD2-5	MTUS1	3	8.6306e-10	-0.574068	-0.254771
O14684	PTGES	2	2.5191e-09		-0.254513				0.407516
E7EVX8;Q8WWY3;E7EU94;E7ESX0;E7EN72;Q8WWY3-2;E7ESA8;Q8WWY3-3	PRPF31	6	1.074e-20	-0.200034	-0.254066	0.166458	0.18954	0.0801119	-0.198676	0.0399806	-0.145063	-0.0424568	-0.0374732
R4GN50;Q12974;E9PMY3;E9PML8;E9PJC0;E9PRR9;Q12974-2;Q12974-3	PTP4A2	3	1.8802e-15		-0.254031		0.108759		0.242084		-0.238289	-0.151362	-0.014383
Q9Y295;F8WEE0;H0YI06	DRG1	12	6.9805e-82	-0.358158	-0.25336	-0.116848	-0.153366	-0.0890985	-0.0914791	-0.111134	-0.240282	-0.191244	-0.179629
O75607	NPM3	4	1.1739e-90		-0.252982	-0.280317	-0.104573	-0.308913	-0.144297	-0.225245	-0.411618	-0.157721	-0.0291905
Q96HJ9-2;Q96HJ9		7	4.8099e-40		-0.252896
P36639-4;P36639-3;P36639-2;P36639	NUDT1	2	2.5252e-24		-0.252363
J3KPP4;O95232;B4DJ96;D6RDI2;D6RHH0;O95232-2;C9JL41;H7C5U7;E7EN55	LUC7L3	8	7.4032e-87	-0.223761	-0.252054	-0.170297	-0.18618	0.0267293	-0.150145	-0.347123	-0.21744	-0.161008
O14908;O14908-2;K7EM11;K7EJ33;K7EIT0;K7ESN1	GIPC1	6	1.3777e-55	-0.259478	-0.251865	-0.310755	-0.274774	-0.372001	-0.541009	-0.0875954	-0.26479	0.0909889	-0.162896
O15155;H7C1N3;Q96EA0;C9JTT8;Q68DU7	BET1;DKFZp781C0425	3	7.9132e-12		-0.250783
Q92620;B4DVG8;H3BV01;H3BQT9;J3KRT1;J3KTG2	DHX38	7	5.5202e-39	-0.124078	-0.250389	-0.127085	0.0790196	-0.217826	-0.305111	-0.176234	-0.229027	-0.263923	-0.0772845
P31153;B4DN45;Q00266	MAT2A	13	4.0089e-131	-0.147729	-0.250251	-0.412942	-0.459933	-0.434617	-0.354169	-0.00430565	-0.0510553	0.220949	0.209765
Q9Y3Q3	TMED3	2	9.964e-15		-0.249857					-0.11115	-0.235705
F5GZ28;P18858;M0R0Q7;Q2TB12;B4DTU4;B4E135;M0R1S4;M0QY71;M0R1G7	LIG1	10	1.0236e-39	-0.140921	-0.248502	-0.140396	-0.0525957	-0.280703	-0.243882	0.285225		0.414136	0.299831
Q16512;Q16512-2;Q16512-3;K7EL10;K7EN76;K7EKY9;K7EM57	PKN1	7	4.5121e-21	-0.579081	-0.248365	-0.235858		-0.50982	-0.540988	-0.0374584	0.280956	0.0361868	0.03492
Q86TI2;Q86TI2-2;M0QXI5;Q86TI2-4	DPP9	2	3.7686e-05		-0.248279							-0.292899	-0.152548
J3KS05;P83916;B5MD17;K7ELA4;C9JWS9	CBX1	7	4.4576e-130		-0.247937	-0.325521	-0.157335	-0.189088	-0.222566	-0.184261	0.0931545	-0.192579	-0.0489494
Q86Y56;Q86Y56-2;H0Y650;Q86Y56-3;E9PGY2;H7C3B1	HEATR2	16	1.2176e-59	-0.509368	-0.247868	-0.231871	-0.161976	-0.200498	-0.0959129	-0.145254	-0.315002		-0.129324
Q16850;Q16850-2;H7C0D0;C9IYR8	CYP51A1	9	2.7948e-81	-0.171206	-0.246378	-0.833644	-0.873001	-0.61352	-0.782968	0.215368	0.128689	0.033793	0.0603241
P83111;H0YNN5;P83111-2	LACTB	2	2.0792e-11		-0.246122							-0.277639
P07311;G3V2U7;G3V3F8;P07311-2;G3V597	ACYP1	3	1.5772e-09		-0.245455				-0.422656		-0.334043
O00571;O00571-2;B4DLA0;C9J8G5;D6RCM4;Q9NQI0-3;Q9NQI0-2;Q9NQI0-4;Q9NQI0	DDX3X	37	0	-0.252088	-0.245403	-0.0822704	-0.156949	0.049352	-0.0298384	-0.0566562	-0.0709665	0.0187766	-0.0476963
Q9UHD1;Q9UHD1-2;E9PPQ5;E9PIZ4;E9PSD5;E9PHZ2;E9PL00;E9PIF7	CHORDC1	12	3.2724e-189	-0.335572	-0.245027	-0.220648	-0.277691	-0.0689373	-0.0380359	-0.202622	-0.144505	-0.104248	-0.132736
P11047	LAMC1	19	5.4916e-302	-0.223509	-0.244617	-1.0391	-0.831178	0.00575927	0.0473988	0.208268	0.160404	-0.432416	-0.396346
Q92990-2;B4DJ85;Q92990;M0QX84;M0QXG8	GLMN	3	1.0997e-06		-0.244053			-0.148609
Q9Y3F4;B4DNJ6;B0AZV0;H0YH33	STRAP	15	2.1443e-270	-0.322145	-0.243643	-0.226915	-0.177425	-0.142353	-0.149153	0.0489336	0.0291348	0.0197731	0.0786098
Q9NRY4	ARHGAP35	4	4.1303e-10	-0.435749	-0.24354	-0.184752		0.167358		-0.0636956	-0.32887		-0.283492
Q9H0D6-2;B4DZC3;Q9H0D6	XRN2	21	3.5563e-115	-0.23596	-0.243352	-0.0594348	0.0190614	0.00748258	0.00317044	-0.254771	-0.146451	-0.0296028	-0.213588
Q9Y376	CAB39	5	1.0839e-17		-0.241884	-0.0808201	0.384602	-0.215948	-0.232023		-0.234856		0.0408223
O00625	PIR	7	4.2682e-29	-0.323859	-0.241577	-0.240844	-0.13584	-0.253756	-0.249376	-0.413749	-0.316097
P78347-2;P78347-4;P78347-3;P78347;Q86U51;C9J6M0;H7BYM4;G8JLD9;Q86UP8-3	GTF2I	41	1.1341e-248	-0.27694	-0.240742	-0.255271	-0.179923	-0.586146	-0.484066	-0.534976	-0.489605	-0.403904	-0.50032
P41240;H3BUM9;H3BU69;K7ENL8;K7ES68;P42679-3;K7EQY5;P42679;P42679-2	CSK	4	5.6362e-11	-0.2209	-0.240367	0.0263043	-0.202821			-0.0547819	0.0182069	0.0196308	-0.116364
G3V529;Q9GZR7;F5GYL3	DDX24	7	4.1482e-24	-0.21103	-0.240077	-0.17568	-0.0985364	-0.0270868	0.140386	0.211261	0.14274	0.191942	0.181421
O94776;Q68DB1;F8VSM3	MTA2;DKFZp686F2281	15	1.0225e-97	-0.287959	-0.239396	-0.160895	-0.188792	-0.194625	-0.2624	-0.0654458	0.00115369	-0.0877487	-0.127116
Q13616	CUL1	12	7.8593e-67	0.0954519	-0.238391	-0.134968	0.129745	-0.254616	-0.151891	-0.0136546	0.0176369		0.0590783
P62877	RBX1	4	5.8657e-44		-0.237932	-0.111337	-0.0443301		-0.274006		-0.165321	-0.117099	-0.206828
P52294;C9JYI4;C9J352;C9JWD9;F2Z3G4;C9J4U1	KPNA1	9	1.9815e-84	-0.0335105	-0.237745	-0.0111517	-0.250921	0.119688	-0.107663	-0.0527154	-0.231972	-0.213705	-0.344795
P36543-2;P36543;P36543-3;C9J8H1	ATP6V1E1	8	1.3113e-37		-0.23732	0.234624	0.224411	0.134747	0.0610158		0.0905825	0.332622	0.000432744
Q9UBB6-2;Q9UBB6;Q9UBB6-3;H7C2R2;C9J5H8	NCDN	5	3.4303e-14		-0.237303	-0.644623	-0.762681	-0.369856	-0.281141		-0.261379
O95347;O95347-2;Q5T821	SMC2	36	1.5882e-170	-0.247954	-0.237183	-0.0485614	-0.0110936	-0.127037	-0.141542	-0.0227127	-0.0762651	-0.238664	-0.283896
Q6IBS0;D6RG15	TWF2	8	9.9578e-129	-0.107477	-0.237149	-0.238715	-0.207611	-0.367285	-0.406809		-0.440087	-0.0604725	-0.1109
P50502;H7C3I1;Q8NFI4;F6VDH7;Q8IZP2;F8WAQ7	ST13;ST13P5;ST13P4	12	1.3772e-168	0.00028851	-0.236758	-0.00439247	0.00891709	-0.0371623	0.0203422	-0.043631	-0.109421	-0.0352243	0.118493
Q86UY0;Q8NBS9;Q8NBS9-2	TXNDC5	19	1.3616e-211	-0.170556	-0.236622	-0.0302509	-0.134651	0.00532812	-0.060307	0.0152121	-0.0633036	0.207143	0.0553345
C9JFE4;Q13098-5;Q13098;Q13098-7;J3QS88;J3KTB0;J3QLT0;J3KSA5;J3KRJ4;J3QS84;J3QLE8;J3QL53;J3KRE8;Q13098-6;J3QQX0	GPS1	6	4.8124e-22	-0.334898	-0.236486	-0.067198	-0.00611554	0.0384362	-0.0044793	-0.172555	-0.0226102	0.0356239	-0.149281
Q9UJX2;D6RBY8;D6RCF8;H0Y936;Q9UJX2-2;Q9UJX2-3	CDC23	2	7.2304e-06		-0.235926	-0.436959	-0.402092						-0.175208
Q8IWZ3;Q8IWZ3-4;Q8IWZ3-6;E9PDP5;H7C2F5;H3BLS9;Q8IWZ3-5;Q8IWZ3-2;O75179-5;O75179-4;H0Y785;H0Y472;H0Y4P6;D6RHC4;Q8IWZ3-3;H7C0V5;H0YMS3;F6WFL0;H0Y7Y3	ANKHD1	13	1.5483e-153	-0.412117	-0.235314	-0.227168	-0.130002	-0.19108	-0.195286	-0.186278	-0.0698455	0.0103502	0.0254541
Q9NZJ9;F8VRL4;F8VRR0	NUDT4	5	7.0407e-50		-0.234992	0.398022	0.107018				-0.336792
O43865-2;O43865;Q96HN2-4;Q96HN2-3;D7UEQ7;H0Y8B3;F8W7N8;Q96HN2-2;Q96HN2	AHCYL1;AHCYL2	5	2.2958e-18	-0.57293	-0.234737	-0.141955	0.0132121	-0.237966	-0.208561	-0.128913	-0.142369	-0.00786969	0.122474
Q9Y613;B4DVN5	FHOD1	3	2.9813e-07		-0.234703				-0.354649	-0.28358	-0.452767	0.0187766
P08107;P08107-2;E7EP94;Q5SP16	HSPA1A	46	0	-0.172522	-0.233786	-0.222852	-0.30561	-0.0543024	-0.125384	-0.0825606	-0.0687254	0.141302	0.180657
Q8TDD1-2;Q8TDD1;F8VRX4;H0YHH7	DDX54	15	6.9025e-48	-0.162541	-0.232955	-0.147266	0.0343566	0.125916	0.0802483	0.00288251	-0.0307371	-0.0260435	-0.0720126
Q15785	TOMM34	13	4.4959e-113	-0.0973321	-0.232379	-0.370023	-0.216032	-0.00846455	-0.0959129	-0.19446	-0.126203	-0.272559	-0.239719
P48739;B7Z7Q0;P48739-2;B3KYB6;B3KYB7	PITPNB	9	2.566e-57	-0.124236	-0.231515	0.0687396	-0.0336729	-0.0704211	-0.0754744	0.0701145	0.00863031	-0.0617519	-0.137188
Q15056-2;Q15056	EIF4H	14	5.8722e-264	-0.189565	-0.230025	-0.103255	-0.0947107	-0.0187026	-0.0344115	-0.0559962	-0.0832635	0.0306892	0.0156403
F5H8H4;Q7Z3K3-5;Q7Z3K3-7;Q7Z3K3-2;Q7Z3K3-3;Q7Z3K3-6;Q7Z3K3;H0YCT3	POGZ	5	4.9157e-11		-0.228689		0.311503	0.102725	-0.108721	-0.0883468	-0.158075		-0.0883928
Q9Y696;A6PVS0;Q9NZA1-3;O15247;Q9NZA1-2;Q9NZA1;Q96NY7-2;Q96NY7	CLIC4	22	1.1034e-289	-0.266715	-0.228503	-0.222162	-0.279616	-0.354225	-0.410889	-0.162896	-0.14519	-0.249085	-0.23455
P62310	LSM3	1	4.4927e-05		-0.228131						-0.125085		0.0462815
G5E9D5;Q9BQ52;Q9BQ52-4;E7ES68;Q9BQ52-2;Q9BQ52-3;J3QRS2;J3QL08;H7C2I4;J3QLK4	ELAC2	14	4.1163e-74	-0.26906	-0.225919	-0.316995	-0.155679	-0.0547669	-0.0793713	-0.497405	-0.375253	-0.0266753	-0.17994
O14646-2;O14646;H0Y8V4	CHD1	7	1.6345e-18		-0.224823	-0.295429	-0.0101344	-0.178616	-0.0495465	0.109561	0.0285692		0.0213376
A5YKK6-2;A5YKK6;A5YKK6-3;A5YKK6-4;B5MDN3;H3BVC9;H3BMZ2;H3BNB1;H3BR89	CNOT1	28	2.2652e-138	-0.0800727	-0.224756	-0.210062	-0.00333648	-0.213103	-0.186295	-0.112163	-0.137188	-0.060307	0.0241778
Q9BV57;Q9BV57-2;H7C382	ADI1	10	3.5966e-32	0.016211	-0.22457	-0.345436	-0.418774		-0.643428	-0.229535	-0.137521	-0.358861	-0.356015
P09382;F8WEI7	LGALS1	12	0	-0.277744	-0.224385			-0.118664	-0.102016	-0.00544924	-0.0166142	-0.0973321	-0.143564
P63165;B8ZZN6;B8ZZJ0;B8ZZ67;P63165-2;B9A032	SUMO1	4	2.6437e-11	-0.417579	-0.223509	-0.22297	-0.172197	-0.43374	-0.291186	-0.305503	-0.144345	-0.379057
O60664;O60664-4;O60664-3;K7ERZ3;K7EL96;O60664-2;K7ER39	PLIN3	24	0	0.0216219	-0.222111	0.00273852	0.137897	-0.0122862	-0.120922	-0.226156	-0.0673945	-0.0477708	-0.102032
Q9UII2;Q9UII2-3;Q9UII2-2	ATPIF1	3	1.0307e-08		-0.221707				-0.225734		-0.20533		-0.471849
G3XAH6;P51003;G3V2A0;Q9NRJ5;H0YJL4;H0YJ00;P51003-2	PAPOLA;PAPOLB	3	1.1147e-06	-0.0620079	-0.221337	-0.175305	-0.0802862	-0.354059			-0.0462356
H3BNE1;H3BR18;H3BM38;H3BPJ0;O00161-2;O00161;H3BNG6;H3BU94	SNAP23	3	3.7598e-15		-0.220513	-0.0978261	-0.0588035	0.0416635				0.130008	0.282025
P68032;P68133;Q5T8M7;Q5T8M8;A6NL76;F8WB63;B8ZZJ2	ACTC1;ACTA1	35	0	0.0179219	-0.22016	0.276794	0.00187429	0.28889	-0.0109337	0.156397	0.0253123	-0.053314	-0.047249
Q9H1E5	TMX4	2	1.6022e-15		-0.219925						-0.10036	-0.0356088	-0.209178
Q9BUL8;C9J5C3;H7C5M9;C9JSA3;C9JND6;C9J363;C9J6F3;C9J932;F8WDF3	PDCD10	6	6.4834e-50		-0.219539	-0.186475	-0.0792494	-0.15242	-0.242055	-0.162557	-0.0877794	0.144307	0.114767
Q96ST3;H3BP90;H3BNZ3	SIN3A	9	9.8445e-22		-0.219404	0.0357647	0.0635029		-0.654604	-0.347931	-0.212584		-0.149473
Q15645;H0YAL2;Q15645-2	TRIP13	9	2.1026e-65	-0.0853283	-0.21927	-0.0555913	0.088413	0.0861044	0.0873271	0.158725	0.0619835	-0.218414	-0.00585478
Q7Z478;H0Y8L1	DHX29	15	3.2709e-60	-0.144329	-0.218951	-0.441027	-0.374804	-0.10293	-0.397885	-0.298779	-0.180888	-0.176723	-0.0751704
P32322;B4DMU0;E2QRB3;P32322-2;J3KQ22;J3QL24;J3QKT4;J3KTA8;J3QKT3;J3QRZ0;J3QLK9;J3QL23;J3QL32;J3QR88	PYCR1	7	6.7692e-44	-0.374954	-0.218665	0.044604	-0.254978	-0.95062	-0.703501	-0.305057	-0.257977	0.0862403	-0.133559
P62158;H0Y7A7;E7ETZ0;E7EMB3;F8WBR5;M0QZ52;G3V479;G3V361;Q96HY3;G3V226;C9J7T9;P27482;P02585	CALM1;CALM2;CALM3	7	1.3359e-72		-0.218397	0.217603	0.317072	-0.112896	-0.0319461		-0.0705726	-0.108985	-0.076828
Q9Y3B9	RRP15	1	1.384e-14		-0.218363			-0.0923094	-0.00959692
K7EN45;Q13526;K7EMU7	PIN1	4	3.4478e-31		-0.218347		-0.158832		-0.0511899		-0.151458	-0.105954	-0.130476
J3QL56;O75880	SCO1	2	2.3401e-06	0.314174	-0.21734		0.0533894	-0.279949	-0.000404011		-0.342744
Q99733;F5HFY4;C9J6D1;E9PNW0;E9PJJ2;E9PS34;E9PNJ7;A8MXH2;C9JZI7;E9PKT8;E9PKI2;E9PP22;C9J1B1;H0YCI4	NAP1L4;NAP1L4b	12	1.2915e-227	-0.351387	-0.216837	-0.160734	-0.129513	0.0281448	-0.0567313	-0.0933403	-0.104372	-0.138346	-0.0731808
Q9NZU5;F5GX84;H7C3D2;C9IYS1;B4DG80;B4DEY6;F8WB09	LMCD1	10	8.5834e-53		-0.21677						0.415326	-0.0165558	0.0589399
H7BXH2;E9PKF6;Q5H9R7-6;Q5H9R7-2;Q5H9R7;Q5H9R7-5;G8JLI3;Q5H9R7-3;Q5H9R7-4;E9PQP7;E9PK08;E9PNN8;H0YEN2;E9PKG4;H0YDW1	PPP6R3	8	1.6071e-38	-0.564777	-0.216736	-0.249925	-0.0462803	-0.0917712	-0.300786	0.0924781	0.0419438		-0.0551416
O15230;Q5JTP4;E2QRK0;F2Z2S4	LAMA5	19	2.3885e-95	-0.490882	-0.215362	-0.470729	-0.3574		0.0167816	-0.24708	0.0467006
Q6P2E9;Q6P2E9-2;I3L2F4;I3L0V0;I3L3M2	EDC4	25	1.338e-197	-0.16775	-0.214793	-0.0191265	-0.0395328	-0.0674248	-0.0159284	-0.220026	-0.11738	0.104068	0.0432045
Q53H82	LACTB2	10	1.878e-52		-0.214692	-0.0621735	-0.180757	-0.448961	-0.151458		-0.31054		-0.285126
P11142;E9PKE3;E9PNE6;P11142-2;A8K7Q2;E9PN89;E9PLF4;E9PS65;E9PQQ4;E9PQK7;E9PK54;E9PPY6;E9PM13;E9PN25;E9PI65	HSPA8	55	0	-0.145765	-0.214508	-0.0956662	-0.228368	0.0301242	-0.0252945	0.0596322	0.0588014	0.0294175	0.0297002
Q9Y3E5;J3KQ48	PTRH2	6	4.3543e-60	-0.140857	-0.214324	0.368489	-0.198278		-0.0882854	-0.0111372	-0.203784		0.148869
Q5T1M5-2;Q5T1M5;Q5T1M5-3	FKBP15	4	2.1341e-20	-0.133147	-0.214274	-0.289563	0.067501	-0.272611	-0.350909	-0.152917	0.0382957	-0.274547	-0.194658
Q86Y39;K7EQ77;K7EK78;K7EP35;K7EMT4;Q86Y39-2	NDUFA11	4	1.0189e-14		-0.213621						-0.801179
O00468-2;O00468-6;O00468-3;O00468-5;O00468-4;O00468-7;O00468	AGRN	5	1.2599e-11		-0.213303	-0.462555	-0.0733022	0.370499		0.51783	0.217603
B4DLN1;B4E1E9;Q9UBX3;Q9UBX3-2;I3L1E8	SLC25A10	14	1.0052e-182	-0.193602	-0.212133	0.0955869	0.0415234	-0.176838	-0.229958	-0.325774	-0.0878254	-0.378382	-0.341336
Q9BTW9;J3KR97;Q9BTW9-4;Q9BTW9-5;I3L163;I3L439;I3L131;I3L143;I3L500;C9J1U4;I3L4D2;I3L3H4;Q9BTW9-3;I3L0V3;I3L1S3;I3L120	TBCD	15	1.8633e-52	-0.214759	-0.211264	-0.21088	-0.264859	-0.106576	0.14952	-0.0322707	0.00662118	0.132379	0.0210533
Q14683;G8JLG1;H0Y7K8	SMC1A	38	1.0509e-140	-0.0935096	-0.211047	-0.151058	-0.0797219	-0.14709	-0.2124	-0.107959	-0.0797677	0.0152121	0.0415234
B4DP38;Q9BQA1;H0Y711	WDR77	4	1.0152e-09		-0.210513	0.0124972	-0.0209844	0.0117819	-0.134208		0.0740944	0.097476
H3BSC0;Q13951;Q13951-2;J3KRT0;J3KS23	CBFB	3	1.188e-10		-0.209895	-0.427149	-0.58072	-0.169793	-0.278759		-0.152179		-0.112069
P08133;P08133-2;E7EMC6;E5RJF5;E5RK63;E5RI05;E5RFF0;E5RJR0;E5RIU8;H0YC77	ANXA6	65	0	-0.24081	-0.209461	-0.276485	-0.213604	-0.0930017	0.000432744	0.112767	0.0942361	0.0335111	0.0655723
J3KMX9;Q14232;B4DGX0;H0YGG4;F5H0D0	EIF2B1	9	1.668e-25		-0.209428	0.162855	0.181421	0.33308	0.11836		0.0659858	0.0690147	0.0931545
Q9UMS4;F5GY56;H0YGF3;F5H2I0	PRPF19	15	1.089e-149	-0.135871	-0.209311	-0.126297	-0.100376	-0.191936	-0.142576	-0.204366	-0.203369	0.0436245	-0.0671678
P49321;P49321-3;P49321-2;P49321-4;Q5T624;E9PI86;E9PPQ8;H0YDS9;E9PRH9;H0YF33;E9PPR5;E9PNB5	NASP	16	1.0476e-86	-0.228013	-0.209261	-0.135237	-0.102403	-0.244463	-0.234075	-0.0440921	-0.0391177	-0.333462	-0.124078
O14979-3;O14979-2;O14979	HNRPDL	13	1.967e-128	0.0176369	-0.209145	-0.0264108	-0.142115	-0.107119	-0.154923	-0.0245459	-0.0421894	-0.0675155	-0.040037
P10606	COX5B	6	6.1804e-30	0.0500489	-0.208428		-0.317391		-0.841043	2.36835	-0.483864		-0.126281
E9PRZ9;E3W975;E9PM92;O00193	C11orf58;SMAP	2	6.893e-25		-0.208294		0.111699		-0.0572566	-0.230093	0.0618453
E9PGF5;E9PF55;Q9HBL0;Q59G71;C9JI43;C9JFT7	TNS1	23	8.4687e-99		-0.208011							-0.13095	-0.174231
Q86WJ1-3;Q86WJ1-4;Q86WJ1-2;Q86WJ1;B5MDZ7	CHD1L	3	1.2679e-09	-0.122633	-0.207844	-0.119275	0.256165			-0.053314	-0.123025
J3QR09;J3KTE4;P84098;J3QL15	RPL19	16	7.7354e-231	-0.215061	-0.206745	-0.0701484	-0.0967612	0.0977456	0.119024	-0.00771013	0.0268709	-0.0412687	-0.205863
Q8WU90;B4DMW2;H7C466;F8WB26	ZC3H15	6	6.6703e-51	-0.186393	-0.206562	-0.16393	-0.141796	-0.0800117	-0.126329	-0.157448	-0.117333	-0.00187672	-0.284862
P42704;B8ZZ38;C9JCA9;H7C3W8	LRPPRC	90	0	-0.15125	-0.206129	-0.273954	-0.325232	-0.37992	-0.409623	-0.0812627	-0.136791	-0.335991	-0.309985
Q7L2E3-3;H7BXY3;Q7L2E3;Q7L2E3-2	DHX30	25	9.5287e-101	-0.278146	-0.205996	-0.184966	-0.262279	-0.329849	-0.165726	-0.227912	-0.0592694	0.290896	0.090447
Q8TCZ2-6;Q8TCZ2-3;Q8TCZ2-2;Q8TCZ2;Q8TCZ2-5	CD99L2	1	3.2634e-05		-0.205963
F6TQG2;P28370-2;P28370	SMARCA1	21	5.7525e-82	-0.188496	-0.205347	-0.33408		-0.421477	-0.636392			-0.288206	-0.191409
K7EPT6;Q92804-2;Q92804;K7EKB2	TAF15	4	1.0345e-74	-0.125777	-0.204798	0.0640551	0.192447	-0.272315	-0.431073	-0.113801	-0.0336434	-0.0363335	-0.346133
Q9NY93-2;Q9NY93;G3V0G3;F8WDT8;F8WEI3;H7C3E9;H7BZN7	DDX56	7	6.4546e-19	-0.624021	-0.204615	-0.188019	-0.135919	-0.0312678	0.0464212	-0.195368	-0.329667
E3W994;J3KR49;O75122;F5H604;E7ERI8;E7EW49;E9PBA6;F5H3X0;C9J668;D6RBU8;O75122-2;B3KR06;E7ENG2	CLASP2	5	1.3003e-40	0.00115369	-0.204333	0.0241778	-0.156466	-0.268313	0.0384362	-0.168317	0.0758749
Q9NR09;H7C094;H7C3P0	BIRC6	17	3.5519e-54	-0.260618	-0.204283	0.133432	-0.100005	0.0639171	-0.198692	-0.25708	-0.334589		0.0655723
O43747;O43747-2;J3KQU9;B3KXW5;H3BNR4;H3BR36;H3BUN9;H3BRM7;H3BN71;B4DGE1;H3BS13;H3BV30;B3KNW1;H3BN75;H3BNN2	AP1G1	19	6.5575e-94	-0.290551	-0.204067	-0.0237977	-0.0407343	-0.0474279	0.0863762	0.0346383	0.024887	0.0896337	0.0489336
E9PR38;E7EWT3;H0YEH2;B4DG92;Q14671-2;Q14671;Q14671-3;Q5T1Z4;Q5T1Z8;H0YDK8	PUM1	3	3.7385e-06	-0.680382	-0.204	-0.509615		-0.422559		-0.24407	-0.319028		-0.466955
O95777;F2Z2Y6;C9JIZ0;C9JNV3	NAA38	4	6.814e-18		-0.203801				-0.393255		-0.0637107		0.0485152
P21291;E9PS42;E9PP21	CSRP1	13	1.5937e-263	-0.250629	-0.20312	0.00992041	-0.0354313	0.383055	0.377512	0.292664	0.289244	0.0448837	-0.0531494
P48637;B7Z514;P48637-2	GSS	12	1.3659e-203	0.0589399	-0.20234	0.157173	0.209765	0.032383	-0.120733	0.0237521	0.0945063	0.0223323	-0.0263961
Q01780;B4DKG8;Q01780-2;K7EJ37	EXOSC10	10	4.0251e-30	-0.150577	-0.20229	-0.0368514	0.0582472	0.155749	0.00906047	-0.248776	-0.26214	-0.0197992	0.03492
Q9GZT3-2;Q9GZT3;H0YJ40;G3V4X6;G3V2S9;H0YJW7;H0YJ07;H0YJU7;H0YJI1	SLIRP	8	3.4158e-77		-0.20156		-0.184031		-0.332444		-0.18413		-0.324654
Q9H7D0;H0Y7N4;Q9H7D0-2;H0YB14	DOCK5	9	1.2731e-36	-0.222936	-0.201427			-0.115879				-0.246721	-0.0219948
Q9Y230;B3KQ59;M0R0Y3;M0QXI6;M0R0Z0;M0QXZ7	RUVBL2	21	2.1383e-174	-0.0401557	-0.201244	0.00417776	0.0453032	0.00834346	-0.0989227	0.0333701	-0.032551	-0.0819039	-0.103922
Q92797;Q92797-2;M0R3C7;M0R033;M0R1C2;M0R180;M0QXP5	SYMPK	10	5.9102e-43	-0.24052	-0.201161	0.0257376	0.135404	-0.257666	-0.265674	-0.104279	-0.0336138	0.026021	-0.114316
Q13162;H7C3T4;A6NG45;A6NJJ0	PRDX4	15	2.5735e-225	-0.0426202	-0.201062	0.0705267	-0.0248981	-0.0682716	-0.188726	0.250113	0.117429	0.242206	0.0982848
Q13185;C9JMM0;B8ZZ43	CBX3	9	9.7669e-231	-0.172148	-0.2002	-0.318902	-0.297963	-0.244514	-0.243574	-0.225481	-0.197286	-0.135301	-0.211682
Q14980;Q14980-2;Q14980-4;Q14980-3;F5H4J1;H0YFY6;Q9BTE9;F5H6Y5;K4DIE0;F5H0Z7;F5H763;F5H2F3;F5H3L6;F5GZW1;F5H1L0;F8W6T3;F5GWK2;F5H073;F5H068;F5H7R5;F5H4Y4;F5GWA2	NUMA1	97	0	-0.199968	-0.199852	-0.16267	-0.0777565	-0.325937	-0.320648	-0.343055	-0.310808	-0.306288	-0.294916
O00273;O00273-2	DFFA	6	4.426e-26	0.051024	-0.19967	0.00432161	-0.330193	-0.331754	-0.247286	0.336626	-0.279669
P63208;E5RJR5;E7ERH2;F8W8N3;P63208-2;E5RGM3	SKP1	7	1.1097e-65		-0.199139	0.143916	-0.212685		-0.393122	-0.161573	-0.325449	0.201885	-0.204183
Q96C19;H0Y4Y4;Q9BUP0-2;C9JTV4;Q8WYH2	EFHD2	8	2.8517e-34	-0.0215408	-0.198974	-0.153045	-0.282105	0.0801119	0.051024	-0.388998	-0.0579172	-0.272611	-0.0874574
Q9H8H0;J3QKS9;J3QLQ6;J3QR28;B7Z5V9	NOL11	2	1.1912e-26	-0.0261757	-0.198874	-0.0605327	-0.374131	0.021764		-0.377988	-0.268765	0.211386	-0.00801475
Q8TAQ2-2;Q8TAQ2-3;Q8TAQ2;F8VXC8;F8VZW6	SMARCC2	17	4.8908e-161	-0.193074	-0.19856	-0.251041	-0.22678	-0.407077	-0.301621	-0.159041	-0.213839	-0.221102	-0.301017
Q5VWZ2-2;Q5VWZ2	LYPLAL1	3	4.9178e-10		-0.198278
Q9Y6N5;H3BNX3;H3BMS6;H3BV36;H3BNP9	SQRDL	9	1.1202e-70	-0.0804692	-0.197517	-0.405566	-0.157399	0.194339		-0.284616	-0.254358	-0.15266	-0.188858
P00338;P00338-3;P00338-4;P00338-5;P00338-2;F5GXY2;F5GYU2;F5GXH2;F5H5J4;F5H6W8;F5GZQ4;F5H8H6;F5GXC7;F5GWW2;F5GXU1;Q6ZMR3	LDHA	35	0	-0.169728	-0.196095	0.0694272	0.0756011	-0.12089	-0.175648	-0.151795	-0.144361	-0.138156	-0.136902
P31040;D6RFM5;E9PBJ5;H0Y8X1	SDHA	16	3.8339e-190	-0.164124	-0.195765	-0.350614	-0.416943	-1.50234	-1.48799	-0.760993	-0.838796	-0.305717	-0.173287
Q8WUM4;Q8WUM4-2;C9IZF9;F8WEQ7;F8WBR8;F8WDK9	PDCD6IP	45	0	-0.0176507	-0.195715	0.148088	0.114367	0.121811	0.0794293	0.044604	0.0436245	0.0344975	-0.00614452
P25685;B4DX52;M0R080;M0QYT3;M0QXK0;M0R1D6;M0QZD0;M0R128	DNAJB1	11	2.6969e-85	-0.180103	-0.195583	-0.19765	-0.330139	-0.0326248	-0.211565	0.09815	0.00489684	0.178874
Q9UQB8-3;Q9UQB8-5;Q9UQB8-4;Q9UQB8-6;Q9UQB8-2;Q9UQB8;I3L4C2;F8W878;B4DWA1;I3L3C6;I3L2M4;I3L2J6;I3L113;I3L3C5;I3L526;I3L0Y9;I3L125;I3L0M4;I3L3J7;I3L327;I3L1C8	BAIAP2	8	1.3917e-28		-0.195566	0.369941	-0.534537				-0.71319
P28482;A8CZ64;Q16659	MAPK1	15	2.9576e-77	-0.26913	-0.195451	-0.24185	-0.158075	-0.25808	-0.115019	-0.253137	0.0391384	0.0947766	-0.0112099
P35270	SPR	8	6.3684e-233	-0.24226	-0.194873	-0.31088	-0.363828	-0.384414	-0.382513	-0.326932	-0.423758	-0.299312	-0.253928
O14737;B4DE64;K7EQA1;K7EL31;K7ESJ4;Q3HM38;K7EPG2	PDCD5	10	5.1467e-194		-0.194856	-0.0870589	-0.264616		-0.0990926	0.105812	0.204892	-0.0286165	-0.0622187
C9J453;O15344-2;O15344;C9JZJ7	MID1	5	7.1707e-15	0.539035	-0.194047
Q92890;Q92890-1;Q92890-3;A6NJ11;C9IZG3;C9J6N9;C9JNP9	UFD1L	7	2.5998e-66	-0.26259	-0.193915	-0.239634	-0.232142	-0.135206	-0.183605	-0.224317	-0.194658	-0.018498	-0.00771013
O95453-2;O95453;O95453-3;H3BRK1;B4DSB0	PARN	4	7.6837e-11	-0.182835	-0.193915	-0.120765		-0.104294		-0.580116	0.365804
P21399;Q9HBB2;Q5VZA6	ACO1;IRP1	23	1.1605e-280	-0.160992	-0.193651	-0.321694	-0.200366	-0.19952	-0.225363	-0.154217	-0.0647968	-0.0210283	-0.0303393
P57740;Q6PJE1;B4DZ67;H0YG15;G3V1T4	NUP107	8	6.6721e-34	-0.273256	-0.193338	-0.249857	-0.211565	-0.108239	-0.118586	-0.340185	-0.298566	-0.0873042	-0.0624296
P19784;H3BSA1;H3BV19	CSNK2A2	7	1.7878e-43	-0.0510703	-0.19309	-0.0456548	0.0359054	-0.0366591	0.0882773	-0.0753984	-0.0808659		-0.160282
P42224;P42224-2;J3KPM9;E7EPD2;D2KFR9;E7ENM1;E9PH66;H7BZ88;H7BZB5	STAT1	34	0	-0.217407	-0.193057	0.00733905	-0.036082	-0.101041	-0.0462058	0.0467006	0.104471	0.158337	0.175812
P55060-3;P55060;P55060-4;B4DUC5;P55060-2	CSE1L	57	0	-0.102667	-0.192513	0.0663992	-0.102775	-0.0672282	-0.0416102	-0.0274838	-0.0396959	-0.133986	-0.097965
Q9Y5S2;H0YLY0;H0YLR5;H0Y6V3;H0Y7V8;Q09013-12;Q09013-10;Q09013-2;Q09013-8;Q09013-5;Q09013-7;Q09013-11;Q09013-15;Q09013;Q09013-16;Q09013-6;M0R333;Q09013-1	CDC42BPB	13	2.4977e-49	-0.233532	-0.192332	-0.344117	-0.672727	-0.387714	0.0318186	-0.253034	-0.522716	-0.22048	-0.305574
O94906-2;O94906	PRPF6	28	3.2777e-144	-0.0452379	-0.192183	-0.199819	-0.27507	-0.0606831	-0.0485465	-0.207878	-0.278619	-0.0210283	0.14991
Q9NP81;M0QWZ7;Q9NP81-2;E7EX87;M0R2C6;M0R259;M0QX29;M0R2H5;B4DJM9	SARS2	6	2.2876e-21	0.0201999	-0.192183	0.0344975	-0.077452	0.0480967	-0.210847	0.0251706	-0.0498302	-0.247782	-0.207661
Q9UBB4-2;Q9UBB4;B1AHE4	ATXN10	4	3.6119e-16	-0.321297	-0.192118	0.0471195	0.0622599	-0.227624	-0.022112	0.233643	0.0423642	-0.25281	0.155749
Q9BXB4	OSBPL11	3	1.38e-13		-0.19164	-0.312473	-0.309681	-0.361861	-0.130602	-0.208878	-0.38628	-0.340021
O00267-2;O00267;M0QYL9	SUPT5H	19	3.7568e-85	-0.477844	-0.190783	-0.117834	-0.0321969	-0.0767823	-0.19408	-0.162509	-0.29191	0.253868	0.0861044
Q7L2H7;J3KNJ2;B4E2Q4;H0YCQ8;E9PN86;E9PRY0;E9PRI2;E7ESM3	EIF3M	15	1.2229e-222	-0.0124754	-0.190734	-0.108379	-0.102171	0.0306892	0.14496	0.0233263	0.0714881	0.0721744	-0.0535536
P62899;H7C2W9;C9JU56;B7Z4E3;P62899-3;P62899-2;B7Z4C8;B8ZZK4	RPL31	13	3.8682e-149	-0.11688	-0.190734	-0.157802	-0.226459	0.0241778	0.0517201	0.0123541	0.0728604	0.0160684	-0.0491733
P05387;H0YDD8	RPLP2	9	0	-0.290409	-0.190734	-0.163058	-0.190141	0.0483757	0.132906		0.0377336	-0.306413	-0.130808
P36404;P36404-2	ARL2	8	1.0163e-21		-0.190355		-0.0059417		-0.221724	0.0588014	-0.0930479		0.0691522
Q9P287;Q9P287-4;Q9P287-3;Q9P287-2;B4E318	BCCIP	7	1.2739e-65	-0.197964	-0.190026	-0.112132	-0.222549	-0.0561912	-0.248605	-0.310522	-0.269408	-0.120122	-0.231261
Q99471;H3BPF6;Q99471-3;H3BMQ1;Q99471-2	PFDN5	8	6.2183e-135		-0.189861	-0.0413132	-0.0414617	-0.0716183	-0.0780763	0.151469	0.00633393	0.0760117	-0.0541976
E9PIN3;Q9UBU9;Q9UBU9-2;E9PLA7	NXF1	8	7.5186e-48	-0.0702847	-0.189746	-0.04375	-0.214006	-0.075216	-0.103302	-0.305521	-0.299756	0.139469	-0.197104
P42677;Q5T4L4;C9J1C5	RPS27	7	2.275e-61	0.0282862	-0.189022	-0.254255	-0.227185	-0.0927555	0.0764223	0.0411028	0.0521376	-0.32063	-0.194526
P36551;H0YA22;D6RER6	CPOX	10	2.678e-39	-0.110231	-0.187724	-0.391077	-0.461959	-0.454387	-0.0316364	-0.407115	-0.466098	-0.4618	-0.371758
Q9BS26	ERP44	10	6.1001e-58	0.0103502	-0.187609	0.0565835	-0.119197	-0.00569545	-0.100113	0.0619835	-0.0442111	0.0426443	0.103665
P78406;E9PQ57;E9PPG9;B0QZ36;B0QZ37	RAE1	7	3.3667e-95	-0.193833	-0.186754	0.0482362	0.127633	0.399007	-0.0395476	-0.0866912	-0.255804	0.120086	0.216734
P14854;K7EQD3	COX6B1	4	7.6287e-11		-0.185753						-0.750785		-0.318308
O95816;B4DXE2;A2A296	BAG2	11	2.6459e-86	-0.136506	-0.185409	-0.192876	-0.17749	-0.122303	-0.0910949			0.111566	0.0724489
Q9NX63;C9JRZ6;F8WAR4;G3V1K1;F8WD73	CHCHD3	10	4.0598e-56	-0.355682	-0.185015	-0.0168915	-0.116739	-0.185704	-0.216719	-0.460251	-0.405356	-0.172083	-0.333843
O14907	TAX1BP3	2	3.2659e-23		-0.185015				0.309293	-0.0240911	-0.0845632	-0.0371771
C9JA28;Q9UNL2;B4E2P2;C9J365	SSR3	3	5.0949e-99	-0.309789	-0.184818		-0.0665029		0.0330882	-0.306877	-0.310379	0.0784732	0.067501
E9PDE8;O95757;E7ES43;D6RJ96	HSPA4L	23	6.9156e-257	-0.232972	-0.184769	-0.179596	-0.22164	-0.235382	-0.264842	0.0586628	-0.0796762	0.372061	0.347212
B5MC22;Q9UDX5;H7C417	MTFP1	1	0.00011666		-0.184507
O60231;B0V0F8;Q5SQH5;B0V0F7;Q5JP46	DHX16	7	2.049e-30	-0.175289	-0.184359	-0.269808	0.0255958	-0.0515636	-0.185294	0.021764		-0.201493	-0.168252
Q9Y2T2;H0YBM0;E5RJ52;P53677	AP3M1	5	2.2066e-17		-0.184146		-0.0129266		-0.0547819		-0.0151846	0.147958	0.130931
P34897-3;P34897;P34897-2;B4DLV4;G3V5L0;H0YIZ0;G3V2Y4;G3V4W5;G3V540;G3V241;G3V3Y8;G3V4T0;G3V4X0;G3V2W0;G3V2E4;G3V2D2;G3V2Y1;G3V3C6	SHMT2	22	0	-0.137188	-0.183933	-0.0218483	-0.00207898	-0.442262	-0.514965	-0.188874	-0.170719	-0.197104	-0.204915
Q13425;H0YCS0;Q13425-2;J3KT21;H7BY41;Q13884-2	SNTB2	7	2.5356e-24		-0.183736	-0.111617			-0.198113			-0.131455	-0.0439731
M0R0W6;P30530-2;P30530	AXL	3	1.9543e-08		-0.183523			-0.257011	0.0601858			-0.0843491	-0.349805
E9PBL8;Q8WTW3	COG1	2	4.2147e-05		-0.183245		0.27739		0.197236			0.111432	0.0735461
Q9Y316-2;Q9Y316;Q5R2V8;F8WCZ0	MEMO1;C2orf4	5	2.574e-21	-0.0898353	-0.18313						-0.124299		-0.387261
P84085;C9J1Z8	ARF5	10	8.2561e-91		-0.182868	0.157561	0.0219061		-0.122727		-0.166924	0.059909	-0.0301477
D6R9D6;A0AV96-2;A0AV96;D6RBS9;B7Z8Z7;D6REZ6;D6RCT1;D6RBP6;D6RA49;D6RFL5;D6R9M7;Q5T0W7;B3KWU8;B4DZ27;Q9NQ94-5;Q8TBY0;Q9NQ94-3;Q9NQ94-2;F8W9F8;Q9NQ94-4;Q9NQ94	RBM47	4	3.6503e-22	-0.157061	-0.182049	0.300768	0.418892			-0.0750792	-0.098521
O00592-2;F5H7A2;O00592;F5GWY5	PODXL	5	1.0742e-13	-0.119604	-0.181428	-0.173401	-0.228402	0.28155	0.588421	-0.210596	0.0976108	-0.183507	-0.32516
O00410;O00410-3;H0Y8C6;B4E0R6;O00410-2;E7ETV3;E7EQT5;C9JMV5;E7EV12;H0Y3V4;C9JZD8;E7EWK4;E7EX05;C9JZ53;C9JQT6;E7ESA1;E7ESZ1;E7ETV8;C9J875;C9JXE0;C9J5I6	IPO5	51	0	-0.212735	-0.181149	-0.00846455	-0.174166	0.0831112	-0.00990194	-0.00365464	0.00748258	-0.0281015	-0.0972549
Q9UNF0-2;Q9UNF0;B0QYG7;B0QYG8	PACSIN2	9	1.9861e-58	0.0429244	-0.1811	-0.359601	-0.318686	-0.0198431	-0.117913	-0.00678216	-0.235314	-0.188808	0.0321008
Q9NPF4;G3V445;G3V282;G3V249;G3V425	OSGEP	3	5.4603e-20		-0.180348		-0.0245752		0.159629		0.156655
Q9NQP4;E9PQY2	PFDN4	4	5.1419e-104		-0.180038				-0.0911103		0.0968016		0.111165
F2Z2Y8;Q9H0E2;B3KR28;E9PNS3;E9PP67;E9PQ25;B3KXC6;E7EN89	TOLLIP	4	1.2268e-22		-0.179972	-0.119651	0.108357				-0.43047	0.042084	-0.130097
O15116;E5RJ47;E5RH18	LSM1	3	2.1242e-08		-0.179858						-0.209595
Q9Y4W2-2;Q9Y4W2;Q9Y4W2-3;Q9Y4W2-4	LAS1L	10	2.2826e-38	-0.275612	-0.179498	-0.179139	-0.145621	-0.129245	0.0382957	0.0164963	-0.205214		-0.144792
P62987;J3QS39;J3QTR3;F5H6Q2;F5GYU3;F5H2Z3;F5H265;F5H7Y5;B4DV12;F5H388;F5H747;F5GXK7;J3QKN0;P0CG47;Q96C32;F5H7K6;F5H041;P0CG48;M0R2S1;M0R1V7;F5H4D8;M0R1M6;J3QLP7;J3QRK5;J3QSA3;F5GZ39;K7EMA8;J3KSM4	UBA52;UBB;RPS27A;UBC;UBBP4	10	7.1404e-229		-0.179221				0.0347792		0.0457225		-0.250234
O75643;O75643-2;C9JAQ9;B4E0P5	SNRNP200	101	0	-0.186081	-0.178633	-0.470809	-0.429051	-0.286463	-0.237609	-0.204399	-0.16503	-0.034249	-0.0268957
Q9Y5Y2;H3BNF0;H3BQR2;H3BNS4;H3BRK5;B7Z6P0;H3BMW1;H3BRE1	NUBP2	6	1.6288e-49		-0.178584	-0.0993244	-0.135459	-0.0764324	-0.223711	-0.0942024	-0.330864	0.0182069	-0.125746
Q709C8-4;Q709C8-2;Q709C8-3;Q709C8	VPS13C	8	9.552e-31	-0.239822	-0.178355	-0.127999	-0.0141207	-0.092294	-0.0283369	-0.249496	-0.277709	-0.373196	-0.193321
Q5QPM7;Q92530;E7ER20;F5H4Z3;Q5QPM9;H0Y555	PSMF1	5	6.4019e-23	-0.310075	-0.178224	-0.0646459	-0.0171688	0.0703893	-0.194972	-0.392705	-0.0188634	-0.0526854	-0.069467
F5H8E5;B7Z815;Q93009;H3BND8;F5H2X1;I3L2D8	USP7	24	3.6822e-117	-0.0106284	-0.177702	-0.00555061	-0.0405711	-0.00723157	-0.105535	0.0402612	-0.0437649	-0.0493076	-0.0863236
P14923	JUP	32	0	-0.265535	-0.177343	0.0553345	-0.00148674	-0.130065	-0.0158117	-0.368383	-0.432221	-0.170865	-0.193008
Q14157-5;Q14157-4;Q14157-1;Q14157-3;F8W726;Q14157;Q5VU77;Q5VU81;Q5VU80;Q5VU79;Q5VU78;H0Y5H6;H7C2T8	UBAP2L	15	1.8949e-133	-0.276747	-0.177311	-0.251865	-0.164965	-0.182082	-0.150753	-0.285372	-0.114785	0.0304067	0.0437644
F8W1R7;P60660-2;P60660;G3V1V0;J3KND3;G8JLA2;B7Z6Z4;G3V1Y7;F8VPF3;F8VZU9;F8W180;H0YI43;F8W1I5;P14649;F8VXL3	MYL6	10	2.1118e-271	0.0467006	-0.177311	-0.183245	-0.132784	0.169284	0.0621217	-0.0786551	-0.124047	0.0654344	-0.0204575
Q9UBQ0;Q9UBQ0-2;F8VXU5	VPS29	6	3.9952e-40	-0.259996	-0.176707	-0.111726	-0.0788379		-0.287343	-0.189253	-0.170345	0.0912598	0.0302654
Q8WWC4;H7C0V0	C2orf47	5	2.5275e-17		-0.176414	-0.322397	-0.309663		-0.526805		-0.479452
P63173;J3KT73;J3QL01;J3KSP2	RPL38	7	1.6274e-38	0.00834346	-0.176348		-0.0147911	-0.0256028	0.27262		0.0942361
A8MT37;P49840;M0QYV0	GSK3A	2	2.3362e-06	-0.115035	-0.176234
O43837;O43837-3;O43837-2	IDH3B	6	3.4061e-57	-0.300058	-0.176055	-0.456029	-0.430937	-0.392118	-0.239822	-0.431015		-0.511238
Q08209-2;Q08209;Q08209-3;E7ETC2;A1A441;A8W6Z8;E9PPC8;E9PK68;F5H0F8;Q5F2F8;P16298-2;P16298-3;P16298;P16298-4;P48454-2;P48454;P48454-3;H0YB02;H0YC26;G3V111	PPP3CA	9	1.1786e-35	0.257976	-0.175876	0.139077	-0.044226	-0.292511	-0.357049	-0.0605628	-0.0391473	-0.037488	-0.0613303
Q9H3S7;B4DST5;R4GMM7;C9JD91	PTPN23	6	1.7736e-16	-0.00701409	-0.175859	0.167358	0.181548	0.112233		-0.241594	0.00115369	0.0359054	0.131063
P07339;H7C469;C9JH19;F8WD96;H7C1V0;F8W787	CTSD	21	0	-0.109016	-0.175012	-0.11904	-0.0924017	-0.191376	-0.155325	-0.440401	-0.526431	0.243303	0.184344
Q9NQX4;Q6P1W8;E9PE01;H0YMK3;H0YM93;H0YM96	MYO5C	17	1.0409e-63		-0.174947		0.151079		0.30229	-0.281123	-0.238289		-0.000259708
Q5SRE5-2;Q5SRE5;H7C4K7	NUP188	12	1.4863e-40	-0.190372	-0.174035	-0.581367	-0.672037	-0.297449	-0.314499	-0.254255	-0.266177	-0.211231	-0.393046
Q9NVH1-3;F5H1N1;Q9NVH1;Q9UMU8;Q5TH61;B4DGD5;Q9NVH1-2;B1AK20	DNAJC11	3	6.7363e-23		-0.173677	0.00963382	0.0947766	0.0360461	0.0328061	-0.12975	0.116365	0.00259452	-0.132594
P05976-2;P05976;P08590	MYL1;MYL3	2	2.8528e-09		-0.173075				0.0581086			0.0739573
B4DXK8;Q8TED0;B4DU75;H0Y8P4;D6RF65	UTP15	3	2.3632e-09	0.0621217	-0.172018	0.00604663		0.251689		0.285698
Q5VT52-2;Q5VT52-3;Q5VT52;B4E2Q6;Q5VT52-4	RPRD2	9	2.3591e-25	-0.00572441	-0.171872	-0.178224	-0.0148785	-0.500014	-0.373346	-0.221438	-0.335208	-0.323859	-0.0781676
Q86X55-1;Q86X55;Q86X55-2;K7EQA8;K7EK20;K7EPK1;K7EQB9	CARM1	9	2.9849e-29	-0.150577	-0.171791	0.059909	-0.0572115	-0.099139	-0.237251	-0.0128829	-0.0616766	-0.051444	-0.111072
Q15029-2;Q15029;K7EJ81;K7EP67;K7EJ74;K7EIT3;K7EIV5	EFTUD2	42	0	-0.152211	-0.171352	-0.153543	-0.206845	-0.164027	-0.142767	-0.0783656	-0.0576769	-0.0615109	-0.103302
Q15404;Q15404-2	RSU1	13	1.073e-142	-0.0740461	-0.17132	-0.0274544	-0.0313415	-0.00513068	0.0761486	-0.000129848	0.0107798	0.0588014	0.0024505
Q9H7Z7;A6NHH0	PTGES2	9	4.3274e-104		-0.170962	-0.193239	-0.330284	-0.473951	-0.236792	-0.42554	-0.573961	-0.200482	-0.343311
Q8WUW1;F5H577;Q8WUW1-2	BRK1	6	3.9469e-17		-0.170524		-0.389376		-0.62211		-0.0602017		-0.336246
P30084	ECHS1	14	0	-0.0783047	-0.170118	-0.0619627	-0.0606681	-0.276572	-0.0949726	-0.192348	-0.197186	-0.119369	-0.379958
Q12860-2;Q12860;Q12860-3	CNTN1	5	5.8363e-13	0.0617071	-0.170004
Q71UI9;P0C0S5;Q71UI9-4;Q71UI9-2;C9J0D1;Q71UI9-3;C9J386	H2AFV;H2AFZ	6	9.1901e-41	-0.207911	-0.169631	-0.123057	-0.12551	-0.243045	-0.320648	-0.0380656	-0.0551865	-0.176528	-0.14709
Q8TAT6;Q8TAT6-2;I3L4U9;B4DG89	NPLOC4	9	8.5127e-103	-0.162008	-0.169582	0.0437644	-0.60964	0.183455	0.0743684	-0.178339	0.010923	0.0687396	-0.121267
O14672;B4DU28;H0YNC5	ADAM10	3	1.1312e-10	-0.282211	-0.169128	0.0223323	-0.0107011			0.0654344	-0.123953	0.350497	-0.565417
P41091;Q2VIR3;Q2VIR3-2;F8W810;H7BZU1	EIF2S3;EIF2S3L	13	2.1575e-207	-0.115175	-0.168658	-0.120498	-0.154827	0.0434845	-0.087013	-0.0966069	-0.070618	0.0497702	0.013498
Q9NT62;F8WDI0;Q9NT62-2	ATG3	3	1.2038e-20		-0.168204			-0.228267	-0.124094	0.065848	0.0485152	-0.0925709	0.13606
Q9NR28-2;Q9NR28;F5H796;F5GX50;F5GXT8;Q9NR28-3;F5GYH3;H7BZK7;F5H0Q4;H7BZQ7	DIABLO	6	7.35e-39	0.0749164	-0.168123	-0.293978	-0.188677		-0.306805	-0.782	-0.55332	-0.451169	-0.0549467
Q9Y281;Q9Y281-3;F8WDN3;G3V2U0	CFL2	13	6.3062e-263	-0.125998	-0.167491		-0.0231085		0.139731	-0.283755	-0.0241351	-0.0226102	0.0861044
P48059-2;P48059;P48059-4;P48059-5;P48059-3;H0Y592;C9JF46;B4DPH6;H3BPU6	LIMS1	9	2.3168e-38	-0.395568	-0.167264	-0.436803	-0.50273	0.28759	-0.0721187		-0.499055	-0.0634092	0.0912598
Q01650;H0YJ95;G3V4Z6;Q9UM01;Q92536	SLC7A5	7	7.2026e-100	-0.213337	-0.167102	-0.0436013	0.110898	0.00590296	0.165301	0.638862	0.762987	0.207268	0.283329
O15511;B1ALC0;O15511-2	ARPC5	6	9.8146e-39	-0.0600964	-0.167005	0.998051	-0.0290433		-0.0932171	-0.0187026	-0.172961	0.0325241	0.0267293
P05556;P05556-2;P05556-5;P05556-4;P05556-3;E7EQW5;C9JPK5;Q5T3E6;E9PLR6;E7EUI6;H7C4N8;E7ERX5;C9JJP8;Q5T3E5;E9PQJ2;C9JNE0	ITGB1	29	0	-0.165159	-0.166519	-0.389394	-0.410601	-0.0480542	-0.0837374	-0.356901	-0.272559	-0.187034	-0.137775
Q5T447	HECTD3	1	2.435e-07		-0.166049							0.161952
P15170-2;P15170-3;P15170;H3BR35;Q8IYD1;H3BSV8	GSPT1;GSPT2	21	1.1366e-92	-0.126896	-0.165742	0.0574156	-0.0449551	0.0593553	-0.0214675	0.0285692	-0.00802926	-0.0079132	-0.0864308
Q07666;Q07666-2;Q07666-3;Q5VWX1	KHDRBS1	10	9.7524e-73	-0.0568363	-0.165596	0.059909	-0.169972	-0.0847774	-0.323083	-0.221842	-0.246241	-0.181837	-0.259306
Q96T76;Q96T76-8;Q96T76-9;Q96T76-5;H0Y746;H7C1W5;Q5T454;Q96T76-7;H0Y7V3;B0QZ77;F8WCH8	MMS19	13	1.5623e-63	-0.133907	-0.165418	0.235605	0.121679	0.0691522	0.157044	0.0683269	0.105544	0.0114956	0.0528332
Q8WY22;REV__Q96PE2	BRI3BP	3	1.9107e-92		-0.16537		-0.319658				0.00158609
F5H324;P51690;F5GYY5	ARSE	4	2.0137e-30	-0.106218	-0.16482	0.0532504	-0.484166					-0.0814611
Q14789;Q14789-2;E7EU81;H0Y867;H7C5I7;C9JGI8;C9J4Q3;REV__Q8N884-2;REV__Q8N884	GOLGB1	82	0	-0.128503	-0.164561	0.167486	0.0394192	-0.111025	-0.0850835	-0.901661	-0.219421	0.854634	0.642101
P17812;B4DR64;B7Z9C4	CTPS1	19	1.6851e-271	-0.188858	-0.163591	0.169797	0.078883	0.261471	0.2587	0.208642	0.235727	0.214125	0.237441
P15121;E9PCX2;E9PEF9	AKR1B1	20	0	-0.139681	-0.16246	0.0919367	-0.0164828	-0.0448807	-0.049039	-0.180463		0.165301	0.164271
P53680;M0R0N4;M0QYZ2;P53680-2;M0QZ21;M0R1S0	AP2S1	4	3.7742e-13		-0.162267						-0.168917
P51114-2;B4DXZ6;P51114;E7EU85;E9PFF5;P51114-3;C9JZE0;C9JY20;C9JAJ4	FXR1	11	1.2694e-63	-0.0892673	-0.161815	-0.183916	-0.162751	0.0297002	-0.106172	-0.00602862	-0.129071	-0.0519823	0.0732718
Q15102;M0R389;M0R1K3;M0QZT2;M0QXS6;M0R323	PAFAH1B3	11	6.6897e-93	-0.135459	-0.161766	0.0716254	0.0936954	-0.0869057	-0.0384952	0.0738202	-0.0375324	0.110764	0.0227584
P18859;P18859-2;A8MUH2	ATP5J	7	5.371e-22		-0.161185						-0.240231
P62829;C9JD32;J3KT29;B9ZVP7;J3KTJ3;J3QQT9	RPL23	11	1.015e-223	-0.362232	-0.161089	-0.125982	-0.0962984	0.146003	0.0521376	0.0676387	0.010923	-0.0356679	-0.0730442
Q8WUM0;F5H5C2;Q5T8N1;Q5TDI3	NUP133	20	7.3683e-179	-0.304291	-0.16104	-0.247371	-0.18531	-0.048263	-0.0455952	-0.109312	-0.253515	-0.0978569	-0.164577
Q08752	PPID	8	4.5517e-33	-0.281965	-0.160895	-0.120106	-0.277919	-0.111695	-0.122538	-0.107912	-0.0866452	-0.189614	-0.0369106
Q9H2M9;Q9H2M9-2;F8WDJ2	RAB3GAP2	18	1.0391e-55	-0.093448	-0.16004	0.16954	0.119423	-0.076326	-0.131503	0.218347	0.196229	0.206768	0.186754
P46108;P46108-2;I3L297	CRK	7	4.7756e-60	-0.148593	-0.159992	0.033793	0.103128	0.0255958	-0.0987527	0.105276	-0.0545271	0.287945	0.254957
Q13123;E7EQZ7;D6REL4	IK	6	9.8397e-16	-0.172441	-0.159299	-0.0825606	0.0976108	-0.138886	-0.307644	0.24062	0.0930192	-0.166033
P18124;A8MUD9;C9JIJ5;C9JZ88	RPL7	22	1.8102e-260	-0.133306	-0.159219	0.00705194	-0.0590891	0.157432	0.147567	0.0487942	0.0387171	-0.0364667	-0.139411
Q14152;F5H335	EIF3A	68	0	-0.166373	-0.159057	-0.0500543	-0.046772	0.111165	0.0847446	0.0254541	0.0122111	-0.0079132	-0.0375472
P61769;F5H6I0;H0YLF3	B2M	3	3.1003e-14		-0.158929				-0.482714		0.179638		0.23952
Q13620-3;Q13620-1;K4DI93;Q13620;A6NE76	CUL4B	13	3.6361e-39	-0.0591793	-0.158848	0.331017	0.312433	0.103263	0.086512	0.204642	-0.329867	-0.0315922	-0.0858182
Q16643;A8MV58;Q16643-2;D6R9W4;F8W9Z3;D6R9Q9;D6RFI1;D6RCR4	DBN1	21	8.6562e-195	-0.181493	-0.158413	-0.0204282	-0.0367478	-0.194361	-0.156981	-0.0173732	0.0965317	-0.109405	-0.12224
P30042;P30042-2;H7C1F6;H7C2G3	C21orf33	8	2.6431e-45		-0.158204		-0.188233	-0.41227	-0.379151	-0.343348	-0.396327	-0.150657	-0.440263
E9PH82;B4DT23;Q8NCA5-2;Q8NCA5	FAM98A	2	9.0371e-17	-0.182917	-0.158075			-0.278059			-0.109343	0.311619
B8ZZQ6;P06454-2;P06454;B8ZZA1;B8ZZW7;H7C2N1	PTMA	6	2.759e-260	0.282855	-0.157737	-0.205164	-0.177963	-0.607968	-0.351516	-0.449749	-0.0679842	-0.435573	-0.408435
Q15126	PMVK	6	6.0209e-16		-0.157689				-0.0523264		0.18612
P30153;F5H3X9;B3KQV6;C9J9C1;E9PH38;E9PPI5;E9PNM7;E9PHZ6;M0QXG4;M0R0K6	PPP2R1A	26	0	-0.144154	-0.157641	-0.0229179	0.00848689	-0.045625	-0.136268	-0.0647968	-0.102248	-0.107446	-0.140746
B4DUX5;P50579;F8VRR3;G3XA91;F8VQZ7;G3V1U3;F8VZX9;F8VY03;F8VSC4	METAP2	11	4.086e-46	-0.150273	-0.157592	-0.137045	-0.288963	0.013498	0.213876	-0.181804	-0.0756568	-0.201211	-0.203336
O75962-5;O75962-2;O75962;E7EWP2;O75962-4;E7EPJ7;F5H228;O60229-3;C9IZQ6;O60229-2;H7BXZ5;O60229;J3QSW6	TRIO	14	5.8666e-41	-0.450558	-0.157431	-0.0320494		-0.154602	-0.0788532	-0.424591	-0.225177	-0.181689	-0.18372
P62070;B7Z5Z2;E9PK85;P62070-3;P62070-2;E9PQ87	RRAS2	5	6.2816e-74		-0.157013	-0.0537183	-0.00212232		-0.128125		-0.349309	-0.0199601	-0.0380211
Q6NZI2;Q6NZI2-2;Q6NZI2-3	PTRF	20	0	-0.129339	-0.156241	-0.288558		0.14952	0.184725	-0.154538		-0.148945	-0.180119
Q92575;F8WB86;Q6PJ80;C9JLR4	UBXN4	3	1.3687e-23	-0.0426945	-0.156177	0.0318186	0.219835	-0.386619	0.0231844	-0.718474	-0.186771	0.159371	0.301236
Q99714;Q99714-2;Q5H928	HSD17B10	14	0	-0.279021	-0.15592	-0.108114	-0.0601115	-0.186213	-0.215412	-0.268712	-0.224284	-0.419797	-0.330193
Q9NPJ3;Q9NPJ3-2	ACOT13	5	5.7952e-42		-0.155164	0.0359054	-0.0921864		0.0592168	-0.358528	-0.258511
P37235;P84074;H7BZC1;E9PC71;P61601	HPCAL1;HPCA	3	4.7751e-24		-0.155148				-0.159364				0.342896
E7ENA9;F6Y097;Q92542-2;Q92542;H0Y6T7;Q5T205;H0Y3Z4;Q5T209	NCSTN	5	1.9963e-35	-0.162961	-0.154843	0.0230424	0.368712	-0.137902	-0.128803	-0.123827	-0.075444	0.116232	-0.16238
Q9BUP3-3;E9PI87;Q9BUP3;Q9BUP3-2	HTATIP2	7	1.6234e-62	0.0219061	-0.154634		0.376513	-0.0512796	-0.0381989		-0.141446		-0.272245
P22033	MUT	4	2.0186e-07	-0.175599	-0.154634	0.116365	0.0375931	-0.214006	-0.498219	-0.0363927	-0.062746	-0.184392	-0.0761434
A8MUB1;P68366;C9JEV8;C9JQ00;C9JJQ8;C9JDS9;C9JDL2	TUBA4A	30	0	-0.154105	-0.154618	-0.140603	-0.14535	0.129349	0.0196308	-0.0741373	-0.0929555	-0.0715122	-0.185228
P36405	ARL3	5	7.7489e-35	-0.150161	-0.153527	-0.0856039	0.0133551		-0.202987		0.0230424		-0.0187172
Q07065;H3BUW6;H3BN64;Q96K21-4;H3BRM1;Q96K21-3;H3BRF9;Q96K21-2;Q96K21	CKAP4	51	0	-0.0427688	-0.152997	-0.0307371	0.0803848	-0.178518	-0.108954	-0.0424419	-0.062279	0.0608775	0.131589
P46777;Q5T7N0;R4GNJ2	RPL5	23	1.8365e-272	-0.0953733	-0.152901	-0.030973	-0.0286606	0.156008	0.158208	0.0628125	0.0298416	-0.0323444	-0.047905
P60228;E5RGA2;H0YBR5;E5RHS5;E5RIT4;H0YAW4;E5RII3;E5RIP5;E5RJ25;H0YBP5	EIF3E	19	1.1318e-287	-0.153094	-0.152853	-0.210096	-0.181837	0.00590296	0.131721	-0.134889	-0.114316	0.0877344	-0.0204575
Q9Y4W6;K7EP56	AFG3L2	5	7.6685e-12	-0.226915	-0.152612	0.0629506	0.149129	-0.165612	-0.284177	0.0561673	-0.100175	-0.380409
P04792;F8WE04;C9J3N8	HSPB1	26	0	-0.0666389	-0.152179	-1.24855	-1.57958	0.15004	0.133827	0.190552	0.177089	-0.0528052	-0.0402298
Q13596-2;Q13596;A6NKH4;Q13596-3;H0YK42;H0YK43	SNX1	8	9.3391e-86	-0.264703	-0.152067	-0.391323	-0.252948	-0.202688	-0.168301	-0.268191	-0.265848	0.0234683	0.0953168
Q13188;B3KYA7;E5RFQ9	STK3	4	2.065e-11	-0.161443	-0.152035		0.194087			-0.106032	0.0398403	-0.161637	-0.165936
Q58FF8	HSP90AB2P	16	0	-0.17262	-0.151474	-0.163333	-0.160669	-0.0449848	-0.0336581	-0.0345445	0.010923	-0.0433039	-0.107073
Q6P2Q9;I3L0J9;I3L3Z8;I3L1T8	PRPF8	104	0	-0.189812	-0.150353	-0.275682	-0.249925	-0.19187	-0.194592	-0.123465	-0.107368	-0.118727	-0.0671678
P46060;F8W7I9;H0Y4Q3;B0QYT5;B0QYT4;B0QYT6	RANGAP1	19	1.1836e-233	-0.296031	-0.149809	-0.284335	-0.375478	-0.0967303	-0.0594649	-0.128708	-0.218582	-0.289545	-0.32945
A6NLH6;Q9P003	CNIH4	1	0.00017388		-0.149713						-0.155068
Q96HR9;A8MXN1;A8MWX0	REEP6	4	2.3736e-38		-0.149633	-0.0348991	0.0287106				0.138683
P08670;B0YJC4;B0YJC5;Q5JVS8;H7C5W5;P41219;P41219-2;F8W835;Q16352;B4DIR1;K7ELP4;K7EKH6;K7EKH9;Q8N1N4-2;Q8N1N4;CON__Q8N1N4-2;CON__Q7RTT2;P07196;P12036-2;P12036	VIM	94	0	-0.188529	-0.149137	0.0322419	0.0423642	0.306146	0.282499	0.106214	0.171591	0.0210533	-0.00200674
Q99417	MYCBP	4	2.3625e-21		-0.148961				-0.123104		-0.149121		-0.162105
H7C0E5;H7BZM7;O75312	ZNF259	3	1.6532e-15	0.224287	-0.148849	-0.0594348	0.0434845	0.202637	0.24732	0.285225	0.126312	1.2364
B4E1K7;Q9UJZ1;F2Z2I8	STOML2	10	9.5397e-194	-0.0981503	-0.148609	0.0694272	-0.00327864	-0.145174	-0.249994	-0.126329	-0.0228447	-0.376508	-0.197964
P13797;B7Z6M1;B4DGB4;F8W8D8;B4DI60;H7C4N2;F2Z2Z9	PLS3	41	0	-0.126848	-0.148497	0.136979	0.134352	0.249385	0.171079	-0.0090161	0.0736832	0.0579701	0.0179219
Q02543;M0R1A7;M0R117;M0R3D6;M0R0P7	RPL18A	17	1.2796e-188	-0.190388	-0.147282	-0.0736362	-0.0701181	0.159887	0.165044	-8.65643e-05	0.016211	-0.127258	-0.0727862
P04114;A8MUN2	APOB	6	6.6124e-15	-0.330919	-0.146771				0.618239	0.117296	0.227125	0.124328	1.34954
J3QQT2;J3KRX5;P18621;P18621-3;P18621-2;J3QLC8;J3QS96;J3KRB3;J3KSJ0	RPL17	15	2.8543e-135	-0.0598107	-0.146451	-0.0351209	-0.0685439	0.0816123	0.105142	0.0388576	0.0469799	-0.0196383	-0.0555763
P00403	MT-CO2	6	2.6875e-99	0.0768327	-0.146451	-0.0258378	-0.120498		-0.683344	-0.572801	-0.635136	-0.419102	-0.480982
B7WPF4;Q9UPU5	USP24	8	2.3648e-16	-0.118163	-0.145845	0.174023		0.100709	-0.387166	0.0959919		0.075738	-0.0927094
O14964-2;O14964;I3L1P5;I3L165;I3L2H4;I3L1E3	HGS	10	1.1122e-51	-0.398779	-0.145717	0.137372	0.198243	-0.11541	-0.208194	-0.0776347	-0.0398294	-0.0122717	-0.0340717
P61513;C9J4Z3;Q6P4E4;E9PEL3;G5E9R3;M0R0A1;M0R2L6;A6NKH3	RPL37A	8	1.7152e-131		-0.145717	-0.11505			0.170438		0.0858325		-0.0366739
Q96T37-2;Q96T37-3;Q96T37	RBM15	4	3.5189e-16	-0.123843	-0.145222	0.09815	0.0894982	0.265317		-0.0559362		-0.0364815
B7Z9I1;P11310;P11310-2;Q5T4U5;B4DJE7;H0YDT5;E9PJM9	ACADM	6	4.0848e-29	-0.0475322	-0.145127	-0.353118	-0.588183	-0.519073	-0.378907	-0.242021	-0.305717	-0.701201	-0.326769
Q06124-2;Q06124;Q06124-3;H0YF12	PTPN11	11	3.1676e-35	-0.279862	-0.144999	-0.0490837	0.1125	0.104068	-0.171385	0.00547185	0.0353424	-0.0278809	-0.102264
P46926;D6RAY7;D6R9P4;B7Z3X4;E7EVU7;D6RFF8;D6RB13;D6R917	GNPDA1	10	2.5327e-161	-0.132799	-0.144824	0.0281448	-0.0334071	-0.020999	-0.00964049	0.0250288	0.0119249	0.321351	0.418892
Q6P1N0;Q6P1N0-2;K7EJY5;K7EMP1	CC2D1A	8	3.3036e-43		-0.144489	-0.098382	-0.274442	-0.0198431	-0.185376	-0.140714	-0.0521917	0.644318	-0.296758
P32321;P32321-2;D6RBJ9;D6RAD7;D6RAR9;D6RC36;D6R9S0;D6RBN2	DCTD	3	8.1712e-11		-0.144489		-0.266906				-0.392573		-0.0554414
P32969;D6RAN4;E7ESE0;H0Y9V9;H0Y9R4	RPL9	14	1.679e-207	-0.223744	-0.144377	-0.0656118	-0.130081	0.0852887	0.126841	0.0513025	0.0621217	0.0699771	-0.148033
Q9NZ08;Q9NZ08-2;H0Y9X5	ERAP1	9	7.5887e-33	-0.290321	-0.144281	-0.00458061	0.122871	0.130799	0.108089	0.125387	0.155749	-0.0672736	-0.0611045
P11172;P11172-3;P11172-2;E9PFD2;P11172-4;F2Z3P2;F2Z303;F8WDG4	UMPS	13	2.8814e-68	-0.103937	-0.143867	-0.136363	-0.0796915	-0.0324182	-0.0270574	-0.051444	-0.0587885	-0.0447021	-0.0514889
P36578;H3BM89;H3BTP7;H3BU31	RPL4	33	0	-0.124959	-0.143851	-0.0854049	-0.0424568	0.10675	0.101516	0.0322419	0.0254541	-0.0558912	-0.135745
H0Y630;B4DR80;Q9Y6E0-2;Q9Y6E0;Q5JV99;Q5JV98	STK24	5	8.4055e-78	0.0497702	-0.143755	-0.217877	-0.0267488	-0.136236	-0.1271	0.206018	0.177089	-0.00807278	-0.0585481
P67775;P62714;P67775-2;H0YC23;E5RFI3;E5RHP4;E7ESG8;E5RHC1;H0YBN9;E5RI56	PPP2CA;PPP2CB	11	5.3612e-198	-0.140714	-0.143341	-0.278111	-0.128992	-0.233549	-0.203319	-0.0908029	-0.168009	-0.0387027	-0.132752
C9J168;B4DP31;Q14558;Q14558-2;C9JUN4;C9JKT9;C9JNQ3	PRPSAP1	6	3.8734e-33	-0.251522	-0.143293	-0.00145786	-0.0598257	0.0457225	-0.0549167	0.146525	0.0186342	0.0651587	-0.0459079
F6T1Q0;Q6L8Q7-2;Q6L8Q7	PDE12	4	3.6907e-19	-0.0934326	-0.142959		-0.155405	-0.0413577	-0.0716486	-0.168463	0.362217	0.190425
Q16531;F5GY55;B4DG00;F5H2L3;F5GZY8;F5H4N9;F8WF81;F5GWI0;F5GZ34;F5H0Y5;F5H775;F5H581;F5H6C5;F5H238;F5GYG8;F5H7A0;F5H198	DDB1	48	1.5659e-265	-0.122586	-0.142831	-0.176658	-0.2336	-0.0292494	0.00647756	-0.257683	-0.23077	0.0673634	-0.00652127
P46776;E9PLL6;E9PJD9;E9PLX7;E9PKT2;H0YF34	RPL27A	9	5.63e-97	-0.137235	-0.142736	-0.120247	-0.0786094	0.0941009	0.110497	-0.00242577	0.044604	-0.155598	-0.0320494
P35244	RPA3	5	1.6148e-23		-0.142529				-0.176137		-0.189532
Q9HBL7	PLGRKT	4	5.5585e-16		-0.142115				-0.0531494		0.0619835		-0.139013
Q13418;B7Z1I0;B7Z418;E9PM54;E9PNR4	ILK	12	4.471e-75	-0.092171	-0.141987	-0.340057	-0.103007	-0.0530895	-0.00904514	-0.160943	-0.288981	0.0714881	0.0927487
F5H8J4;F5H564;Q504Z1;O43432;O43432-3;Q5SWD0;Q5SWD1	EIF4G3	11	5.4347e-42	-0.19375	-0.141939	-0.297821		-0.0815069	-0.144983	-0.291839	-0.292458	0.0140696	-0.156981
Q9BPX3;D6RA93;H0Y9Z8	NCAPG	12	2.4039e-71	-0.442673	-0.141717	0.0309716	-0.145526	-0.208161	-0.0593296	0.0236102	-0.0418032	-0.0381396	-0.281649
Q99598;C4P0D6;C4P0D8;Q5VVQ1;C4P0D4;Q9NRI2	TSNAX;DISC1	10	9.8442e-87		-0.141176	0.0237521	0.0524159	-0.0196822	-0.114285		-0.0212186	-0.129213	-0.0291758
P46779;P46779-2;P46779-3;H0YKD8;P46779-4;P46779-5;H0YMF4;H0YLP6	RPL28	16	2.4027e-112	-0.129876	-0.141048	-0.103937	0.0546401	0.143132	0.127105	0.0862403	0.115433	-0.0230792	-0.0245165
P84095	RHOG	7	2.7249e-116	0.0690147	-0.140857	0.384713	-0.108239	0.100439	0.0747794	-0.00845004	-0.0167601	-0.0671678	0.0368901
P60602;P60602-2	ROMO1	2	6.2319e-31		-0.14073						-0.524977
Q9P0S9	TMEM14C	2	3.2082e-13		-0.140698		0.452912		0.130667		-0.147586
Q6PUV4;D6RGY3;D6R960;D6RDN3;D6RI05;D6RBA5	CPLX2	5	5.2407e-47	-0.0354313	-0.140507
Q9ULC4-2;Q9ULC4;Q9ULC4-3	MCTS1	7	2.5215e-104	-0.130602	-0.140492	-0.0360081	0.0107798		-0.156225	-0.115973	-0.153077		0.229465
Q99459	CDC5L	15	6.3012e-135	-0.119542	-0.140428	0.106482	0.128425	-0.158413	-0.129939	-0.0117043	-0.0337024	0.000721167	0.0344975
Q9UJS0;Q9UJS0-2;F5GX33;R4GN64	SLC25A13	27	0	-0.167701	-0.140221	-0.0522366	-0.053329	-0.196459	-0.111446	-0.219085	-0.209545	-0.345216	-0.136664
P20338;M0R1E0;P61018;P61018-2	RAB4A	3	2.7559e-30		-0.140078	-0.0799049	-0.00173227			-0.147634	-0.131993	0.0176369	0.0176369
F8W1Z6;Q7Z3U7-2;F8VWA6;B9EGP5;Q7Z3U7-4;Q7Z3U7;F8VZV1;Q7Z3U7-3;F8VZV6;F8VQS2	MON2	12	1.0838e-27	0.057277	-0.139919	0.0350608	0.0659858	-0.0185857	-0.217373	0.11023	0.0911243	0.210514	0.360533
Q07021;I3L3Q7;I3L3B0	C1QBP	5	6.6419e-132	-0.140062	-0.139824	-0.293748	-0.119385	-0.363754	-0.285425	-0.362529	-0.159863		-0.494576
O00629;H7C4F6	KPNA4	6	1.0192e-102	-0.222667	-0.139411	-0.00392948	-0.0308698	0.31742	0.131326	0.0434845	0.304394	-0.0699364	-0.270521
O15067;F5GWT9;H0YGH1;J3QSG0;J3QSH6;J3KTL4;J3KTQ5;J3QL39;J3KT98	PFAS	29	0	-0.207095	-0.139061	-0.156225	-0.254066	-0.113926	-0.221825	-0.0692248	-0.101304	-0.0372807	-0.0658534
P33176;C9JWB9	KIF5B	54	0	-0.219236	-0.138886	-0.0402892	-0.0825606	-0.033791	-0.0135672	0.156526	0.172231	-0.099479	-0.114332
Q8N1F7;H3BVG0;Q8N1F7-2;H3BM93;H3BRI8;H3BNN5;H3BV11;H3BP95;H3BPA9;H3BVE2;H3BMX0;H3BRD9;H3BV15;H3BNG7	NUP93	27	1.6932e-156	-0.0730897	-0.138712	-0.0430066	-0.146531	-0.0167309	0.0996319	-0.0798134	0.0528332	-0.142592	-0.0314595
P23588;E7EX17;F8VX11;F8W0K0;F8VSC7;F8VP89;B4DS13;F8VYE9;F8VRU1	EIF4B	11	3.1372e-110	-0.0804692	-0.138426	-0.128377	-0.0660346	-0.0473682	-0.0185711	0.0213376	0.0909889	0.0999011	0.170951
P08195-2;F5H0E2;H0YFS2;F5GZI0;F5H867;F5GZR9;H0YFX4		29	0	-0.0771019	-0.138346	0.175045	0.151989	0.123401	-0.00633288	0.733354	0.70186	0.460585	0.465922
P52732	KIF11	10	2.0029e-34	0.0368901	-0.138251	-0.390699	-0.235484	-0.103147	-0.296917	0.374177	0.630405	0.868371	1.32631
C9J0J7;P35080-2;G5E9Q6;C9JQ45;C9J2N0	PFN2	9	2.8742e-130		-0.138203	0.0790196	0.015783		-0.284528	-0.137029	-0.121957	-0.0858795	-0.176658
P67809;H0Y449;C9J5V9	YBX1	13	3.9435e-295	-0.0652042	-0.138156	0.0492125	-0.076828	0.0619835	0.103665	-0.0162348	-0.00219456	-0.00394394	-0.00672418
O60826	CCDC22	7	2.7828e-24		-0.13787	-0.337065		-0.0845632		0.024887	-0.156418	0.117429	-0.109826
Q99613;B5ME19;H3BRV0;H3BPE4;H3BPE3;H3BTY8	EIF3C;EIF3CL	28	4.972e-196	-0.088807	-0.137537	-0.0562962	-0.0850375	0.100978	0.0585243	-0.0108319	-0.123937	-0.0598558	-0.0505921
O95361;B3KP96;O95361-2;J3KPT5;K7ENN8;Q309B1;J3QKY5;I3L3K9;I3L2F3;K7EL43;I3L1X9;J3QL38	TRIM16;TRIM16L	12	1.7395e-59	-0.229974	-0.137378			0.189287	0.273217	0.571434	0.602362
Q15233;Q15233-2;H7C367;C9JYS8;C9IZL7;C9J4X2	NONO	29	0	-0.102806	-0.137267	-0.0758849	-0.0934788	-0.168074	-0.190536	-0.0881627	-0.12078	-0.127305	-0.179449
O95817;C9JFK9	BAG3	11	9.5939e-46	-0.332244	-0.136981	-0.285231	-0.0386434	-0.131866	-0.0865993	0.128029	0.101247	0.267116	0.212881
Q86VM9-2;Q86VM9;E7ERS3;H3BRN6	ZC3H18	2	0.00011517	0.321697	-0.136902	0.355242		0.501821	0.180912	-0.154458	-0.0517131
Q96N67-4;Q96N67-3;Q96N67-5;Q96N67-2;Q96N67-6;Q96N67;H0Y7L2;Q96NI0;A2A369;Q8NF50-4;Q8NF50-3;Q8NF50-2;Q8NF50	DOCK7	11	5.1192e-50		-0.136854	-0.0135527		0.40719		-0.0763107	-0.0230645	-0.218061	0.0129262
O43813;E9PHS0;F8WDS9	LANCL1	8	4.4804e-31	0.0617071	-0.136743	0.0229004		-0.351277	-0.184015	0.0464212	-0.0215847	0.0040339	0.0190614
P46778;G3V1B3;M0R181;M0R3I5	RPL21	15	1.8868e-126	-0.146084	-0.13603	0.00906047	0.0292762	0.159371	0.144699	-0.0362596	0.0270125	-0.0866452	-0.0181035
Q29RF7;Q29RF7-3;H0Y9L9;H0Y9L6;Q9NTI5-4	PDS5A	20	1.0336e-116	-0.19446	-0.135649	-0.153527	-0.118946	-0.250577	-0.357807	-0.214274	-0.285372	-0.127163	-0.168917
Q562R1	ACTBL2	13	6.1836e-171	0.187768	-0.135602	0.353097	-0.110869	0.0873271	0.0875986	0.121015	-0.0488748	-0.0929709	-0.53621
O14561;I3L505;H3BNK3	NDUFAB1	3	1.4823e-09		-0.135491				-0.310325		-0.308234
O00154-6;O00154-4;O00154-7;O00154;O00154-2;O00154-3;O00154-5;B4DUX0;K7EKP8;F5GWE2	ACOT7	9	3.5333e-71	-0.142337	-0.135428	-0.0798744	-0.010672	0.0455828	0.160662	-0.0361708	-0.0147619	-0.0482332	-0.0186003
Q14376;Q5QPP3;Q5QPP1;Q5QPP2;Q5QPP4;Q5QPP9	GALE	5	4.6577e-16		-0.135364		0.132248				-0.173417
P18206-2;P18206;Q5JQ13;B4DTM7;P18206-3	VCL	86	0	-0.145653	-0.135348	0.0672257	0.064607	0.25181	0.285935	0.226878	0.172359	-0.0042333	-0.0217897
Q9UIG0-2;Q9UIG0	BAZ1B	22	6.3303e-87	-0.0952346	-0.135332	-0.298584	-0.15967	-0.192216	-0.106809	-0.0414914	0.00834346	0.239154	0.0206267
Q7Z460;Q7Z460-2;B7ZLX3;F5GWS0;Q7Z460-3;F8WA11;F5GWM7;F5H2E2;H0Y5T1;C9J151;H0YHV8	CLASP1	8	1.1932e-48	-0.00515964	-0.135031	-0.0246046	0.0661236	0.154842	0.00848689	-0.0202527	-0.0785789	-0.0333776	-0.00410308
Q9UNZ5;K7ESE5	C19orf53	4	3.2288e-07		-0.134936				-0.178959	-0.00686913		-0.158961
Q08378-2;Q08378;Q08378-4	GOLGA3	18	1.5087e-89	-0.124582	-0.134921	0.211635	0.338681	-0.0830343	-0.0330085	-0.311864	0.0662614	0.158078	0.214125
Q96FX7;H0Y2Q1	TRMT61A	5	9.0022e-29		-0.134905		-0.0019634		0.257131		0.430392
E9PF19;Q9Y4P3;F8WCR3;F8WDI9;C9JVF0	TBL2	5	1.2567e-85	-0.116598	-0.134635	0.00992041	0.30381	0.137372	0.0801119	-0.273343	0.120219	-0.0106866	0.391438
Q03169;E7EWH2;H0YLC0;H0YKI8	TNFAIP2	6	1.0972e-41	-0.261327	-0.13435			-0.157448	-0.102558
Q96QK1;I3L4S0;I3L4P4	VPS35	27	0	-0.156595	-0.134065	0.229588	0.105008	0.0213376	0.0197731	-0.00414649	-0.04213	0.0945063	0.0882773
P41227-2;P41227;C9JN83;F8W808;A8MWP7;C9JW55;Q9BSU3	NAA10	5	8.9239e-16	0.168	-0.133939	-0.0797982	0.0236102	-0.0252211	0.0526941	-0.0665633	-0.0809422	-0.102202	0.0207689
P46939;Q5T097;H0Y337;Q5T098;Q5SYY1;Q5JT45;Q5JT44;Q4G0X0	UTRN	47	2.2615e-244	-0.163947	-0.133796	-0.235518	-0.135	-0.35428	-0.229433	-0.122067	-0.0865227	-0.116848	-0.153816
P41743	PRKCI	5	3.3043e-21		-0.133701	-0.0614206	0.12499	-0.340532	-0.21088	-0.277621	-0.0989845	0.0614306
P27635;F8W7C6;H7C123;H7C2C5;Q96L21;B8A6G2;A6QRI9;H7C2U2	RPL10	21	2.9836e-242	-0.0987064	-0.133448	-0.0853742	-0.0493375	0.141956	0.138159	0.0374525	0.0160684	0.00575927	-0.0671376
P18077;C9K025;F8WBS5;F8WB72	RPL35A	10	1.6605e-39		-0.132689	-0.0684682	-0.202472		0.163756	-0.0834316	0.0359054	-0.0443003	0.0216219
P49589-3;P49589-2;B4DKY1;P49589;A8MVQ3;E9PLP0;C9JLN0;E9PRS8	CARS	23	7.5391e-127	-0.224014	-0.132673	0.172359	0.116631	-0.105085	-0.0339831	-0.249754	-0.0970852	0.10742	0.0935602
Q9H2U1-3;Q9H2U1;E7EWK3;Q9H2U1-2;F5GZS0;H7C5F5	DHX36	9	2.1135e-34	-0.0581725	-0.13261	-0.188397	0.000721167	-0.081049	-0.0762955	-0.16364	-0.0241204	-0.107477	-0.18313
C9JBI3;P78330	PSPH	7	2.3075e-42	-0.115582	-0.132594	-0.0713	0.00633393	-0.398912	-0.454368	-0.286674	-0.111882	0.151989	0.104739
Q9BTC0-1;Q9BTC0;Q9BTC0-2;Q9BTC0-3	DIDO1	3	2.3827e-13	-0.188184	-0.132372	-0.213236		-0.147681	-0.272663	-0.261829	-0.239924
Q5JB52;B7WPG3;Q8WVV9-4;Q8WVV9;D6W592;C9JJZ7;H7BXH8;Q8WVV9-3;Q8WVV9-2;C9IYN3	HNRPLL	4	1.4529e-25		-0.131961			-0.136315		-0.494434	-0.486307	-0.149953
B4DVY1;O15371;B0QYA4;B0QYA3;B0QYA5;B0QYA6;B0QYA7;B0QYA8	EIF3D	17	7.0354e-233	0.00575927	-0.131819	-0.120388	0.00863031	0.0356239	-0.0502335	-0.0827592	-0.076828	-0.0436013	0.0196308
Q86U42-2;Q86U42;Q92843-2;H0YJH9;B4DEH8;G3V4T2	PABPN1	5	8.1337e-41	0.0939658	-0.131724	0.0071955	-0.0934172	-0.124755	-0.37932	-0.131092	-0.116817	-0.255667	-0.264824
Q9UNX4	WDR3	5	3.9716e-19		-0.131693	-0.0700121	-0.113723	-0.21491	0.063779	-0.136743	-0.398893
Q93008-1;Q93008;O00507;O00507-2;E9PFG1	USP9X;USP9Y	36	1.5394e-146	-0.188282	-0.131613	0.0702519	0.134878	-0.138902	-0.0944488	0.0373119	-0.0258378	-0.0234604	0.00129784
Q96A49	SYAP1	6	5.2044e-32	-0.0566562	-0.131519	0.0294175	-0.0349435	0.0531113	-0.123183	-0.190388	0.230818	0.119555	0.0322419
Q8WX93-3;Q8WX93;Q8WX93-4;Q8WX93-8;Q8WX93-5;Q8WX93-2;Q8WX93-9;Q8WX93-7;H0YA05;F8WA26;D6R9F5;D6RBB1;F8WC13;H0Y952;Q8WX93-6	PALLD	25	5.6892e-179	-0.139999	-0.131455			0.246469	0.170694		0.40621	-0.136474	-0.136997
P23246;P23246-2;H0Y9K7;H0Y9U2	SFPQ	41	0	-0.0403782	-0.131392	-0.0713606	-0.0823009	-0.115597	-0.12042	-0.175322	-0.167491	-0.087013	-0.0888837
P54886-2;P54886	ALDH18A1	26	0	-0.163058	-0.131234	0.0433445	0.0127832	-0.0816596	-0.182328	-0.198692	-0.184113	0.117562	0.0504669
O00743-2;O00743;O00743-3;B7Z3E2	PPP6C	4	2.7312e-24	0.00115369	-0.130744	-0.207744	-0.0411944	-0.211882	-0.0388805	-0.124629	-0.213822		-0.34419
Q9HAV4;H0Y9I3;E2QRM3;H0Y3Q8;H0Y3W3	XPO5	26	0	-0.199736	-0.13065	-0.183064	-0.122162	0.00604663	0.116897	0.0528332	-0.0871202	-0.193107	-0.200896
P49915;F8W720	GMPS	33	1.7657e-279	-0.203917	-0.130334	-0.217139	-0.272611	-0.194278	-0.103844	-0.150737	-0.0980577	-0.182115	-0.0630323
P50213;H0YL72;P50213-2;B7Z9J8;H0YLI6;H0YMU3;H0YKD0;H0YNF5;H0YM64;H0YM46	IDH3A	10	1.0293e-112	-0.106032	-0.129829	-0.212919	-0.0966994	-0.315504	-0.268608	-0.233753	-0.207894	-0.28444	-0.405012
Q9C0C2;Q9C0C2-2;E9PKK0;E9PKE7	TNKS1BP1	20	3.3727e-206	-0.247251	-0.129797	-0.147634	0.00690837	-0.113879	-0.0999582	-0.196905	-0.0614507	-0.0381248	0.0164963
P43246;P43246-2;E9PHA6;C9J809	MSH2	22	1.2695e-168	-0.144871	-0.129545	-0.285812	-0.274861	-0.202423	-0.107865	-0.167377	-0.00681115	-0.10897	-0.150033
Q6YN16;B4E136;Q6YN16-2;B4DWC7	HSDL2	4	4.5214e-57	-0.022449	-0.129339	-0.267583	-0.342488	-0.2372	-0.0702241	-0.0925094	-0.268243	0.0354832	-0.45417
Q8WXX5	DNAJC9	7	1.5999e-100	-0.0344854	-0.128929	-0.140714	-0.0825301	-0.131629	0.0882773	-0.00563751	-0.134366	-0.316241	-0.150225
A6NDG6;H3BV17	PGP	8	7.7409e-68	-0.102605	-0.128819	0.0901759	0.143785	-0.164092	-0.184966	0.00317044	0.116498	-0.223744	-0.0610293
O15143;C9J4Z7;C9JEY1;C9JQM8;C9JFG9;C9J6C8;C9JBJ7;C9K057;C9JTT6;F8VXW2;C9JM51;F8WEB3	ARPC1B	16	2.3105e-125	0.0901759	-0.128614	0.132906	-0.00911773	0.168	0.118493	-0.00860967	0.0705267	0.0333701	-0.0660648
B4DL14;P36542-2;P36542	ATP5C1	9	2.2647e-93	0.0418037	-0.128582	-0.107819	-0.0844715	-0.20234	-0.249136	-0.283773	-0.240094	-0.111415	-0.22302
M0QX35;Q8N7H5;F8W9Q2;Q8N7H5-2;B4DGJ5	PAF1	5	7.224e-21	-0.27535	-0.128551	-0.0143539	0.00791308	-0.25546	-0.0337615	-0.442105	-0.00605759
O75822;B4DUI3;F5H425;H0YLP3;H0YGJ7	EIF3J	8	1.113e-104	0.200379	-0.128188	0.217603	0.0773797	0.0292762	0.0698396	0.208143	0.193456	0.0742314	0.128953
Q9HAU5;Q9HAU5-2	UPF2	6	1.6106e-18		-0.127778	0.194591		0.00662118	0.0346383	-0.059044	-0.206612	-0.00753609	0.0144981
Q9Y5K5-2;Q9Y5K5-4;Q9Y5K5-3;Q9Y5K5;Q5LJA5;Q5LJA9;Q5LJB0;B4DW59;B7Z9U9;H0Y6Y4;H0Y4E0;H0Y636;H0Y4K0	UCHL5	10	3.4688e-59	0.0270125	-0.127683	0.0938306	0.291721	-0.103472	-0.0930786	-0.128882	0.00028851	-0.198725	0.0295589
Q96EK5	KIAA1279	7	1.8388e-19	-0.648824	-0.127605	-0.267896	-0.0799354	-0.0256322	0.0870554	-0.296598	-0.163769	0.51167
P56589	PEX3	1	0.0012386	-0.173628	-0.127526	-0.114691	-0.112568	0.0912598	-0.0507265	0.0330882	-0.183327	0.0240359	-0.00550717
P61313;E7EQV9;E7ENU7;E7EX53;P61313-2;E7ERA2	RPL15	17	1.1865e-148	-0.10743	-0.127337	-0.135713	-0.13155	0.144699	0.0909889	0.0246034	0.078883	-0.124409	-0.152773
E7EU96;P68400;Q8NEV1;P68400-2	CSNK2A1;CSNK2A3	14	2.4817e-125	-0.133717	-0.127163	-0.0973321	-0.144122	-0.109343	0.0370307	-0.0705877	0.101381	0.0404015	0.124725
P07900;P07900-2;Q86U12;G3V2J8;Q58FG0;Q14568;Q58FG1	HSP90AA1	72	0	-0.0600664	-0.126801	-0.140603	-0.163219	-0.0697698	-0.133227	-0.00781166	-0.0249275	-0.17384	-0.16146
P21266	GSTM3	16	2.8132e-202		-0.126612			0.0596322	0.145612	0.00848689	-0.0300299	-0.0449253	-0.0553214
P60983;G3V4P8;G3V3X4;M0QYG8;M0R1D2;M0R0C1;M0QYJ8;O60234	GMFB	4	1.0998e-25		-0.12647	-0.110417	0.0147838		-0.0669713	0.12446	0.0531113	-0.0406156	0.0607392
Q15006;E5RGJ2;H0YAS9	EMC2	4	1.0874e-51		-0.125998	-0.115097	-0.0607433	-0.182917	-0.111742		-0.0207063	0.0487942
Q70UQ0;Q70UQ0-2	IKBIP	9	4.9453e-77	0.0754642	-0.125903			0.0569996	-0.291133		-0.268261	0.438719	0.408603
P30040;F8VY02;F8W1G0;P30040-2	ERP29	15	7.9482e-186	-0.0867525	-0.125636	-0.104821	-0.110246	-0.223306	-0.32173	-0.0535686	-0.0430066	0.156008	0.200755
Q15836;K7ENK9;K7EKX0;J3QRU4;P63027;F8WCA0;L7N2F9;P23763-2;F5GZV7;P23763-3;P23763	VAMP3	5	5.2217e-110		-0.125415				-0.292546		0.0468403		0.0873271
P62136;P62136-2;P62136-3;E9PMD7;B4DNE3;F5H1L6;F5H037;F8W0V8;H0Y3Y6;F8WE71	PPP1CA	22	0	-0.114785	-0.125132	-0.0720126	-0.162283	-0.100469	-0.0277338	-0.0777869	-0.214056	0.0429244	-0.0729986
Q9GZT8-2;Q9GZT8;E7EXA3;Q9GZT8-3;B8ZZI0;C9JN42	NIF3L1	4	4.4084e-15	0.0930192	-0.124928	-0.248074	-0.0305161	-0.18236	-0.156917		-0.0949881	-0.0751248	0.0406821
H0YDU8;P53041;A8MU39	PPP5C	5	1.6438e-96	-0.052102	-0.124739		0.185867	0.00863031	0.117695	0.309875	0.128161	-0.0479945	-0.0862164
Q13637;O14966;P57729	RAB32	6	1.6366e-45		-0.12433	-0.144536	-0.174426	0.102725	0.0494914		0.552082	-0.0525059	-0.00392948
Q86TB9-2;Q86TB9-4;Q86TB9;Q86TB9-3	PATL1	3	3.9389e-13		-0.124141	0.0170667			-0.0230499			-0.0700121	0.353323
Q99808;B3KQV7	SLC29A1	1	0.0007064		-0.124047						-0.0429918
F8W7U8;P49959;B3KTC7;P49959-2;F5GXT0;F5H742;F5H256	MRE11A	14	2.5694e-100	-0.298744	-0.124031	-0.0472788	-0.051444	-0.190635	-0.136981	-0.164092	-0.121439	-0.0466677	-0.00150118
Q8NB90-2;Q8NB90;Q8NB90-3	SPATA5	8	3.2877e-18	-0.0564162	-0.123827	-0.0964372	-0.00889997	-0.0510553	0.0486547	-0.00108243	-0.0419517	-0.143771	-0.173271
Q7Z2W4;Q7Z2W4-2;C9J6P4;Q7Z2W4-3;H7C5K1;Q7Z2W4-4;Q7Z2W4-5;G5E9U9;Q9H0J9	ZC3HAV1	11	1.4015e-40	-0.418041	-0.123795	-0.263733	-0.144154	-0.177425	-0.0583828	-0.492586	-0.123387	-0.167961	-0.11034
Q96K17;Q96K17-2;E9PL10	BTF3L4	4	2.989e-40		-0.123795		0.183455		0.0100637	-0.175599	-0.0411202	0.211511	0.265677
Q6GMV3	PTRHD1	3	4.3666e-29		-0.123764						-0.11168		0.444985
O15212;A2AB88	PFDN6	7	5.696e-117		-0.123685	0.102457	-0.0151846		-0.0191265	0.081885	0.0812033	-0.615685	0.22367
Q9Y2V2;H3BTK3;I3L3X8;H3BSW7;H3BUY4;H3BPY5;H3BNU9	CARHSP1	3	1.4542e-28		-0.123638	-0.22297	-0.0833246		-0.242533		-0.0845785
Q9Y3A4	RRP7A	3	2.1887e-10		-0.122853		0.138421		-0.318596
Q9UKN8;F2Z356	GTF3C4	7	2.1536e-154	-0.0657024	-0.122586	0.116232	0.0896337	-0.260584	-0.198775	0.0216219	-0.0651288		-0.146372
O00429-4;O00429-5;O00429-3;G8JLD5;O00429-2;O00429;J3KPI2;O00429-6;B4DGC9;F8VZ52;B4DPZ9;F8W1W3;F8VUJ9;B4DDQ3;F8VR28;F8VYL3;H0YHY4;H0YI79	DNM1L	28	0	-0.254375	-0.12257	-0.163704	-0.0758089	-0.227574	-0.0550067	-0.168755	-0.0984901	-0.137664	-0.0402892
Q5T6V5;Q5T6V6;Q5T6V7	C9orf64	4	4.0799e-18		-0.122271		-0.0764476	0.0749164	0.116498	-0.202622	-0.0381396	-0.0404079	0.0736832
Q9UMX0;Q9UMX0-2;H0YDS0;H0YEZ9	UBQLN1	9	3.0039e-152	-0.0508162	-0.12224	0.0930192	0.0347792	-0.118852	-0.0942794	0.104873	0.160275	-0.0165996	-0.0464591
H0YDT8;Q9NPA0;H0YDX2	EMC7	4	2.9894e-07	0.11929	-0.12224	0.357496	0.0280033	-0.286357	-0.396194	0.398022	-0.0145141		0.0926134
Q9BVQ7-2;Q9BVQ7;H0YCA5;Q9BVQ7-3	SPATA5L1	2	6.5501e-37		-0.122067					0.627233		0.316262
P51571;H7C1C6;A6NLM8	SSR4	5	3.0206e-112		-0.121518	-0.230939	-0.1708	-0.1274	-0.052865	-0.16372	-0.213822	-0.0352096	0.0692897
F5H897;Q12931;I3L0K7;I3L239;I3L253;I3L2D5	TRAP1	30	0	-0.117881	-0.120859	-0.0585481	-0.106017	-0.257528	-0.352732	-0.129276	-0.135602	-0.207145	-0.245027
P55957;P55957-2;P55957-4	BID	6	6.0955e-44		-0.120247	-0.279074	-0.244685		-0.517193	-0.257114	-0.263369		-0.150737
P28838-2;P28838;H0Y9Q1;H0Y983	LAP3	20	4.9434e-177	-0.117537	-0.120232	0.0103502	-0.00636186	-0.105923	-0.0436162	-0.00891449	-0.0417141	-0.0331414	-0.0578421
Q14690	PDCD11	38	5.6534e-164	-0.17555	-0.120216	-0.131787	-0.0992163	-0.0798134	-0.028278	-0.215781	-0.180136	-0.0831412	0.0427844
Q8NE71-2;Q8NE71;H0YGW7;Q5STZ7;Q5STZ8;F5GYK6	ABCF1	18	1.5e-148	-0.155936	-0.120216	-0.0963601	-0.0685741	-0.0602017	-0.151314	-0.0678783	-0.0694216	0.0316775	-0.0066662
C9JA97;E9PEE8;P18564	ITGB6	3	7.9647e-13	0.0335111	-0.120122	-0.254771	-0.254875	-0.0635298	0.276199	-0.220732	-1.16867	-0.133147	-0.561175
Q96SU4-5;Q96SU4-4;Q96SU4-3;E9PJW9;Q96SU4-7;Q96SU4-2;Q96SU4;B1AKJ6;Q96SU4-6;J3KPA3	OSBPL9	3	4.049e-08		-0.119965	0.234747	-0.030914	-0.414864	-0.257683	-0.296687	-0.342525	-0.221287	-0.214424
Q16719;Q16719-2;B8ZZA3;F8WEP1	KYNU	18	1.0092e-297	-0.100221	-0.119777			-0.0995408	-0.0467422	-0.327131	-0.276747
Q6ZXV5-2;Q6ZXV5;F8VRY4	TMTC3	5	4.7535e-39	0.0709388	-0.119307	0.107822	-0.0155784	0.559149	0.682933	0.0478175	0.0103502	-0.0665633	0.145482
P62888;E5RI99;E5RJH3	RPL30	9	1.7337e-236		-0.118915	0.0375931	-0.0800727		0.0593553	-0.00737657	-0.0407343	0.10286	-0.112366
O43399;O43399-5;O43399-7;O43399-2;O43399-4;O43399-3;O43399-6	TPD52L2	10	1.3242e-208	0.109294	-0.118539	0.021764	0.0243197	0.188274	0.219958	0.0513025	0.0607392	0.0935602	0.208892
Q14160;Q14160-3;Q14160-2;H0YCG0;Q5T0G3;Q9BTT6-2	SCRIB	14	9.0758e-67	-0.263785	-0.118288	-0.247406	-0.0427094	-0.238613	-0.25846	-0.219119	-0.152965	-0.171791	-0.227557
P48735;B4DFL2;B4DSZ6;H0YL11	IDH2	20	4.3254e-169	-0.13329	-0.118241	-0.142767	-0.160057	-0.212751	-0.324853	-0.413807	-0.439207	-0.294491	-0.248056
E5RIW3;O75347;E5RJD8;E5RHG6;B4DT30;E5RIX8	TBCA	10	4.9051e-89		-0.117866	-0.439774	-0.120357		-0.200797	-0.0202088	0.1038	-0.0617217	-0.0258231
Q92979	EMG1	7	3.4129e-34	-0.0516384	-0.11785	-0.109919	-0.269599	-0.0679691	-0.0487405		-0.0114862		0.055751
I3L159;I3L1F5;I3L430;P30519;I3L276;I3L4P8;I3L463;I3L1Y2	HMOX2	6	5.1134e-37	-0.16482	-0.117772	-0.251436	-0.203685	-0.271496	-0.00135677	-0.188611	-0.0758089	0.0617071	-0.0755656
Q9Y5L4;K7EIT2	TIMM13	6	1.6124e-62		-0.117693	-0.391115	-0.443791		-0.407325		-0.454012		0.151859
Q96AC1;Q96AC1-3;Q96AC1-2;H0YJ34;G3V281;G3V5R2;G3V3J0;H0YJB6;G3V1L6;Q9BQL6-4;Q9BQL6-2;Q9BQL6;G3V379	FERMT2	29	0	-0.194658	-0.117678	0.0236102	-0.0733933	0.101919	0.0380147	0.0851527	-0.0606079	-0.0608487	-0.109857
P60953;E7ETU3;P60953-1;Q5JYX0;F8WET9;B1AH79;G3V4H1;G3V476;Q9H4E5-2;P17081;Q9H4E5	CDC42	9	2.8525e-118	-0.136537	-0.117427	-0.293819	-0.253997	-0.135016	-0.0569864	-0.225346	-0.262971	-0.0711939	-0.139156
P53396;P53396-2;B4E3P0;K7ESG8;K7EIE7	ACLY	70	0	-0.122209	-0.116927	-0.0981812	-0.120529	-0.130902	-0.147362	0.0311128	-0.00921936	0.149129	0.128557
Q9BX68	HINT2	5	1.5513e-76		-0.116833	0.177344			-0.344538		-0.27673		-0.237439
P46013;P46013-2	MKI67	53	2.3585e-154	-0.233702	-0.116708	-0.554697	-0.457435	-0.457593	-0.447466	0.113834	0.183074	-0.0704362	-0.0209551
Q07157-2;G5E9E7	TJP1	28	2.2358e-171	-0.179025	-0.11641	-0.164804	0.00317044	-0.0703756	-0.120451	-0.326317	-0.109188	-0.162154	-0.0745626
C9JJV6;C9JZL8;C9J5M0;C9JC07;Q96S97	MYADM	2	1.4791e-45	0.428357	-0.11641			0.347212	-0.040037		0.639047	0.0576929	-0.116348
E5RHG8;Q15369;Q15369-2;R4GMY8	TCEB1	7	9.7058e-140		-0.116098				-0.0616916		-0.00218012		0.00834346
Q9Y262-2;Q9Y262;B0QY89;B0QY90;C9JHP4;C9K0Q7;H7C3A0;H0Y7E6	EIF3L	25	0	-0.107694	-0.115973	0.0154976	-0.025926	0.132774	0.0630887	0.0263043	0.0251706	-0.0325658	-0.048442
Q8NFH3	NUP43	2	1.7234e-19		-0.11591				-0.213788			0.0404015
G3V5T0;G3V4T6;G3V267;O43708;O43708-2;O43708-3;G3V3B9;H0YJN8	GSTZ1	5	1.6239e-78		-0.115863				0.178492	-0.103085	-0.198229		-0.187198
M0R0Y2;P54920;M0R2M1;M0R213;M0R0I4;M0R027;M0QZM9;M0QZN5;M0R031;M0R058;Q4G0M0;B4DK44;Q9H115	NAPA	13	4.2395e-125	-0.0938944	-0.115707	-0.0936327	0.00432161	-0.00937909	-0.0859866	0.0430645	0.137372	0.0543623	0.136585
I3L2C7;P57678;I3L1J7;E7EN12;I3L4M4;I3L4A4;I3L399	GEMIN4	4	1.2216e-24		-0.115551		-0.252346	-0.256235	0.171591	-0.107788	0.00619029
B4DIT7;P21980;F5H6P0;P21980-2;A2A299;P21980-3;A2A2A0	TGM2	23	0	-0.117146	-0.1153	-0.459239	-0.326407	0.0309716	0.0243197			-0.159944	-0.148273
P0CW22;P08708;H0YN88;H0YK46;H0YN73;H3BNC9	RPS17L;RPS17	12	2.1835e-132	-0.0960671	-0.115175	-0.364738	-0.172083	-0.312294	-0.0275132	0.012068	0.00144197	-0.150849	-0.0781829
Q9HCC0;Q9HCC0-2;D6RD67;D6RDF7;D6R9R1	MCCC2	12	1.6829e-240	-0.0633187	-0.114801	-0.0760826	-0.0711181	-0.20136	-0.0875801	-0.211181	-0.161411	-0.132973
Q13347;Q5TFK1	EIF3I	16	1.3572e-118	0.0797024	-0.114472	-0.0831565	-0.144935	0.03492	-0.0418923	-0.0262491	-0.0580824	0.0560285	0.0760117
P17066;P48741	HSPA6	13	3.2003e-293	-0.212116	-0.114457	-0.208861	-0.234313	0.0401209	0.0237521	0.161823	0.112767	0.0444641	0.146655
P49458;E9PE20;P49458-2	SRP9	8	6.2045e-46		-0.114457	0.164786	-0.0376065		-0.387091		-0.219875		-0.146435
Q96A33;Q96A33-2;J3QR89	CCDC47	14	9.0164e-110	-0.085313	-0.114207	-0.0327576	0.0923428	0.0738202	-0.10372	0.125916	-0.0241938	0.0761486	-0.0518029
Q9HB71;Q9HB71-3;B2ZWH1;Q9HB71-2	CACYBP	21	0	-0.211465	-0.11416	-0.191294	-0.162961	-0.131598	-0.135824	0.0536674	-0.023739	-0.10462	-0.203103
Q13509;A8K854;G3V2A3;G3V5W4;G3V2R8;G3V3R4;G3V2N6;G3V542;G3V3J6;G3V3W7	TUBB3	26	0	-0.131266	-0.113785	-0.451879	-0.29901	0.093425	-0.0386878	-0.107555	-0.164561	-0.12411	-0.0719822
P40429;M0QYS1;Q6NVV1;M0QZU1	RPL13A	18	1.442e-132	-0.152628	-0.113676	0.00863031	-0.0178552	0.136848	0.207018	0.092884	0.110497	-0.03623	-0.0443896
Q9H8S9;Q7L9L4;Q7L9L4-2;D6RCK3;Q9H8S9-2;H7BZ12	MOB1A;MOB1B	5	3.7481e-23	-0.0133925	-0.113676	-0.236181	-0.217591	-0.180021	-0.216099	-0.101459	0.129876		0.0236102
Q5BJD5-3;Q5BJD5-2;E9PJ42;Q5BJD5	TMEM41B	1	1.3144e-11	-0.0438244	-0.113676		0.636636	-0.386129	-0.0309582	-0.0284693	-0.0382433		0.0949116
P62917;E9PKZ0;E9PKU4;G3V1A1;E9PP36	RPL8	19	1.6386e-276	-0.134255	-0.113629	-0.071679	0.0443242	0.100036	0.156008	0.0453032	-0.00314851	-0.0860326	-0.0886689
P29144	TPP2	33	8.5331e-173	-0.00268591	-0.113598	-0.0430958	-0.0354609	-0.0718457	-0.0829731	0.013498	0.000144262	0.0482362	-0.0232551
F5H721;Q9Y2W2;F5H5G4	WBP11	7	5.5442e-39	-0.109966	-0.113598	0.0204844	0.0160684	-0.0424568	-0.191623	0.0597706	0.0629506	0.129876	-0.0232111
Q01844-6;B0QYK0;Q01844-3;Q01844;Q01844-5;H7BY36;Q01844-2;C9JGE3;F8WC90;Q01844-4	EWSR1	3	3.6606e-26	-0.107539	-0.113598	0.167101	0.167229	-0.00261364	0.090447	-0.00239686	0.066537	-0.0481884	-0.188956
Q93052;C9JUT4;C9JXK9;C9JIY7;C9JT42;C9J3U9;C9J1K7;C9J5C8;C9J4E3;C9JE51;C9J2R5	LPP	18	1.0117e-145	-0.0810338	-0.113286	0.178492	0.252416	-0.0090161	-0.148657	0.155749	0.178364	0.0255958	-0.0695579
Q96HE7;G3V3E6;G3V2H0;G3V5B3;G3V503;Q5TAE8;Q86YB8	ERO1L	17	1.4168e-169	0.0116388	-0.113052	-0.023563	-0.158832	-0.31079	-0.204798	0.14978	0.161952	0.126312	-0.00768112
P61353;K7ELC7;K7EQQ9;K7ERY7	RPL27	12	1.9326e-66	-0.135459	-0.112755	-0.0411499	0.0219061	0.143263	0.1133	-0.00771013	0.0480967	-0.0114716	0.00748258
P00533;E9PFD7;Q504U8;P00533-4;P00533-3;P00533-2;C9JYS6;J3KTI5;P04626-3;P04626-2;H3BLT0;B4DTR1;J3QLU9;P04626-4;P04626;Q15303-4;Q15303-3;Q15303-2;Q15303	EGFR	23	4.7473e-175	-0.272872	-0.112132	0.256286	0.311154	0.0973411	0.24817	-1.41781		-0.108223	-0.226291
Q92621;F2Z2D0;E7ET25	NUP205	34	4.1427e-151	-0.126455	-0.111851	-0.326245	-0.227422	-0.121769	-0.067062	-0.107228	-0.00575338	-0.140698	-0.0936789
E5RJ68;O00203;Q13367;B7ZKS0;H0YBD0;F5GWU4;B7ZKR7;F5GYB0	AP3B1	22	3.2258e-119	0.0603241	-0.111695	0.0978804	0.125254	0.0589399	0.0180644	-0.0339092	-0.0575418	0.108491	0.127765
O00170;E9PMH2;E9PPD7	AIP	5	1.9868e-17	0.0538064	-0.111586	-0.0868597	-0.0625652	-0.327077	-0.223576	-0.114191	0.0116388	0.000144262	-0.0936943
Q9BWD1;B7Z233	ACAT2	12	5.1726e-160	-0.0579022	-0.111368	-0.0251624	-0.0716638	-0.235535	-0.145494	0.194213	0.136323	0.143524	0.191436
P55884;P55884-2;C9JZG1;C9JQN7	EIF3B	33	8.6028e-277	-0.115691	-0.111259	-0.112178	-0.125667	0.0462815	-0.0102506	-0.0344262	-0.0589688	0.107956	-0.00151563
O14579;O14579-3;M0QXB4;O14579-2;M0R061	COPE	12	8.6069e-234	0.122341	-0.111212	-0.100252	-0.0561762	0.0381552	-0.0956045	0.0254541	-0.0166725	0.285343	0.218471
P12814-3;P12814-2;B7TY16;H9KV75;G3V2N5;G3V2W4;H7C5W8;P35609;B2RCS5;H0YJW3;H0YJ11;G3V2X9;G3V5M4;G3V2E8;B7Z4P8;D6RH00	ACTN1	93	0	-0.0841044	-0.111103	0.0935602	0.0765591	0.401958	0.36233	0.183328	0.136848	0.0112094	-0.00784067
Q9Y5Q9;H7C0C0;H7BZV8	GTF3C3	4	8.0023e-30	-0.343037	-0.110651	-0.359731	-0.144744	-0.217944	-0.283615	-0.143644	-0.292758	-0.427983
F5H698;Q9P2J5;B4DJ10;B4DER1	LARS	57	0	-0.124692	-0.110293	-0.0345445	0.0957219	-0.129355	-0.0966377	-0.0685892	-0.0770563	0.0352016	0.0299829
G3V5Z3;Q6IN85-2;Q6IN85;Q6IN85-4;Q6IN85-5;H0YIY8;G3V5A2;H0YJN6	SMEK1	4	5.5415e-53	-0.0909566	-0.109919	-0.29573	0.102725		0.066537	0.0277203	0.208143
P31942-2;P31942;P31942-3;B4DHY1;P31942-4;P31942-6;P31942-5	HNRNPH3	9	1.1205e-213	-0.0509507	-0.109826	0.0756011	0.041243	-0.240418	-0.253687	-0.127211	-0.023827	-0.192728	-0.132625
Q6Y7W6-4;Q6Y7W6;Q6Y7W6-3;I1E4Y6;E7ESB6;C9JHW1;F8WCD5;C9JPV7;C9JXQ0;C9J0V6;C9JHT0;C9JRZ2;E9PC50;C9JW88;C9JH18	GIGYF2	8	5.9715e-52	-0.134303	-0.109405	-0.303258	0.299714	-0.26701	-0.419025	-0.147889	-0.0484868	-0.0852824	0.10916
Q9Y4I1-2;F8WE88;G3V394;Q9Y4I1;Q9Y4I1-3;F8W6H6;E7ERV5	MYO5A	6	1.5776e-21	-0.233227	-0.109297					-0.115644	0.0176369	0.263155	0.0333701
Q13416	ORC2	2	8.8885e-08		-0.109048	0.0518593	-0.0571215	-0.297857	-0.365091
Q9UHX1-4;Q9UHX1-6;Q9UHX1-3;Q9UHX1-5;Q9UHX1-2;Q9UHX1;E9PQ56;H0YEM1;H0YCP8;E9PMU7;E9PN18;E9PL19	PUF60	15	5.2175e-117	-0.155871	-0.10869	-0.0164682	0.0024505	-0.0495316	-0.0947569	-0.203635	-0.126124	-0.145222	-0.0320936
P62906	RPL10A	14	1.3192e-177	-0.147426	-0.108052	-0.027322	-0.0153159	0.148218	0.13711	0.0287106	0.0892269	-0.0825301	-0.0172418
P62993;P62993-2;J3KT38;J3QRL5;J3QLF6	GRB2	10	1.4638e-73	0.0363275	-0.107819	-0.351074	-0.265865	-0.179564	-0.284353	-0.0863236	0.0102069	-0.0997418	-0.175925
O00411;K7EKS3	POLRMT	4	1.7196e-10	-0.300288	-0.107741	-0.182311		-0.413096		-0.482472
O43172-2;O43172	PRPF4	8	7.0675e-30	0.10916	-0.107555	-0.232193	-0.0660497	-0.131424	-0.465381	0.0329472	-0.0139896	-0.0761282
Q9Y3C1;D6RIC3;Q9Y3C1-2;D6RC60	NOP16	7	9.1838e-75	-0.140778	-0.106933	-0.38039	-0.272628	-0.0649778	0.00360224	-0.126266	-0.100561		-0.427498
Q9NRV9;F5GWX2;H0YG71	HEBP1	5	3.1862e-60		-0.106389	0.0677764	0.0890913	0.100574	-0.141191	-0.112241	-0.0170812	0.0467006	0.045443
Q9H3K6;Q9H3K6-2;H3BV85;H3BTW0;H3BVE0	BOLA2;BOLA2B;LOC101060252	6	1.3015e-39		-0.106327	0.194465	0.345056		-0.134936		0.0483757		-0.0990308
P23368-2;P23368	ME2	4	1.0712e-11	0.17645	-0.106172	0.0375931	0.287118	0.0201999	-0.0754744	0.0985543		-0.152195
Q12768	KIAA0196	16	6.0488e-68	-0.142162	-0.105442	0.119954	0.235605	-0.0165266	-0.0490539	-0.147202	-0.321622	0.0980152	0.132116
P50583	NUDT2	3	1.0881e-12		-0.105101
P25789;H0YMZ1;H0YN18;H0YL69;P25789-2;H0YMA1;H0YKT8;H0YMI6;H0YKS0;H0YLC2;H0YLS6;H0YMV3	PSMA4	11	6.2835e-138	-0.131076	-0.105023	0.0668125	-0.0100908	-0.149489	-0.146994	0.0329472	-0.0425459	0.120485	0.012068
Q9BPX5	ARPC5L	4	8.6148e-43		-0.104744				0.0143553	-0.117756	-0.148241	-0.320126
Q9BYT8;E9PCB6;H0YAK4;H0YAF7	NLN	6	5.2308e-26	-0.140174	-0.104604	-0.0893287	0.0112094	-0.0814306	-0.16267	-0.0118061	-0.0183811	-0.08781	-0.211916
Q8TE73	DNAH5	3	4.223e-06	0.986375	-0.104279
Q9Y265;Q9Y265-2;E7ETR0;H7C4G5;J3QLR1;H7C4I3	RUVBL1	18	1.2957e-266	0.0501882	-0.103643	0.127369	0.0863762	0.0784732	0.0945063	0.00820001	-0.0129266	0.0132121	0.0116388
Q9BRX2	PELO	2	2.9794e-06		-0.103271		-0.152292	0.233397			0.0434845		0.0214797
P63010;P63010-2;Q7Z451;K7EJT8;K7EN71;K7ERB2;K7EJX1;K7EJ01;K7ERE4;K7EKZ5;H7C034	AP2B1	39	0	-0.117991	-0.103131	-0.044107	-0.109499	-0.155518	-0.214776	-0.194625	-0.139156	0.078883	0.0301242
O95810	SDPR	3	5.7644e-27	-0.231515	-0.103116							-0.460131	-0.340514
Q9Y3U8;J3QSB5;J3KTD3	RPL36	8	2.7163e-47	-0.229433	-0.102744	-0.22233	-0.0904496	0.196229	0.11023	0.0784732	0.0581086	-0.00637636	-0.071012
P62495;Q96CG1;B7Z7P8;D6RCB3;I3L492;D6RJE8	ETF1	8	2.5169e-90	-0.0987218	-0.102729	-0.315522	-0.398284	0.0799754	0.0233263	0.0441843	-0.0109773	0.00633393	0.155361
Q15843;E9PS38;F8VSA6	NEDD8;NEDD8-MDP1	7	1.1411e-51	0.197488	-0.102605	-0.636593		-0.519425	-0.226105	0.304861	-0.164642	0.198494	-0.0920018
Q5T760;Q05519-2;Q05519;B4DWT1;B4DTC1;Q5T757	SRSF11	3	1.2856e-27	0.0780633	-0.102543	0.168129	-0.0780458	0.271784	-0.070618	0.0292762	-0.105334	-0.134018	-0.373682
Q6PI48;Q9H9M6	DARS2	11	5.4021e-35	-0.0787008	-0.102233	-0.151907	-0.190536	-0.606079	-0.580375	-0.182197	-0.198527	-0.263092	-0.324726
P56385	ATP5I	5	1.95e-24		-0.101737		-0.135079		-0.496712		-0.291345		-0.206678
P08238;Q58FF7;Q5T9W8;Q58FF6	HSP90AB1	72	0	-0.0778022	-0.101691	-0.0680749	-0.122994	0.0102069	-0.0295292	0.0277203	0.0451634	-0.0481139	-0.0395921
P09960;P09960-4;P09960-2;P09960-3;B4DEH5	LTA4H	23	0	-0.151763	-0.10135	-0.138537	-0.113583	-0.0458186	-0.0488002	-0.105659	-0.160685	0.0640551	0.0363275
Q9UQE7	SMC3	28	1.1219e-181	-0.0817817	-0.101289	-0.00996004	-0.00251248	-0.100376	-0.25441	-0.14551	-0.060623	-0.0726496	-0.0229179
I3L1P8;Q02978;Q02978-2	SLC25A11	12	4.4688e-141	0.12499	-0.10118	0.0692897	0.054779	-0.188019	-0.208094	-0.059916	-0.0876107	-0.340733	-0.297679
B4DP11;Q15185;B4DP21;B4DDC6;B4DHP2	PTGES3	8	2.0449e-129	0.0524159	-0.101072	-0.246515	-0.191096		-0.252724	-0.138918	-0.147602		-0.159041
Q9NP97;B4DFR2;Q8TF09;B1AKR6;H3BNG9;H3BPA0;Q9NP97-2;Q7Z4M1;H3BQI1	DYNLRB1;DYNLRB2	5	1.6049e-43		-0.100778		-0.405127		-0.0928017		0.0862403		-0.0722097
P42226;P42226-2;P42226-3;H0YJH6;Q5FBW6;G3V2L2;G3V2M3;G3V3E9;G3V2H4;G3V5I8;G3V568;G3V370;G3V2X7;G3V5K5	STAT6	6	7.6289e-17	-0.0486808	-0.100685	0.0648829	0.299127	-0.293713	-0.0912793			0.0889557	0.112367
O00303;B3KSH1;B4DEW9;H0YDT6;E9PQV8	EIF3F	9	9.5703e-261	-0.140651	-0.100654	-0.00475429	-0.0115153	0.0691522	0.0156403	0.0468403	0.0219061	-0.00101024	0.0207689
R4GNB2;R4GN35;Q5VZ89-6;Q5VZ89;Q5VZ89-2;Q5VZ89-5;Q5VZ89-3;B7Z660;Q5VZ89-4	DENND4C	7	9.7923e-21	0.202888	-0.100577			-0.108612	-0.0466975
P12236;I7HJJ0;Q9H0C2	SLC25A6	29	6.9012e-230	0.00417776	-0.100422	-0.0692097	-0.188726	-0.0308403	-0.0334957	0.0153548	-0.000331858	-0.240128	-0.291627
Q9NV31	IMP3	3	6.1421e-19	0.0863762	-0.100097	0.0340748	-0.0917405		-0.0465634		-0.0930479
O75663;O75663-2	TIPRL	7	1.9271e-45		-0.0999582	-0.0573767	0.0143553	-0.298921	-0.00672418		0.370499		-0.0125482
Q01469;I6L8B7;A8MUU1	FABP5	14	3.7972e-241	0.0258793	-0.0999273				-0.023871	0.0309716	0.00345832	0.178874	-0.00416096
H0YKE7;F5GX29;H0YNG9;Q99653;H0YLY7;H0YLX1	CHP1	3	3.5214e-20		-0.0996954	0.184978	-0.0481884		-0.148817		0.10742		0.264596
Q00534	CDK6	4	1.0166e-16	-0.189779	-0.0996027		-0.393311	-0.209095	0.0877344			-0.227996
P15531;P15531-2	NME1	11	4.611e-162		-0.0994945				-0.0146016	-0.0615862	-0.0729986	-0.0208087	0.146786
Q92734-2;Q92734;C9JUE0;C9JJP5;C9JTY3	TFG	7	4.8994e-41	0.0742314	-0.0991853	0.108223	0.187641	-0.142178	0.878608	-0.171531	-0.0267341	0.367147	0.268794
P45974-2;P45974;F5H571	USP5	32	0	-0.111898	-0.0981349	0.0762854	0.066537	-0.0576469	-0.139252	-0.0578121	-0.0110064	-0.0131158	-0.0999582
P78344;D3DQV9;P78344-2;H0Y3P2;H0YCH5;E9PKF8;H0YD77;H0YEC5;H0YE22;H0YE44;H0YCF8	EIF4G2	28	2.5624e-177	-0.085711	-0.0974556	0.0292762	0.0897693	0.160662	0.0550568	0.0392788	0.0336521	-0.00707208	0.0132121
E7ENQ1;O95819-4;G3XAA2;H7C360;O95819-2;O95819;O95819-5;E7EN19;E7ESS2;O95819-3;G5E948;E7EX83;C9J840;H7C0P6;Q8N4C8-5;Q8N4C8-2;Q8N4C8-3;Q8N4C8-4;Q8N4C8;C9J338;I3L2I2;H7C3Z6	MAP4K4;MINK1	7	5.5655e-14	-0.0865993	-0.0973475	-0.150321		-0.175729	-0.0718609	-0.32274		-0.179449	-0.217491
P62913;P62913-2;Q5VVC8;Q5VVC9	RPL11	12	3.2751e-177	-0.16309	-0.0972704	-0.0881474	-0.0668957	0.0301242	0.133564	0.0384362	0.0430645	-0.0713757	-0.0334662
Q14254;J3QLD9;E7EMK3	FLOT2	4	4.591e-22	-0.211682	-0.0972704	0.147046	0.131063	-0.12915	-0.0650231	-0.193321	-0.478406	0.0196308	0.218595
Q969X5-2;Q969X5;H0YBZ3	ERGIC1	6	5.6203e-16	-0.0631529	-0.0972395	-0.127573	0.147307	0.0184917	0.197236	0.725436	0.136979	-0.0173294	0.0905825
Q9Y5S9;Q9Y5S9-2	RBM8A	5	1.3939e-105	0.0467006	-0.0971469	0.332507	0.0973411		0.0352016	-0.114988	-0.0529847		0.0501882
O60568;H7C2V1;H7C2S8;H7C0B8;C9JIX5;H7C2A8;C9JU11	PLOD3	21	8.6781e-183	-0.0280427	-0.097116	-0.065944	-0.0746689	-0.109826	-0.0933095	0.639047	0.584193	0.0588014	0.000865357
Q9UI10-3;Q9UI10;Q9UI10-2;E7ERK9;H7C2L8;F8W8L6	EIF2B4	5	1.0974e-20		-0.0967457	-0.168317	-0.172701	-0.128819	-0.113114	-0.314535	-0.00102468	-0.019302	-0.0282192
P12235	SLC25A4	21	3.0351e-162		-0.0966532	-0.102791	-0.433643	0.0277203	-0.143994		-0.314589		-0.351719
P63261;I3L3I0;I3L1U9;I3L4N8;K7EM38;I3L3R2;J3KT65	ACTG1	42	0	0.0448837	-0.0966377	0.35242	0.0342157	0.206268	0.0353424	0.179001	0.0851527	-0.0469509	-0.0509507
O95292;E5RK64;O95292-2	VAPB	11	2.6951e-119	0.00417776	-0.0964064	0.00647756	0.0610158	0.0253123	0.0776532	-0.0545721	-0.0259994	0.0692897	0.0798389
O75369-8;H7C5L4;Q8WXT3		172	0	-0.10372	-0.0963447	0.0309716	0.0419438	0.395831	0.401849	0.135798	0.134615	0.0357647	0.00848689
O95486;O95486-2;H0Y9J6	SEC24A	17	3.666e-88	-0.0736817	-0.0963292	-0.149425	-0.0602619	-0.0448062	-0.223997	-0.0594348	-0.150946	0.160017	0.295605
O75821;K7ER90;K7EL20;K7ENA8;K7EP16;K7EL60	EIF3G	9	3.1027e-42	-0.127636	-0.0953733	-0.0336877	-0.172539	-0.0213211	0.117296	-0.117396	-0.0910181	-0.0186734	-0.0344262
Q53FA7;Q53FA7-2;H7BZH6	TP53I3	6	3.4153e-81	0.0652966	-0.0953733	0.0913952	0.0116388	-0.158864				-0.121534	-0.250989
O15400-2;O15400	STX7	8	7.006e-106	-0.0982121	-0.0953271	0.226262		-0.184769	-0.182475		0.00662118	0.0943712	0.0122111
P09496-2;P09496-4;P09496-3;P09496;F8WF69;P09496-5;C9J8P9	CLTA	10	2.9582e-179	0.0263043	-0.0952963	0.117296	0.221568	-0.11466	0.156655	0.166587	0.0564448	0.18612	0.284869
P78371;P78371-2;F5GWF6;F8VQ14	CCT2	41	0	-0.0258819	-0.0952809	-0.0809117	-0.150978	0.0415234	-0.108752	-0.141987	-0.184736	-0.0133779	-0.0307519
Q8NBJ7;J3KQJ1;C9JL30;A8MXB9;C9J660;Q8NBJ7-2;E9PBT8;H7C3B2;Q8NBJ7-3;F8WA42;Q8NBJ7-5;J3QT17;F8WEX5;E9PG02;F8WEV7;F8WES7;Q8NBJ7-4	SUMF2	7	7.0964e-49	0.0183493	-0.0952038	-0.318272	-0.332008	-0.380465	-0.196624	-0.210947	-0.152885	0.00647756	0.1121
Q6DD88;F5H6I7;C9JUU1;F5GWF8	ATL3	21	6.1113e-277	-0.201493	-0.0945875	-0.208644	-0.0359489	-0.0133633	0.128689	-0.0513244	-0.0521319	-0.060623	-0.0954658
Q9P2I0;H0YJF4	CPSF2	5	5.0117e-71	-0.0856498	-0.0941254	0.0253123	0.0710762	-0.119871	0.102188	0.0184917	0.0377336	0.0519985	0.11023
O75494-5;Q5JRI1;O75494-4;O75494-6;O75494-3;O75494-2;O75494;Q6IQ42;Q8WXF0;R4GMP8	SRSF10	5	9.7299e-39	0.232661	-0.094033	-0.0279985	0.0756011	-0.180544	-0.160137	-0.0619777	-0.295872	0.0708015	-0.0748968
Q5JTJ3-3;Q5JTJ3;Q5JTJ3-2	COA6	2	4.1458e-06		-0.0939252				-0.0786551		-0.0794323
O60763;O60763-2;F5H4X1;F5GYR8;F5GZ76;H0Y7C0;REV__R4GMN2;REV__Q5VZ89-5;REV__Q5VZ89-6;REV__Q5VZ89;REV__R4GNB2;REV__R4GN35	USO1	25	4.2331e-212	-0.0627159	-0.0936481	0.207393	0.164658	0.0743684	0.151339	0.00963382	-0.039859	0.246834	0.262072
Q6DKI1;R4GMU7;B7Z652	RPL7L1	6	5.7132e-33		-0.0934634	-0.164415	-0.202107	0.0416635	-0.350375	-0.052865	0.221692	0.219587	0.0923428
Q5JR04;Q9HCE1;Q9HCE1-2	MOV10	7	3.5852e-52	-0.369557	-0.0932941	-0.100701	-0.114191	-0.271531	0.00906047	-0.181002	-0.128724	-0.127668	-0.0754136
P39023;G5E9G0;H7C422;B5MCW2;H7C3M2;F8WCR1;Q92901	RPL3	21	1.0585e-205	-0.143373	-0.0929555	-0.161072	-0.154667	0.114634	0.0179219	0.1149	0.0406821	-0.102961	-0.0950959
F5H0L8;Q9Y6Y8;Q9Y6Y8-2;H7C0V8	SEC23IP	11	3.8018e-61	-0.037414	-0.092817	0.0197731	0.0553345	-0.0866146	-0.141732	-0.210897	-0.0611497	0.261591	0.309525
Q07020;J3QQ67;F8VWC5;H0YHA7;G3V203;F8VYV2;F8VUA6;F8VXR6	RPL18	14	5.9589e-208	-0.0787922	-0.0927247	-0.00598516	-0.0748209	0.129481	0.100036	0.021764	0.0612923	-0.0706786	-0.0719064
Q9BY43;Q14D22	CHMP4A	4	3.0021e-39	-0.0866759	-0.0922325	-0.164189		-0.269564	0.139862	0.015783	0.283329	0.0561673
Q8TCJ2	STT3B	9	3.8289e-29	0.115166	-0.0920941	0.146655	-0.0320789	-0.0832329	-0.134984	-0.0272044	-0.0291169	0.041243	0.209391
O95373;E9PLB2;E9PLJ0	IPO7	36	0	-0.106778	-0.0918327	0.045443	-0.0586683	0.205643	0.264476	0.107018	0.135798	0.0113525	-0.0885615
Q9NR31;B4DQ19;H0Y5E8;Q5SQT8	SAR1A	11	1.5642e-117	-0.292899	-0.0917866	-0.107321	-0.107368		-0.26734	-0.29488	-0.0191704	0.335369	0.259423
P56537;B7ZBH1;P56537-2;F8WD20;F8WDS6	EIF6	7	1.8466e-189	-0.119871	-0.0917866	0.113967	0.137372	-0.00446483	-0.0440475	-0.0808049	-0.127337	0.0942361	0.0930192
P22102;B4DJ93;P22102-2;F8WD69;C9JBJ1;C9JTV6;C9JZG2;C9JKQ7;H7C489;H7C366;H7C5I9	GART	34	7.6751e-176	-0.0574667	-0.0916636	-0.00657924	-0.065174	-0.0887609	-0.141573	0.0503276	-0.0177091	-0.0249128	0.00317044
O14745;J3QRP6;B3KY21;J3QRA3	SLC9A3R1	17	4.819e-92	-0.103178	-0.091556	-0.215077	-0.23099	-0.45336	-0.122837	-0.0987527	-0.064842	0.135141
O43491;E9PHY5;O43491-3;O43491-4;O43491-2;E9PII3;E9PK52;H0Y5B0;Q6ZSX4;Q6R5J7;E9PMV8;E9PPC9;E9PQD2;E9PN54;E9PJP4;E9PQN0;E9PRG1;E9PIG0;Q9Y2J2-3;J3KT37;E9PMG5	EPB41L2	26	1.0109e-142	-0.265865	-0.0915406	-0.00439247	0.0437644	-0.165192	-0.309932			-0.169436	-0.243728
Q9NR12;Q9NR12-2;Q9NR12-5;Q9NR12-6;Q9NR12-4;D6RH06;Q9NR12-3;D6RF83;H7BYK4;D6RAN1;H0Y8W6	PDLIM7	18	4.1032e-129	-0.19159	-0.0914945	-0.241083	0.0810669	0.438293	0.409472	0.185993	0.206768	0.0473988	-0.117443
P50395;E7EU23;P50395-2;Q5SX87;Q5SX86;Q5SX90;Q5SX91	GDI2	29	0	-0.0637559	-0.0914791	0.0854247	0.0486547	-0.0233284	-0.0654458	-0.000793701	-0.00723157	0.10541	0.141825
Q15019;Q15019-2;B5MCX3;C9J2Q4;H7C2Y0;C9JB25;C9J938;C9IZU3;H7C310;C9IY94;C9JZI2;C9JQJ4;B5MD47;C9JFT1;F8WB65;C9JT15;C9JSE7;H7C1T1	SEPT2	21	0	-0.0302803	-0.0909105	-0.0455952	-0.0655212	-0.199421	-0.200979	-0.120859	-0.213169	-0.0484122	-0.0618422
B4DS61;Q96SB4;H3BLV9;Q96SB4-3;Q5R363	SRPK1	8	9.8961e-32	0.346078	-0.0908337	-0.253532	-0.356199	-0.239481	-0.246105	-0.033791	-0.155422		-0.179139
Q9NUG6	PDRG1	1	0.00011915		-0.0903114						0.23842
Q9UBT2;B3KWB9;K7EPL2;K7ESK7;K7ES38	UBA2	17	1.196e-88	0.0542233	-0.0901271	-0.0208673	-0.119009	-0.178976	-0.140905	0.0318186	-0.0522815	-0.0144996	-0.153045
P22392-2;Q32Q12;P22392;J3KPD9;E7ERL0;E5RHP0;O60361;F6XY72;C9K028	NME1-NME2;NME2;NME1	19	2.2687e-253	-0.154795	-0.0900656	0.130799	0.0461418	-0.00274373	-0.0903728	-0.0265871	0.0408223	0.0900404	0.113434
Q13823;H0YG10	GNL2	11	2.2203e-45	-0.349217	-0.0899274	-0.00290274	-0.0611798	0.158983	0.200379	-0.110184	-0.0307666	0.43328	0.147567
Q16186	ADRM1	3	1.0937e-11		-0.0898507	-0.188924	-0.352474		-0.0602168		0.0608775
P62424;Q5T8U3;Q5T8U2	RPL7A	23	0	-0.0574217	-0.0894515	-0.0704059	-0.0502186	0.0705267	0.151729	0.0494914	0.0329472	-0.0493375	-0.0715273
P04080	CSTB	6	4.0471e-121	0.0881416	-0.0893901	-0.0572415			-0.25991		-0.0568663		0.115433
Q9Y5L0-3;Q9Y5L0;Q9Y5L0-1;C9J7E5;E9PFH4;Q9Y5L0-5	TNPO3	15	1.0249e-137	-0.211231	-0.0891139	0.0500489	0.1149	0.0803848	0.238542	-0.0167893	0.0935602	0.0392788	-0.160363
H3BPK3;Q16775-2;Q16775;H3BPQ4;H3BV79;H3BQW8	HAGH	5	2.4396e-16	0.00389003	-0.0890525	0.365916	0.0343566		0.161823	0.122341	-0.0837985	0.198494	0.0699771
Q9NZN4;B4DNU6	EHD2	37	0	-0.164221	-0.0885462	-0.367732	-0.78991	-0.339363	-0.365016	-0.0090161		-0.105939	-0.118445
Q06203;D6RCC8	PPAT	5	1.1294e-18	-0.290198	-0.0885155	-0.101397	-0.181166	-0.745793	-0.440518	-0.186081	-0.146483
P13804;P13804-2;H0YLU7;H0YL12;H0YK49;H0YNX6;H0YKF0;H0YL83;H0YM12;J3KN60	ETFA	17	1.6562e-202	0.0180644	-0.0885002	-0.250337	-0.285864	-0.348482	-0.427712	-0.318344	-0.331481	-0.871733	-0.512102
Q96D05;Q96D05-2	C10orf35	1	1.6729e-07		-0.0884541
P30049	ATP5D	2	5.481e-48		-0.0881167	-0.0859866			-0.361213	-0.321423	-0.275524	-0.191837	-0.165014
O14980;C9JKM9;C9J673;C9IZS4;C9JQ02;C9JV99;F8WF71;C9JF49;C9IYM2;H7BZC5	XPO1	45	0	-0.0693913	-0.0880247	0.141825	-0.0209698	-0.0821024	0.0375931	-0.0972549	-0.0509806	0.00115369	-0.0450295
P35268;K7ERI7;K7EMH1;K7ELC4;K7EP65;K7EKS7;K7EJT5	RPL22	9	9.5089e-163		-0.0878867	-0.155904	-0.349401		-0.023519	-0.063379	0.0451634	-0.0494271	-0.00653576
B7ZKK9;Q16537;J3KQN6	PPP2R5E	5	6.2199e-25		-0.0877794	0.052555					-0.454091
P47813	EIF1AX	7	1.9921e-36		-0.0873961		0.0692897		-0.253584	-0.132214	-0.110293	0.097476	-0.0412984
Q04837;E7EUY5;C9K0U8	SSBP1	10	0	-0.116567	-0.0868291	-0.158945	-0.13668	-0.155984	-0.267531	-0.22265	-0.31829	-0.211732	-0.160169
D6RCD0;Q8NBQ5	HSD17B11	6	3.8421e-91		-0.0864155	-0.249188	-0.124393					0.218719	0.0663992
P83881;J3KQN4;H7BZ11;H0Y5B4;H7BY91;H0Y3V9;R4GN19	RPL36A	8	4.5595e-25	0.33674	-0.0861704	-0.0582026	-0.247508		0.161049	0.0848807	0.124857	-0.016512	-0.0520272
Q9UQ35;Q9UQ35-2;I3L4D8;I3L0N7;I3L1I8;Q9UQ35-3;I3L182;I3L1C0;I3L3Q8	SRRM2	27	6.6595e-153	-0.223694	-0.0860326	-0.182442	-0.0658081	-0.105147	-0.107321	-0.109312	-0.082362	-0.113395	-0.12636
Q9Y2R4;A8MTP9;K7EMK0;F5H5G9;K7ELL1;F5H0R7	DDX52	7	8.5681e-28	-0.0777869	-0.0859866	0.0427844	-0.0203551	0.123401	0.170566	-0.147697	-0.165305
D6RJF2;Q9H074-3;D6RD97;D6RJ02;D6REB4;Q9H074-2;Q9H074	PAIP1	2	4.3112e-06	-0.271757	-0.0859101		-0.340916	-0.25159	-0.429459		-0.140412	-0.105784
Q9NRX4;Q9NRX4-2	PHPT1	7	1.2264e-99		-0.0854049				0.114634		-0.157431	-0.164238	0.0932897
Q9NUP9;G3V1D4	LIN7C	4	9.7136e-19		-0.0851753	-0.103999	0.0399806	-0.452234	-0.436725	-0.347013	-0.424204		0.0203422
P24539;Q5QNZ2	ATP5F1	12	1.0339e-111	0.187388	-0.0847315	-0.115597	-0.189977	-0.372991	-0.384584	-0.366634	-0.277726	-0.362084	-0.214324
Q8NF37	LPCAT1	6	2.1949e-69	-0.0700575	-0.0837374		-0.368551	-0.0133197	-0.0370587	-0.00811631	0.00633393	-0.0277485	0.108223
P62487;E9PIU7;H0YEE4;E9PKH3	POLR2G	3	8.3232e-13		-0.0836915		-0.472589		-0.217373		0.092884
Q9Y570;J3QT22;Q9Y570-2;Q9Y570-3;F5H2D4	PPME1	9	4.4348e-42	0.0398403	-0.0834775	0.0354832	0.0272956	-0.0706029	-0.171076	0.127369	0.0528332	0.0911243	-0.016585
M0R0F0;P46782;M0R0R2;M0QZN2	RPS5	17	0	-0.0527603	-0.0832177	-0.235909	-0.114488	-0.038925	0.0517201	0.00662118	-0.0223171	-0.0303393	-0.0513244
Q8TCG1-2;Q8TCG1	KIAA1524	4	8.0188e-07	-0.122334	-0.083126							-0.717572
Q15942;H0Y2Y8;B4DQX7;B4DQR8;C9IZ41;H7C3R3;C9JJK5;H7C3D3	ZYX	29	0	-0.0188488	-0.0830343	0.0207689	0.220454	0.478299	0.406101	0.24306	0.23952	0.00187429	-0.0441813
D6RC52;D6RCB9;Q9NX24;H0YC83;J3QSY4	NHP2	4	5.1443e-55		-0.0825912	-0.188562	0.108625		-0.116864	-0.155775	-0.260584		-0.071679
F5H442;Q99816;Q99816-2;J3QRU6;J3QKS4	TSG101	3	2.0781e-08	-0.218665	-0.0824689	0.0893626	0.0117819		0.16092	-0.158574	-0.0894362	0.100978	0.266277
Q9UHG3;B7Z3Y2;B7Z9P8;F8W8W4;C9K055;C9JM55;C9JGT6	PCYOX1	13	3.6746e-126	0.112233	-0.0824384	-0.0426054	0.131985	-0.144409	-0.275734	-0.116379	-0.221556	0.134484	0.124196
O43615;M0QXU7;M0R301;M0R124;M0QXM9	TIMM44	12	5.7919e-83	-0.184097	-0.0822246	-0.0583978	-0.0402447	-0.338779	-0.271165	-0.159202	-0.11221	-0.264668	-0.0973938
Q9UHI6;B4DWV7	DDX20	2	3.5677e-14	-0.117318	-0.0821787	-0.1218	-0.00814532	-0.0685892	-0.179596	-0.0781676	0.0957219	-0.133796
Q00341;Q00341-2;H0Y394;H7C0A4;C9JIZ1;C9J5E5;H7BZC3;H7C2D1;C9JZI8;C9JHZ8;C9JES8;C9JHS7;C9JT62;C9JK79;C9JQ82;C9JBS3;C9JEJ8;C9JKQ5;C9JHN6;C9JMQ6;H7C3D0;C9JHS9;C9J739	HDLBP	66	0	-0.12625	-0.0817512	-0.291274	-0.314033	-0.392118	-0.426722	-0.156402	-0.149105	0.0930192	0.0546401
P61011;P61011-2;G3V4F7;G3V480;G3V346;G3V3L9	SRP54	14	2.8727e-162	-0.146787	-0.0813695	0.0360461	0.0776532	-0.176006	-0.0537932	-0.301088	-0.190009	0.129085	0.188401
Q92616	GCN1L1	140	0	-0.0967612	-0.0812627	-0.0197553	0.0129262	-0.0367922	0.0982848	-0.0679237	-0.10135	0.199123	0.205518
Q9BWJ5	SF3B5	4	1.2375e-20		-0.0808964				-0.4834		-0.553109		-0.366336
Q5VW36	FOCAD	6	1.4877e-20	-0.186344	-0.080393			0.338111	-0.0828051	-0.0394142	-0.0822704	-0.0532841	-0.0307813
F8W181;Q02878;F8VZ45;F8VR69;F8VZA3;F8VWR1	RPL6	22	0	-0.0323149	-0.0801032	-0.146899	-0.288276	0.160146	0.189034	0.0590783	0.0549179	-0.0101053	-0.198146
E5RFP0;Q8WVJ2	NUDCD2	3	4.7678e-23		-0.0798897	0.0116388	-0.0178406		-0.182246	-0.0900042	-0.0288078	-0.388053	-0.156659
P26373;P26373-2;J3QSB4;H3BTH3;J3KS98;H3BUK8	RPL13	21	1.2648e-206	-0.12334	-0.0798134	-0.0436608	-0.0299415	0.132511	0.178619	0.0419438	-0.0151263	-0.0956662	-0.0949572
Q15819;G3V113;H0YBP9;H0YBX6	UBE2V2	9	1.5208e-69		-0.0787313	-0.102775	0.146916		-0.166746	-0.00834846		0.100843	0.14965
Q9HAV7	GRPEL1	6	6.3279e-21	-0.0925401	-0.0786855	-0.0611647	-0.000259708	-0.126785	-0.219959	0.0219061	-0.0906186	-0.286357	-0.340185
C9J0K6;B4DKK2;P30626-2;P30626;B4DHQ6	SRI	8	7.6014e-61	0.234133	-0.0786703	0.151209	0.128557	0.00201836	-0.158011	-0.218279	-0.161072	0.0224743	0.0760117
Q969V3-2;Q969V3;K7EMW4;K7ELZ9;K7ENM2;K7EQ66	NCLN	11	3.0404e-100	-0.0867831	-0.0782438	0.0255958	-0.278776	0.132116	-0.153976	0.00532812	-0.13868	-0.0285576	-0.0659289
G3V325;P56134-4;C9JJT5;P56134-2;O75127;C9JGL8	ATP5J2-PTCD1;PTCD1	5	1.9684e-35	0.347779	-0.0779544	-0.584609		-0.45908	-0.250612	-0.18431	-0.252157		-0.136807
Q96I24;Q96I24-2	FUBP3	17	3.0518e-100	-0.0433039	-0.0778022	-0.0747905	-0.131203	-0.186902	-0.368309	-0.00239686	-0.00650678	-0.0403189	-0.16393
O75165;H0Y8Q2;H0YA63	DNAJC13	28	3.1126e-173	-0.175322	-0.0774215	-0.13443	-0.0591191	-0.276607	0.026446	-0.0486062	-0.129718	-0.0889604	-0.0769649
P14406;D6RIE3;D6RGV5;H0UI06;D6R9C3	COX7A2	3	4.9044e-26		-0.0771323		-0.252174				-0.506045
Q99627-2;E9PGT6;Q99627;H7C3S9;B8ZZP3	COPS8	5	2.7872e-101	-0.11327	-0.0769193	0.0848807	0.0843364		0.0352016	0.000144262	0.0571383	0.0486547	-0.073788
Q05639	EEF1A2	26	2.7967e-229	-0.132451	-0.0768584				-0.27528	0.1129	0.067914
Q9BUF5;K7ESM5;K7EL29;K7ES63;K7EN98;K7ESQ3;K7EQT3;K7EJ64;K7ERA8;K7EJZ4;K7EPE5	TUBB6	28	0	-0.0447021	-0.0764324	-0.214826	-0.105737	0.197865	0.197362	0.0274372	-0.103984	-0.0180889	0.0396999
Q9Y263;H0YBW4;E5RIM3	PLAA	3	1.5885e-60	-0.104635	-0.076326			-0.0574817	0.202261			0.16954	-0.0109191
Q8NBW7;P24390	KDELR1	1	2.4319e-15		-0.0760218
E9PNC7;E9PQX9;Q14919;Q14919-2;C9JCC6	DRAP1	3	1.918e-29		-0.0756872		-0.0733933	0.0654344	0.11836	0.239031	0.229342
P49411;H3BNU3	TUFM	23	0	-0.0786551	-0.0747753	-0.0184688	-0.0132323	-0.225784	-0.270191	-0.199338	-0.219236	-0.295376	-0.252192
P62081;B5MCP9	RPS7	22	0	-0.120232	-0.0747297	-0.245626	-0.266871	0.0143553	0.010923	-0.00908869	-0.0123444	-0.0870589	-0.0675759
Q9Y2Q9;H0YAT2;H7C5V3;E5RFT8;E5RGC7;E5RK86;E5RFH3	MRPS28	3	1.2867e-12		-0.0745322	-0.475776	-0.286709		-0.861448		-0.571472
Q9UNE7;Q9UNE7-2;H3BTA3;H3BS86;H3BUD0	STUB1	9	5.2752e-35		-0.0740917		-0.143086	-0.0718003	-0.207794	-0.0184396	0.133827
Q5VTU8;P56381	ATP5EP2;ATP5E	3	8.3171e-08		-0.0740765				-0.309538		-0.377276		-0.113021
O60888-3;O60888;O60888-2;C9IZG4;C9IZQ5	CUTA	3	1.9147e-16		-0.0739398						0.0139267		0.264596
Q96HS1;Q96HS1-2;F5GXG4	PGAM5	13	1.026e-38	-0.0076086	-0.0738943	-0.139268	-0.206678	-0.517523	-0.712764	-0.654967	-0.636055		-0.0290139
O75348;O95670-2;F2Z307;O95670;C9JRT2	ATP6V1G1	5	6.1373e-180		-0.073788	-0.115035	-0.0672887	-0.0687557	-0.00138565	0.117296	0.0909889	0.258097	0.292428
F5H669;Q8N684-2;Q8N684;Q8N684-3;J3QT54;F5H6M0;F5H047;F5H5B7;F5H1W4;F5H2K8;F5H6P5;F5H6A8;F5GXA3;C9JM38;C9J286;C9J323	CPSF7	4	1.4046e-92	-0.170979	-0.0737424	-0.0700424	-0.0322707	-0.105163	-0.515996	0.0508847	-0.0497257	-0.0111954	-0.122224
P07195;A8MW50;C9J7H8;F5H793;F5H5G7;F5H155;G3XAP5;F5H245;P07864	LDHB	27	0	-0.0733781	-0.073454	-0.0081018	-0.0619476	-0.0775129	-0.161928	-0.249393	-0.185507	-0.0284105	-0.0493076
Q14315;Q14315-2	FLNC	198	0	-0.0730442	-0.0732415	0.724825	0.674189	0.621806	0.691713	0.170566	0.20989	-0.0877487	-0.0589688
Q14966;Q14966-5;E7EUZ3;Q14966-3;Q14966-4;C9JWN0;Q14966-2;C9JBI6;F5H330	ZNF638	5	2.0557e-12	-0.187264	-0.0727103	0.25084	0.00561557	-0.0606982	0.0416635	-0.305735	-0.0279691	0.0847446	-0.113785
O95163;F5H2T0;H0YDF3	IKBKAP	15	7.3696e-48	-0.237881	-0.0726345	-0.247114	-0.304701	-0.331717	-0.450636	-0.674038	-0.60799	-0.228892	-0.262954
P11940-2;P11940;E7EQV3;E7ERJ7;H0YAR2;H0YBN4;E5RGH3;E5RJB9;H0YAP2;E5RH24;H0YB86;Q4VXU2;Q4VY17;E5RHG7;H0YAS6;H0YB75;H0YAS7;Q96DU9-2;Q96DU9;H0YC10;E5RGC4;E5RFD8	PABPC1	30	0	-0.0671527	-0.0724676	-0.106793	-0.12246	-0.0365851	-0.158445	0.0201999	-0.00704309	-0.0956816	-0.0351061
P07686;Q5URX0;H0YA83;H0Y9B6;D6REQ8	HEXB	15	4.1479e-96		-0.0723917	-0.416808	-0.615751	-0.301693	-0.146036	-0.0416695	-0.250491	0.0862403	0.0673634
E7EQ69;Q9GZZ1;C9J5D1;Q9GZZ1-2;B0AZT5;C9JZU6;C9J5J3;F8WCK0	NAA50	9	7.1893e-33	-0.299028	-0.0721187	-0.146771	-0.0305456		0.0586628	-0.0810643	-0.135348	0.0862403	0.0500489
C9JXB8;C9JNW5;P83731	RPL24	12	2.234e-88	-0.0447914	-0.071679	-0.0581725	-0.0666842	0.200002	0.0536674	0.104068	0.107152	-0.00734757	-0.0613152
P30050;P30050-2	RPL12	10	0	-0.110153	-0.0713303	-0.0285723	-0.0431107	0.128293	0.123401	0.0469799	0.0519985	-0.0946953	-0.0959283
Q9Y3B7;Q9Y3B7-2;Q9Y3B7-3;E9PQB6;H0YCD5	MRPL11	7	3.4487e-26	-0.232074	-0.0706332		-0.260135	-0.13584	-0.509183	-0.369744	-0.404878
J3KT10;Q9BW27;B4DMQ3;B4DPW1;J3QL54;J3QLH0;J3QS63;J3QL91;J3KSH3;J3KRC0;J3QLV0;F5H0W7;J3QLD4;J3KS87	NUP85	6	3.1803e-78	-0.232108	-0.0703756	-0.277324	-0.178861	-0.18825	0.0606008	-0.0840432	-0.0199893	0.40414
Q9H488;Q9H488-2;B4DUV4	POFUT1	7	2.0917e-29	-0.0245312	-0.0702999	0.0687396	-0.00096693	-0.224216	-0.157834	-0.187494	-0.326697	0.0425043	0.223052
Q16658;J3KNT0;C9JFC0;H7BYX5;C9JPH9	FSCN1	26	0	-0.0958975	-0.0702847	-0.422211	-0.337284	0.0132121	-0.0600964	-0.0389694	-0.301213	0.0542233	0.0962619
Q969X6;H3BSH7;Q969X6-2;Q969X6-3;H3BPD7;I3L4T9;J3KSI1;H3BRM8	CIRH1A	6	7.3558e-32	0.131853	-0.069679	-0.108799	-0.0429472	0.0805212	-0.0466677	0.15056	0.197362	-0.274302
Q96FQ6	S100A16	7	3.4836e-56		-0.0696184		-0.0764172		-0.121895		-0.0945105		-0.0593145
P00492;Q9NRG1-2;Q9NRG1	HPRT1	10	1.425e-97	-0.0326543	-0.0694973	-0.11157	-0.149825	-0.168869	-0.225633	0.030548	0.0611541	-0.182933	-0.166357
Q9Y277;Q9Y277-2;F5H740;E5RFP6;E5RJN6;E5RHZ6;E5RK27;E5RHE1;E5RFL1	VDAC3	10	1.7611e-50	0.0316775	-0.0693762	0.0285692	-0.00830493	0.0301242	0.030548	-0.0672585	-0.276712	-0.443183	-0.0999273
O95336;M0R261;M0R1L2;M0R0U3	PGLS	12	2.5118e-147	-0.0701484	-0.0684228	0.0692897	0.0230424	-0.110869	-0.0428134	-0.120655	-0.0773302	0.016211	-0.0032208
Q13561;Q13561-3;Q13561-2;F5H2S7;F5H223;F8W1I6;F8VW18;H0YI98;F8VX93;F8VRV7;H0YHL1;F8W0U6	DCTN2	19	3.5615e-284	0.199625	-0.0681808	0.0489336	0.0507455	0.0254541	-0.0219362	-0.082912	-0.0612701	0.054779	0.0465609
Q15293;B7Z1M1;E9PP27	RCN1	11	4.1528e-90	0.0197731	-0.0678783	-0.0580674	-0.110947	-0.263871	0.112633	-0.139236	0.0318186	-0.501443	-0.517379
O95782-2;O95782	AP2A1	35	9.2008e-272	-0.0833246	-0.067833	-0.00301839	-0.0490539	-0.0747297	-0.0812474	-0.0732263	-0.0933556	0.116764	0.0311128
Q70CQ2-3;Q70CQ2-2;Q70CQ2	USP34	2	1.0621e-13		-0.0677876
Q9UKD2	MRTO4	14	9.9049e-74	-0.152083	-0.0676969	-0.0562362	-0.0380508	0.0861044	-0.0329642	-0.00908869	0.024887	0.141433	0.00934717
P47755;F8W9N7;C9JUG7;B4DG50	CAPZA2	10	6.5553e-129	0.0713508	-0.0676515	0.15562	0.146264	0.0321008	0.0406821	0.016211	0.0913952	-0.0273809	-0.0979496
P43487;C9JJ34;C9JXG8;C9JGV6;C9JDM3;H7C137;C9JIC6;B3KUP2	RANBP1	8	7.7019e-127	0.0822938	-0.0671527	0.0727232	-0.0531045	-0.0111227	0.00288251	0.0846086	0.0735461	-0.000837006	-0.00578235
Q14019;H3BT58	COTL1	17	2.1617e-73		-0.066654	0.231924	0.18916		0.224905	0.0381552	0.176706	0.063779	0.11836
P12081-4;P12081;B3KWE1;B4DDD8;P12081-3;P12081-2;B4E1C5;E7ETE2;C9JWK3;C9JV49;B4DDY8;P49590;D6RF05;D6RJE6;B4DQ67;C9JHI8;E9PG66	HARS	17	4.9506e-94	-0.0968692	-0.066382	0.0255958	-0.0415953	0.0487942	0.158983	0.0569996	-0.00510172	0.1145	0.0871912
O94822;O94822-3;H7BYG8;O94822-2	LTN1	6	2.8049e-34	-0.0867372	-0.0660497		0.00129784		0.0233263	-0.0347513	-0.188315		0.404903
Q8WXH0;Q8WXH0-2;G3V5X4;Q8WXH0-7;G3V4T3;Q8WXH0-4;Q8WXH0-3;G3V3D4	SYNE2	10	6.8855e-26	-0.279091	-0.0657779		-0.54962	-0.25147	-0.393709	-0.58515	-0.485358	-0.144233	-0.0999119
P51148;P51148-2;K7ERI8;K7ERQ8;F8VVK3;K7ENY4;F8VWU4;F8VVZ0;K7EIP6;F8WCY6;F8WD79;F8VPW9;F8VSF8;F8VWZ7	RAB5C	7	1.2902e-155	-0.0799354	-0.0657628	0.0184917	-0.00626043	-0.0756568	-0.0492031	-0.0019634	0.0564448	0.15562	0.0271541
P62140;E7ETD8;C9JP48;C9J9S3	PPP1CB	20	0	-0.0402892	-0.0657024	0.057277	0.0749164	-0.168512	-0.00413202	0.0496308	-0.0209405	0.10675	0.046002
O60264	SMARCA5	40	7.6887e-162	-0.135887	-0.0656722	-0.0757177	-0.103209	-0.228875	-0.124629	-0.0801184	-0.0988609	0.0561673	-0.146068
H7BYN4;Q02241;Q02241-2;B4E1K0;H0YMJ4;H0YME6	KIF23	4	6.3865e-15	-0.151506	-0.0654609	-0.405432	-0.439089	-0.325286	-0.487662	-0.249891	-0.0867831	0.361656	0.120617
P23528;E9PP50;E9PK25;G3V1A4;E9PQB7;E9PS23;E9PLJ3	CFL1	26	0	0.0536674	-0.0652797	0.122474	-0.0288078	0.15082	-0.053314	0.104471	-0.0336877	-0.0468167	-0.0471446
P21127-6;J3KTL7;Q5QPR4;P21127-9;Q9UQ88-4;P21127-8;J3QR29;Q9UQ88-3;Q5QPR3;Q9UQ88-2;P21127-3;P21127-2;Q9UQ88;J3QKR5;J3QR44;P21127;Q9UQ88-5;Q9UQ88-10;P21127-12;P21127-4;P21127-5;P21127-10;J3QL65;Q9UQ88-9;Q9UQ88-8;J3KS35;E7ESP2;Q13882	CDK11B;CDK11A	8	3.632e-34	-0.0164244	-0.0651891	0.0996319	0.0184917	-0.120577	-0.16728	0.0571383	-0.023739	0.000721167	0.210015
P30520	ADSS	9	1.1838e-108	-0.0781524	-0.0650382	-0.0533889	0.00187429	0.0071955	-0.105954	0.152897	0.237441	-0.113973	-0.146324
Q13895;H7BY94;F8WBL2	BYSL	6	9.8338e-23	0.138552	-0.065008	-0.185934	-0.152516	-0.0424717	0.142348		-0.0922633	-0.0483824	0.0200577
P61106	RAB14	18	4.4204e-292	-0.0203112	-0.0648873	0.131063	0.113967	0.0287106	-0.0518029	-0.00285937	0.0182069	0.0382957	-0.0328757
P14735;P14735-2;Q5T5N3	IDE	33	1.2076e-111	-0.0551116	-0.0647364	-0.101072	-0.170702	-0.252999	-0.271513	-0.0147473	-0.145988	-0.00524651	0.00446544
Q92783-2;Q92783;C9J1E5	STAM	3	2.8627e-20		-0.0645704	0.00432161	0.162081	0.0308304	0.0923428	-0.011777	-0.197401	-0.0164682	0.277152
E9PK01;P29692;P29692-2;E9PRY8;E9PQ49;E9PI39;P29692-4;E9PPR1;E9PL12;E9PQZ1;E9PMW7;E9PIZ1;H0YCK7;E9PK06;E9PK72;H0YE58;H0YE72;E9PKK3;E9PNW6;E9PQC9;E9PJD0	EEF1D	18	0	0.00100953	-0.0638163	-0.0222878	-0.0118207	0.15017	0.301002	0.147437	0.138683	-0.00588375	0.067088
P25787;C9JCK5;H3BT36;Q6MZI6;H7C402	PSMA2	13	5.1994e-259	0.115033	-0.0637409	0.0545012	0.109695	-0.0916021	-0.0645855	-0.0924017	-0.0480244	0.0749164	0.026446
P63172;Q5VTU3	DYNLT1	3	2.148e-43		-0.0634393				0.0635029		-0.118476
K7EIG1;O75153;I3L4B5;I3L318;Q9Y5I4-2;Q9Y5I4	CLUH	30	3.4807e-114	-0.138982	-0.0628666	-0.399978	-0.42109	0.081476	0.0346383	-0.0242084	-0.0297648	0.0268709	-0.0223464
Q14997;F8WBH5;Q14997-3;F8WB44;Q14997-2	PSME4	10	2.2432e-29	-0.259565	-0.0624146	-0.387261	-0.326498	0.026446	-0.0724524	-0.186541	-0.306199	0.35682
P42345;B1AKP8	MTOR	17	1.7128e-48	0.0153548	-0.0622639	0.185867	0.091666	-0.0706786	0.106214	-0.0347661	-0.0217458	0.045443	0.129745
Q8NC56;D6RBV0;H0Y9B7;Q8NC56-2;H7C2Z0	LEMD2	4	9.4658e-54	0.39605	-0.0621133							0.0485152
O96019;O96019-2;H7C5S0;C9JQT2;O94805	ACTL6A	10	5.4944e-75	0.0469799	-0.0620229	-0.394999	-0.194526	-0.0842267	-0.19962	0.165687	-0.0677725	-0.0896204	-0.161266
Q9UBG0;E7EME3	MRC2	20	2.8434e-156		-0.0620079			0.181293	-0.139379			0.0977456	0.168257
Q8WYA6;B4DE16;Q8WYA6-3;Q8WYA6-2;A2A2P1	CTNNBL1	9	1.6666e-31	0.0292762	-0.0618723	-0.265102	-0.0723917	0.0309716	0.0119249	-0.145047	0.0676387	-0.0208673	0.00475306
Q99426;Q6FGY5;K7EP07;K7EK42;A8MVD5;K7ELT5;K7ENS2;K7EL99;K7EQH0;K7ER04	TBCB;CKAP1	13	4.3067e-99	-0.152436	-0.0618573	-0.116645	-0.0760826	-0.235688	-0.110262	0.105142	0.0936954	-0.139871	-0.152324
Q9NPD3;E9PPI9;E9PI41	EXOSC4	5	8.9e-33		-0.0613905	0.0912598	-0.0406453	0.153157	0.287709		-0.0748057	-0.179074
P51812;F5GYC4;B4DG22;B7ZB17;B1AXG1;Q9UK32;B7ZL90;E9PMM7;Q5SVM7;D6R910;B1AXG2;Q5TI62;Q96GX5-2;Q96GX5-3;Q96GX5;O60307;Q9Y2H9;Q6P0Q8-2;E7ERL6;Q6P0Q8;O15021-2;O15021-3;O15021-1;E7EWQ5;J3QT34;O15021;F8WAQ9	RPS6KA3	16	9.3499e-65	-0.0568813	-0.0610895	0.0803848	0.101785	-0.219354	-0.198212	-0.00945169	0.257373	-0.00731857	-0.0443003
P62861;E9PR30	FAU	4	1.795e-13	-0.0556513	-0.060954	-0.0187611	-0.0891292	-0.157013	0.132379	-0.0954658	0.0989585		-0.0149077
Q5JRX3;Q5JRX3-2;C9JSL2;Q5JRX3-3;H0Y7L7;B1APQ0;B1APQ1	PITRM1	20	3.358e-99	-0.0289991	-0.0608487	-0.175648	-0.26112	-0.128014	-0.020516	-0.137521	-0.228875	-0.256494	-0.21327
P62750;H7BY10;K7ERT8;A8MUS3;K7EJV9;K7EMA7	RPL23A	18	1.1211e-139	-0.117944	-0.060623	-0.0710575	-0.0372807	0.122871	0.146134	0.0543623	0.0787464	-0.0503829	-0.00436353
C9JFR7;P99999;CON__P62894	CYCS	8	1.0607e-37	0.313362	-0.0604123	-0.572115	-0.790534	-0.633546	-0.286093	0.0154976	0.00906047	-0.309038	-0.367322
Q9P2E9;Q9P2E9-2;Q9P2E9-3;F8W7S5;A2A2S5;Q8N4C6-6;F8W6D3;Q8N4C6-11;H0YDJ4;H9KV85;E9PN67;Q8N4C6-4;C9J066;Q8N4C6-9;Q8N4C6-2;Q8N4C6;Q8N4C6-5;Q8N4C6-10;Q8N4C6-7	RRBP1	62	0	-0.119604	-0.0601416	-0.338579	-0.110262	0.0497702	-0.0561612	-0.0467571	0.0359054	0.0633649	0.396817
P25398	RPS12	10	7.4574e-296	0.186881	-0.0599009	-0.0848998	-0.215245	0.200253	0.0213376	-0.0300446	0.0180644	-0.146228	-0.141669
O00151	PDLIM1	16	3.172e-132	0.0574156	-0.0583378	-0.0747297	-0.0863695	-0.0578872	-0.0308403	0.223546	0.154583	0.064607	0.257493
Q9NUQ6-2;Q9NUQ6;F8W6C2;B8ZZZ7;B4DRE6;B4DT67;C9J8M7;F2Z2S1;C9JKE4;F8VZ02;F8VT91;C9JGM8;Q4ZFW0;F8WAV0;C9IZC3;C9JW67	SPATS2L	4	1.3078e-47		-0.0580524	-0.430839	-0.129702		-0.175811			-0.243728	-0.508896
O43768-6;O43768-5;O43768-2;O43768;O43768-9;O43768-7;O43768-3;O43768-4;A6NMQ3;C9JUF4;Q5T5H1;H3BQ52	ENSA;ARPP19	2	3.6042e-13		-0.0579472		-0.154875		-0.400168	0.024887	0.27453	-0.0591041	0.14978
P35573;P35573-2;P35573-3	AGL	24	8.0938e-120	-0.186672	-0.0579322	-0.0955275	-0.0627912	-0.148225	-0.109608	-0.085956	0.0017302	-0.0536883	0.0261627
P42766;H0Y3A0;F2Z388	RPL35	10	8.1287e-138	-0.190158	-0.0578872	-0.0270721	-0.0734236	0.147307	0.102994	-0.0208966	0.0614306	-0.0683472	-0.0898814
P56134-3;P56134;F5H4H2;C9JU26	ATP5J2	4	6.1765e-36		-0.0578421						-0.378494		-0.240793
P25325;J3KPV7;B1AH49	MPST	5	7.4352e-54	-0.109172	-0.0578271	0.0756011	0.155231	-0.202091	-0.260722	-0.160653	-0.281509	0.275722	0.151469
O95202;O95202-2;O95202-3	LETM1	13	4.0318e-66	0.0203422	-0.0576919	-0.0633941	-0.0995408	-0.17467	-0.18572	-0.15258	-0.0912639	-0.239685	-0.237881
P48147	PREP	10	3.6821e-126	-0.294509	-0.0575118	0.0364682	0.0103502	-0.0393104	-0.0549167	0.0464212	0.0968016	0.0114956	0.0564448
Q9BQ67;M0QX71	GRWD1	4	2.1235e-45	-0.208194	-0.0574968	-0.168009	-0.106948	0.0625362	0.00676478		-0.207561
P26196	DDX6	15	1.5256e-185	-0.00225236	-0.0574667	0.134089	0.0443242	0.113567	0.0224743	-0.154056	-0.193932	0.0220482	-0.0122135
P62910;F8W727;D3YTB1;D3YTI8	RPL32	17	3.6417e-170	-0.180692	-0.0573616	-0.0874268	-0.16955	0.174918	0.105008	0.113034	0.118227	-0.0989381	-0.103984
B4DUF5;E9PF16;B4DHT5;Q96CM8;B4DFQ6	ACSF2	4	1.8538e-17		-0.0571665	-0.118163	-0.393558			-0.247868	-0.462436
Q5VYK3;J3KN16;R4GMY1;Q5VYK5;F6XAQ5;R4GMY3	ECM29;KIAA0368	50	3.6685e-283	-0.179662	-0.0570164	0.123666	0.130404	-0.0415508	-0.0454017	0.0746424	0.0840643	0.119024	0.00446544
P12955;P12955-2;P12955-3;K7ES25	PEPD	12	2.2781e-125	-0.0216872	-0.0570164	-0.0531943	-0.0750792	0.0440443	0.121015	-0.10479	-0.155181	0.188401	0.332049
Q6NUQ4-2;Q6NUQ4;H7C085;H7C0H8;H7C008;H7BZI0	TMEM214	11	2.6085e-54	-0.161411	-0.0569564	0.0404015	-0.0120534	-0.0951422	0.0511633	0.118891	-0.244429	0.621431	0.669934
P62753;A2A3R5;A2A3R7	RPS6	22	4.3836e-247	-0.0713303	-0.0567913	-0.0610142	-0.0807438	0.0309716	0.0936954	0.0942361	0.0437644	-0.10002	-0.132973
Q01813;Q01813-2;B1APP6;B1APP8;Q5VSR5;H0Y757;Q5VSR6;H0Y3Y3	PFKP	38	0	-0.0218776	-0.0566412	0.0308304	0.00848689	0.342213	0.313942	0.0903115	0.0261627	0.158078	0.0640551
Q9BZE4;B7Z7A3;B4DY13;Q5T3R7	GTPBP4	13	5.0448e-78	-0.0177822	-0.0564162	0.147828	0.0347792	0.144177	0.189919	0.121413	0.199625	0.0768327	0.135009
Q9H061;E9PI90;Q9H061-2	TMEM126A	4	1.8919e-42		-0.0562062	0.0472592	-0.411311		-0.0647364		-0.268591	-0.453281
Q01085;Q01085-2;E7ETJ9;E7ETC0;A6NKZ9;Q49AS9	TIAL1	7	3.5285e-47	0.0768327	-0.0561762	-0.0483973	-0.122868	-0.0224343	0.261591	-0.134303	0.0156403	0.131194	0.0250288
Q9NQR4;H7C579;F8WF70	NIT2	14	2.1344e-168	-0.0913869	-0.0553964	-0.0440475	0.0439044	0.0200577	0.0107798	-0.046921	-0.00971311	0.000432744	0.0677764
P07919	UQCRH	2	0.00012214		-0.0549167				-0.827717		-0.430548
Q99567;J3KMX1;I3L4K7	NUP88	5	2.8028e-12	0.216362	-0.0549017	-0.156836	0.0309716	0.0221902	0.108357			0.251568	0.186501
Q14166	TTLL12	15	6.4025e-123	-0.124645	-0.0548718	-0.0150534	0.0727232	-0.0796	-0.0350026	0.0735461	0.0291348	0.0316775	0.066537
F5H5D3;F8VRZ4;F8VWV9;F8VX09;A6NHL2-2;A6NHL2;F8VRK0;C9K0S6;F8VXZ7;H0YHV2;F8VRK1;Q9H853	TUBA1C	39	0	-0.0393697	-0.0548418	0.023894	-0.0148348	0.224658	0.0486547	0.046002	0.0322419	-0.0367626	-0.0195944
O14981;B4E0W6	BTAF1	4	8.5774e-10		-0.0548418	0.168385	0.00676478	-0.0392066		-0.186393	0.0133551	0.177854	0.0848807
Q14974;B7ZAV6;F5H4R7;J3KTM9;J3QR48;J3QKQ5;J3KS06;J3QRG4	KPNB1	36	0	-0.00994552	-0.0541077	0.211386	0.1141	0.0817487	0.032383	0.0529723	0.0531113	-0.0169499	0.00877371
Q8TCT9-5;Q8TCT9;Q8TCT9-4;Q8TCT9-2	HM13	4	6.121e-20	-0.12279	-0.0537932	-0.376564	-0.383078	0.173383	-0.242533	-0.179041	-0.187691	0.134352	0.143393
P16152;B4DFK7;E9PQ63;A8MTM1	CBR1	21	0	-0.0690886	-0.0534787	-0.103069	0.0385767	-0.0770867	0.090447	-0.0663669	-0.118743	0.0889557	0.0391384
P55263-4;P55263-2;P55263;P55263-3	ADK	9	1.0051e-137	-0.323317	-0.0534638	0.147307	0.0285692	-0.211247	-0.0485614	0.164786	0.0540844	0.1125	0.067914
B4E2V5;P27105;P27105-2	STOM	10	2.5527e-279	0.00547185	-0.0533889	0.53446		-0.020677	0.111699	0.192068	0.146525	0.32964	0.293488
O15498;B4DR94;H7C3K7	YKT6	8	3.0117e-58	0.140779	-0.0530446	0.211012	0.249991		0.072586	0.275722	0.209141	0.181675	0.281312
P42126-2;P42126;Q96DC0;H3BS70	ECI1;DCI	6	1.2833e-67	0.00460925	-0.0528201	0.0263043	-0.107446	-0.425792	-0.42026	-0.155116	-0.275944	-0.414807	-0.533451
P62263;H0YB22;E5RH77	RPS14	11	9.8246e-144	-0.0194774	-0.0524909	-0.262209	-0.174915	0.10608	0.0257376	-0.0018045	0.0478175	-0.00301839	-0.018995
Q16527;F8VQR7;F8VW96	CSRP2	9	4.3496e-62	-0.410313	-0.0522516	-0.135903	-0.256769	0.0639171	-0.130587			0.163885	0.124328
O00231;O00231-2;J3QRY4;J3KSW3;J3QS13	PSMD11	20	2.4506e-148	0.0343566	-0.0522067	-0.0501887	-0.063379	0.0657102	0.028852	0.00201836	0.0196308	0.186501	0.091666
Q9NYL9;H0YKU1;H0YNJ8	TMOD3	11	1.6068e-113	0.11703	-0.0521469	0.207268	0.240742	0.0344975	-0.0226102	0.201257	0.111699	0.0112094	-0.0775129
G3V2V8;B4DQV7;J3KMY5;P61916;G3V3E8;E7EMS2;G3V3D1;H0YIZ1	NPC2	5	1.674e-101		-0.0520272	-0.963082	-0.858593	-0.563412	-0.505738			-0.0166142	-0.0135527
Q15738;C9JDR0	NSDHL	10	5.4673e-143	-0.100654	-0.0518627	0.0532504	-0.130239	0.0844725	-0.0333628	-0.0234017	0.0805212	0.223052	-0.0578421
Q13155;F8W950;A8MU58;F8WCL2	AIMP2	8	1.7622e-120	-0.0212186	-0.051743	-0.012781	0.0997665	0.106616	0.340163	-0.0573166	-0.0131013	0.0742314	-0.060954
O00422;H7BZW6	SAP18	4	8.525e-13		-0.0511151	-0.184228	-0.279074		-0.132784		-0.00853711	-0.392762
Q8N0U8;E7ETM5	VKORC1L1	3	8.7047e-11	0.00317044	-0.0505921	-0.0919711	-0.522841	0.24245	-0.420781	0.253384	0.245617
Q13404;Q13404-7;Q13404-2;Q13404-1;G3V2F7;Q13404-8;Q13404-6;E5RIF1;D6RG00	UBE2V1;TMEM189	13	2.0579e-78		-0.0500841	-0.0625953	0.10742		-0.00975668	-0.0847315	-0.0336138	0.0706641	-0.0293377
Q9UHD9	UBQLN2	5	2.0545e-85		-0.0500543				0.0745054	0.253142		0.243303	0.323312
Q9NYP7-3;E2QRH7;Q9NYP7;Q9NYP7-2	ELOVL5	1	3.5936e-06	-0.398741	-0.0497257	-0.530239	0.518233	-0.252329	-0.296687	-0.457772	-0.656513	-0.192876	-0.0421448
R4GMR5;P48556;K7EJR3;K7EJC1;K7ERW6;K7ENY6	PSMD8	8	2.721e-100	0.000144262	-0.049666	0.246226	0.168129	0.0489336	0.0856966	-0.0287636	0.158725	0.0149265	0.107554
Q13573;G3V4X8;G3V3A4;G3V5R3	SNW1	6	7.7547e-17	-0.174931	-0.0491733	-0.0519973	-0.0242671	-0.357419	-0.347527	0.0905825	0.151339	-0.0677725
P31943;G8JLB6;E9PCY7;D6RIT2;D6RIU0;D6RBM0;E7EQJ0;D6RAM1;D6R9T0;D6RFM3;D6RDU3;D6RJ04;D6RIH9;E5RGV0;E7EN40;H0YB39;D6RDL0;D6RF17;H0YBG7;H0YBD7;D6R9D3;E5RGH4;F5GZT4;E5RJ94;H0YAQ2	HNRNPH1	13	0	-0.0304866	-0.0491136	-0.0743195	-0.0598107	-0.10355	-0.157222	-0.091141	-0.119228	-0.165952	-0.160137
P43034;P43034-2;B4DF38;I3L3N5;I3L495	PAFAH1B1	7	6.9527e-85	0.0340748	-0.049024	0.277509	0.244278	0.0469799	0.183074		-0.00956787	-0.0496212	0.188528
P51149;C9J8S3;C9J4V0;C9J592;C9J4S4;C9IZZ0;C9J7D1	RAB7A	20	0	-0.140682	-0.0488449	-0.079478	0.0110662	-0.0294997	-0.0893901	0.0513025	0.0831112	0.186374	0.187388
P49588;H3BPK7	AARS	56	0	-0.0474428	-0.0488151	0.27023	0.241352	-0.122915	-0.103705	0.262914	0.234011	0.178492	0.102994
P50991;B7Z9L0;P50991-2;B7Z2F4	CCT4	35	0	-0.0619326	-0.0486957	-0.0537183	-0.146755	0.0413832	-0.081049	-0.0743651	-0.120247	0.0350608	-0.00346663
M0R1B0;O43402	EMC8	2	2.4978e-05		-0.0483078
Q9Y5K6	CD2AP	10	4.2787e-38	-0.015243	-0.048084	-0.168334	-0.0449551	-0.199239	-0.301817	-0.0921095	0.166201	0.388575	0.292428
Q9UL25	RAB21	8	7.3572e-73		-0.0480244	0.196733	0.0932897	-0.135507	0.0606008	0.0603241	0.201508	0.1141	0.10541
P10301;E9PQK5;E9PQC5	RRAS	7	4.5993e-84		-0.0479349	0.181929	0.344942	-0.163688	-0.204549		0.126709	-0.00623145	-0.0169645
Q92688-2;Q92688;Q5T6W8	ANP32B	12	1.7108e-171	0.17479	-0.04792	0.168	0.0978804	-0.0995563	0.0223323	0.0450235	-0.0151263	-0.0158701	-0.0417587
J3KN55;Q96EY8	MMAB	2	9.628e-18		-0.0478603		-0.463808
Q15370;Q15370-2;B8ZZU8;I3L0M9	TCEB2	9	7.3616e-45		-0.0476217				-0.000707094	0.0167816	0.0146409	0.0322419	0.105946
Q13177;H7C1X3;O75914-2;O75914;O75914-4;O75914-3;B1AKS5	PAK2	18	3.6195e-180	-0.0347218	-0.0473981	-0.0722856	-0.13193	-0.17829	-0.142258	0.00590296	-0.0261022	0.0040339	-0.0159138
Q8WX92	NELFB	3	1.585e-17	0.0515809	-0.0473384	0.0124972	0.0540844	-0.141351	-0.13687	0.00360224	0.0561673		0.263275
Q9UHD8-5;Q9UHD8-7;Q9UHD8-2;Q9UHD8;Q9UHD8-3;Q9UHD8-4;Q9UHD8-9;Q9UHD8-8;K7EL40;K7EK18;K7ER52;K7EIE4;K7EQD7;K7ELJ9;K7EJZ2;K7ENL0;K7EIR4;K7EKN4;K7EN52;K7ENQ5;K7ER14;K7EJ51;K7EJV0;K7EPY1;K7EJL9;K7EQ08;K7ER34;K7ERG1	SEPT9	35	0	-0.133306	-0.0471446	-0.135095	-0.146675	-0.0921249	0.00891709	-0.170832	-0.158494	-0.0259847	-0.000129848
M0R050;Q9NQT4	EXOSC5	2	1.4773e-25		-0.0471297		-0.0367182		0.15056
Q9UIQ6-3;Q9UIQ6-2;Q9UIQ6	LNPEP	14	5.2796e-54	-0.0540328	-0.0471148	0.412836	0.456596	0.212632	-0.0271162	0.0166389	0.130799	0.0603241	-0.0750792
H0Y9C7;P20933	AGA	1	4.0379e-05		-0.0469658						0.055751
P09651-2;F8W6I7;P09651;P09651-3;F8VZ49;Q32P51;F8VTQ5;F8W646;H0YH80;F8VYN5	HNRNPA1;HNRNPA1L2	28	0	-0.00038958	-0.046921	-0.0243698	-0.0580223	-0.0605176	-0.0720429	-0.0212918	-0.0580524	-0.246464	-0.185343
Q9Y4E8-2;Q9Y4E8-3;E9PCQ3;Q9Y4E8;F8W0H4;Q9Y4E8-4;H0YI31;H0YH96;F8VZG8;H0YI26	USP15	10	5.5962e-43	-0.176854	-0.046921	-0.134889	0.371392	0.0579701	-0.0270574	0.102053	0.0422241	-0.115801	-0.133812
P49773;D6REP8;D6RE99;D6RD60;D6RC06	HINT1	10	8.6738e-57	0.0593553	-0.0465038	0.0370307	0.00776959		-0.104604	0.133564	-0.0529398	-0.279354	0.0701145
K7EJE6;K7EK60;O95466;O95466-2;O95466-3	FMNL1	3	3.0403e-08	-0.278584	-0.0462803			-0.158429	-0.127526
Q9UJ70;Q9UJ70-2;H7C3G9;C9JEV6;E9PPU6;H7C1L7;H0YEB7;H0YF44;H0YC94	NAGK	16	3.3694e-140	-0.111648	-0.0461314	0.177344	0.305795	0.264356	0.347099	0.0319597	-0.142863	0.387252	0.309409
Q9BPW8;H7C2U6;C9JDV8;F8WCR5	NIPSNAP1	4	1.0428e-65		-0.0460122	0.00317044	-0.153928	-0.263196	-0.217491	-0.11713	-0.323516	-0.188825	-0.213554
P05141	SLC25A5	28	1.3923e-263	-0.0166725	-0.045893	-0.0778174	-0.122005	-0.153655	-0.0582026	-0.132562	-0.177001	-0.385262	-0.466915
Q16630-3;F8WJN3;Q16630;Q16630-2;F8W084	CPSF6	8	2.362e-202	-0.0237537	-0.0454463	0.0333701	-0.107259	-0.148465	-0.208544	-0.0578421	-0.146212	0.0247452	-0.10036
E9PN17;O75964;Q7Z4Y8	ATP5L	7	7.6059e-81		-0.0454165	-0.23416	-0.15682		-0.409317		-0.302831		-0.222145
B1AJY5;B1AJY7;O75832;B1AJY6;O75832-2	PSMD10	5	1.064e-12	-0.066518	-0.0451932	0.0596322	-0.209545	-0.00911773	-0.245232	-0.408818	0.0760117	-0.160266	0.0880059
P56192;B3KVK7;A6NC17;H0YIP0;F5H2V6;H0YHV5;F8VS26;F8W0M7;F8W0S4;F8VZZ9;H0YI94;H0YIC2;F8VPL7;H0YHL6;H0YI27	MARS	33	0	-0.051743	-0.045089	0.146395	0.105276	-0.025133	-0.0520272	0.00345832	-0.046623	0.0955869	0.0822938
Q9BXJ9;Q9BXJ9-4;Q6N069;Q6N069-5;Q6N069-4;Q6N069-3;Q6N069-2	NAA15	32	1.0578e-143	-0.00657924	-0.0448658	0.010923	0.0144981	0.107956	0.0839282	0.0908534	0.0444641	-0.00808729	-0.0353722
P23381;P23381-2;H0YJP3;G3V3H8;G3V3Y5;G3V277;G3V423;G3V3P2;G3V227;G3V5U1;G3V456;G3V2Y7;G3V5W1;G3V3S7;G3V3X0;G3V2F2;G3V3R3;G3V4S4;G3V313;G3V339;G3V2C0;G3V4C7;G3V4N8;G3V5H5;P78534;G3V4A3;G3V4Q0;G3V4N0	WARS	26	0	0.00705194	-0.0446723	0.401084	0.378623	-0.0133779	-0.0453868	0.203264	0.263275	0.192573	0.0890913
P52948-5;P52948;P52948-6;H7C3P6;P52948-2;J3KP29;H0YDF4;P52948-4;P52948-3;H0YDA1;H0YCT1;H0YEN4	NUP98	18	6.079e-69	-0.181837	-0.0444045	-0.0647968	-0.0634695	-0.0515786	-0.0714667	0.0194884	-0.0844409	-0.0332447	-0.175892
Q96KR1;H0Y8W1	ZFR	10	5.7298e-34	-0.041046	-0.0440475	0.0681893	0.179256	0.115965	0.368265	0.0648829	0.351176	-0.153944	-0.0161472
Q96A72;A6NEC0;F5H6N1;F5H124	MAGOHB	9	5.4884e-34		-0.0435418	0.129613	0.153416	-0.604476	-0.0189803	0.108357	0.102725	-0.0482929	0.120086
O95470;H0Y3V8;H7BXL7	SGPL1	8	1.4794e-87	-0.176088	-0.043185	0.218595	0.178492			0.132116	-0.0448658	-0.0603822	0.288063
P13639	EEF2	82	0	-0.0399925	-0.0430364	-0.0705877	-0.14527	0.211012	0.123666	0.0749164	0.044604	-0.110978	-0.10897
O15355	PPM1G	12	6.7466e-76	-0.181428	-0.0429026	-0.0470105	-0.00997457	-0.136617	-0.190339	0.0329472	0.159629	-0.145669	-0.230584
P61160;P61160-2	ACTR2	19	3.1927e-275	0.0467006	-0.0428134	-0.287448	-0.266108	0.0344975	0.0381552	0.0200577	0.0768327	0.013498	-0.0183665
R4GNH3;P17980;E9PM69;E9PKD5;E9PMD8;E9PN50;E9PLG2	PSMC3	17	0	0.0749164	-0.0427688	0.00331439	0.067914	-0.0499049	-0.128661	-0.0342194	-0.0895283	-0.0388064	0.00561557
Q96AT9-2;E7EW52;Q96AT9;C9J6A7;C9JPQ7;Q96AT9-3;C9J9T0;B4E016;C9IZU8;C9IYE8;E7ESZ6;C9J8S0;F8WBT4;C9JCL8	RPE	4	2.1189e-68	-0.0989381	-0.0424271	-0.186344	-0.264599	-0.237541	-0.209295		-0.142831		0.143263
Q9Y6D5;E5RJB2	ARFGEF2	11	2.1314e-49	0.0533894	-0.0418329	-0.0506817	0.0854247	0.0450235	-0.0759153	0.0340748	-0.0212772	0.255561	0.179001
Q8WVM8;Q8WVM8-2;Q8WVM8-3;B7Z738;B7Z5N7;J3KNG4;G3V4I1;G3V5F3;G3V2M8;G3V3K9;G3V363;H0YJS6;H0YJY1	SCFD1	17	2.323e-118	-0.0579923	-0.0413429	0.182946	0.253384	-0.0953733	0.00934717	-0.0295144	0.0511633	0.148218	0.240986
P35637-2;P35637;H3BPE7	FUS	9	1.0908e-105	-0.0136692	-0.0411796	-0.0387619	-0.0289697	-0.145988	-0.122491	-0.0704817	-0.0215554	-0.0687557	-0.113302
P04406;P04406-2;E7EUT5;O14556	GAPDH	37	0	0.0298416	-0.0411499	0.0977456	0.0556122	-0.0095243	-0.0239884	-0.00141453	-0.000707094	0.0183493	0.0149265
O14744;O14744-2;G3V5W5;B4DX49;B4DV00;G3V580;H0YJX6;A8MTP3;G3V5L5;G3V2X6;G3V2L6;C9JSX3;H0YJ77;H0YJD3;H7BZ44;G3V507;G3V2F5;G3V5T6	PRMT5	19	1.3379e-75	-0.0951884	-0.0410905	0.0167816	0.0946415	0.0758749	0.057277	0.0976108	0.0207689	0.129613	0.121546
Q16822;B4DW73;H0YML5;H0YM31;Q16822-2;H0YNG4;H0YMA5;H0YMU6;P35558;B4DT64;F5GZM4	PCK2	21	1.9096e-153	-0.174947	-0.0408234	0.389347	0.343124	-1.05424	-0.978918	-0.140937	-0.0482481	-0.173612	-0.204699
P23919;H7BZ20;H7C312;G5E9E9;H7C3A4	DTYMK	12	8.9598e-49	-0.131155	-0.0405711	0.109829	0.223299	-0.179449	-0.0463697	-0.211949	-0.161847	-0.256063	-0.136062
Q9NXE4-2;Q9NXE4;Q9NXE4-4;H7C235;H7C0W5;B4E0L6;B4DWK7;B4DQ31;B4DM23;G8JLC4;Q9NXE4-3;H7C1Q6;Q9NXE4-6;H7BXF4;H7C2J2;F8WF03;F2Z2I0;F2Z2W5;C9J647;Q9NXE4-5	SMPD4	4	1.2799e-25	0.0622599	-0.0404969	-0.536566	-0.250594	-0.378363	-0.165305	-0.296226	-0.136807		0.132774
A0MZ66-5;A0MZ66-6;A0MZ66;A0MZ66-3;A0MZ66-8;A0MZ66-4;A0MZ66-2;A0MZ66-7	KIAA1598	10	5.0544e-33	0.0610158	-0.0403782	0.0183493	-0.0371771	-0.226814	-0.507398	0.0592168	-0.199868
P60866;P60866-2;E5RJX2;E5RIP1;G3XAN0	RPS20	8	6.1741e-77	-0.0833399	-0.0402447	0.135404	-0.0626556	0.245617	0.0450235	0.0344975	0.0395596	-0.0740917	-0.0200186
Q9NW13;Q9NW13-2;C9JE21;C9JAA9;H7C5G8	RBM28	9	5.8014e-29	0.00389003	-0.0400222	0.0535284	0.0144981	0.0567222	-0.0584579	-0.00103911	-0.0969926	0.266637	0.222928
O60884;H3BMW5;I3L320	DNAJA2	5	2.8799e-20	-0.136965	-0.0399183	-0.0903728	-0.165256	0.0583858	-0.0232551	-0.103302	-0.0973784
Q14978-2;Q14978;Q14978-3	NOLC1	12	1.5557e-118	0.067088	-0.039859	-0.118555	-0.0964218	-0.122099	-0.128251	0.132906	0.0650208	0.285225	0.164529
P61020;P61020-2;F8VUA5	RAB5B	6	7.5444e-64		-0.0396811	-0.101242	0.207518	-0.298265	-0.0147036	-0.0208673	0.116365	0.068602	-0.0422934
Q9NY61;K7ERC2	AATF	5	7.5963e-42	0.0308304	-0.0395476	0.0356239	-0.0111954	-0.048442	0.241474	-0.0526705	0.0754642	-0.29596	0.223423
P67936;K7EPB9;K7EMU5;K7EPV9;K7EP68;K7ELJ3;Q2TAC2-2;Q2TAC2	TPM4	48	0	0.090718	-0.0394883	0.0321008	0.0152121	0.0672257	0.1129	0.222063	0.245982	0.0462815	0.0688771
P24752;H0YEL7;G3XAB4;E9PRQ6;E9PKF3	ACAT1	15	1.1245e-205	0.0196308	-0.0394438	-0.0177529	-0.0266459	-0.371012	-0.28692	-0.202854	-0.219572	-0.169875	-0.314661
Q96PZ0;E7EUH7	PUS7	4	1.1451e-10	-0.0420111	-0.0394142	-0.223054	-0.100855	-0.0141207	-0.0576019	-0.142083	0.200128	-0.142656
Q96JM3	CHAMP1	5	1.6659e-12	-0.205879	-0.0393697	-0.105706	0.161049	-0.150673		0.0280033	-0.173417	-0.62988
P51572;P51572-2;C9JSP1;C9JQ75;C9J0M4;C9JMD7;C9JM14	BCAP31	15	6.4974e-114	0.0742314	-0.0390584	-0.0881167	0.0554733	-0.11516	-0.0767215	-0.0200332	-0.00410308	0.0892269	0.0284277
P19367;P19367-4;P19367-2;P19367-3;E7ENR4;B1AR63;B1AR62;B1AR61;P52790	HK1	48	0	0.0226164	-0.0381248	0.35061	0.134221	0.0485152	0.105544	-0.10611	-0.085512	-0.0909566	-0.0591943
Q9NSE4;F6SBX2	IARS2	31	2.0643e-149	-0.0466379	-0.0380952	0.0487942	0.0478175	-0.211281	-0.216015	-0.0360081	-0.0794018	-0.182966	-0.162396
Q7Z6Z7-2;Q7Z6Z7-3;Q7Z6Z7;H0Y5W0;Q5H962;H0Y659;H0Y7U1;Q5H963;A5YM72-2;A5YM72;E9PK38;F5H427;A5YM72-3	HUWE1	78	0	-0.105489	-0.0379767	0.0661236	-0.0114862	-0.279301	-0.246498	-0.0166579	-0.000894748	-0.0410757	-0.0308256
P62857	RPS28	5	5.2206e-54		-0.0370735	-0.110698	-0.104775		-0.0541227		0.0384362		-0.0763716
P07954-2;P07954	FH	17	1.8853e-242	-0.0202088	-0.036733	0.0560285	0.0129262	-0.083768	-0.0216286	-0.0535835	-0.0697547	-0.0637559	-0.0986137
Q59GN2;P62891	RPL39P5;RPL39	1	0.00012743		-0.0366887				0.607295		0.171335
P62273;P62273-2	RPS29	4	8.4805e-18	0.198871	-0.03623	-0.165386		0.0596322	-0.0187903		0.0882773		-0.0727255
Q8IVF2-3;Q8IVF2;Q8IVF2-2	AHNAK2	114	0	-0.118946	-0.0362004			-0.00210787	0.147958	-0.277656	-0.0512646	0.539134	0.743386
P04040	CAT	7	2.5657e-58	-0.111929	-0.0360968	-0.126864	-0.435768	-0.573939	-0.679388	-0.132262	-0.336501	0.0353424	-0.0212479
B1ARP7;Q9NWV4	C1orf123	2	3.1147e-07		-0.036082	0.297015			-0.128046		-0.296563		0.0284277
Q5JPE7-2;P69849;Q5JPE7;J3KN36;Q15155;Q4G177;F5H826;H3BUC9;H3BPS9;I3L0Q6;H3BTW1	NOMO3;NOMO2;NOMO1	31	9.9326e-173	-0.0462803	-0.035875	-0.0911103	-0.115973	-0.0645252	-0.0559362	-0.0809727	-0.147026	-0.117537	-0.0750488
Q9Y6K5;F8VWK9;F8VS35	OAS3	5	4.3983e-27	-0.278864	-0.0357566	-0.248828	-0.189483				0.151469
Q8WVC2;P63220;Q9BYK1;Q9BYK2	RPS21	8	4.4195e-138		-0.0355348	-0.269425	-0.251419		0.00805655		0.0532504		-0.132024
Q9BVI4;F5H303;F5H5K6	NOC4L	5	2.1569e-13	-0.306163	-0.035387	0.111699	0.176323	0.184217	-0.170264	0.308477
Q96GQ7	DDX27	16	7.1503e-104	-0.0241351	-0.0351061	0.157173	0.124725	0.137766	0.15082	0.0385767	0.0354832	0.067914	-0.0178844
Q9UBD8;Q13286-5;Q13286-4;H3BPM8;Q2TA70;B4DFF3;Q13286-2;B4DXL3;Q13286-3;Q13286	CLN3	1	0.00047518		-0.0350174						-0.747342
O75368	SH3BGRL	10	7.8293e-130		-0.034973	-0.0891292			-0.00869676		-0.188759	-0.0885462	0.0610158
Q01518;Q5T0R1;Q5T0R5;Q5T0R4;Q5T0R3;Q5T0R2;Q5T0R7;Q5T0R6	CAP1	46	0	-0.019068	-0.034574	0.0993625	0.00374614	0.233275	0.0795658	0.146003	0.0753273	0.0526941	0.0308304
P37108;H0YLA2;H0YLW0	SRP14	9	7.0869e-238		-0.0343081	-0.075368	-0.115566		-0.283843	-0.215496	-0.0663367	-0.210613	-0.169323
P61254;J3QRI7;J3QQQ9;J3QQV1;J3KTJ8;J3QRC4;J3KSS0;J3KS10	RPL26;KRBA2	18	1.0617e-73	-0.149569	-0.0342933	0.028852	0.0954519	0.178109	0.158854	0.187514	0.132774	0.0497702	-0.0164828
Q9P260;Q9P260-2	KIAA1468	3	7.5374e-24	-0.120326	-0.0342342				-0.193437		0.513188	0.121679	0.0423642
P07814	EPRS	87	0	-0.0284546	-0.0340126	0.173511	0.139731	-0.0640575	-0.132799	0.0776532	0.0855606	0.198243	0.171079
Q14151;K7EQU4;K7ERX3;K7EII0	SAFB2	16	1.2519e-90	0.00504062	-0.0338797	0.010923	0.0997665	-0.0923863	-0.254255	-0.0526406	-0.136823	0.173895	0.125783
B5MCF9;O00541-2;O00541;B3KXD6;C9JXJ1;H7C267	PES1	12	7.0026e-64	-0.199139	-0.0338354	-0.0163515	-0.0896511	0.0990932	0.00504062	0.0241778	0.00863031	-0.132246	0.0122111
Q8TEX9;Q8TEX9-2;H0YN14;H0YMR4;H0YN07;H0YLV0;H0YL92;H0YKG5;H0YK93	IPO4	34	0	-0.00346663	-0.0337024	0.293488	0.14483	0.128689	0.259303	0.225152	0.141171	0.026021	0.0588014
B9ZVT1;Q8IXT5;E5RJW8;E5RHG1;E5RJ83;E5RJV8	RBM12B	6	1.2916e-22	0.102994	-0.0336877	-0.0363927	0.0122111	-0.0295881	-0.11516	0.115033	0.147697	-0.173075	0.0302654
P05386	RPLP1	2	3.7869e-51	0.751721	-0.0335991	0.0332292	-0.267357	0.337882	-0.188776	0.770702	0.0945063	-0.125321	-0.131108
Q14847;Q14847-2;C9J9W2;B4DGQ0;F6S2S5;K7ESD6;J3KSN1	LASP1	18	7.6076e-178	-0.0657628	-0.0334071	0.0370307	0.0468403	0.0612923	0.102188	0.108625	0.093425	0.0692897	0.0729976
P55036;Q5VWC4;A6PVX3;P55036-2;H0Y3Y9;H0Y561;A2A3N6	PSMD4	6	1.0068e-47	0.0433445	-0.0332004	0.1333	0.0354832	0.106884	-0.111368	-0.167556	-0.0540927	-0.0105267	-0.122209
Q9BZF1-3;Q9BZF1-2;Q9BZF1;F8VQX7;F8VUA7;F8VVD3;F8VVE7;F8VZ43	OSBPL8	9	1.0455e-46	-0.0114571	-0.0330971	-0.0159576	-0.147921	-0.187543	-0.264963	0.119423	0.10608	0.239398	0.255199
A6H8Z3;Q15042;C9J837	RAB3GAP1	9	2.0527e-42	-0.0435864	-0.0328019	0.138159	-0.149841	-0.0832941	-0.0817817	-0.073029	-0.199504	-0.0645704	0.0663992
P41252;J3KR24;Q5TCC4;Q5TCD1;Q5TCC5;Q5TCD2;Q5TCC6	IARS	61	0	-0.0547519	-0.0321526	0.0680516	0.120086	-0.141748	-0.13557	0.0485152	0.0402612	0.203138	0.185486
Q04637-5;E7EX73;Q04637-4;E9PGM1;Q04637-3;E7EUU4;Q04637;Q04637-8;Q04637-9;Q04637-6;Q04637-7;C9JF13;C9J6B6;C9K073;C9J2Z7;H7C044;H7C0V6;F8WCF2;C9JHW9;C9JWH7;C9J556;REV__Q8NEG2-2;C9JSU8;C9JWW9;REV__Q8NEG2;REV__F5H7J8;REV__C9JQZ6;REV__J3KQX6	EIF4G1	58	0	-0.0414468	-0.0321084	-0.245728	-0.174117	0.0159257	0.0647449	0.176706	0.174918	0.0669502	0.1153
P00367;P49448	GLUD1;GLUD2	26	8.6394e-173	0.0558898	-0.0319314	-0.0735147	-0.115629	-0.15141	-0.214073	-0.0979187	-0.0944643	-0.339509	-0.305289
Q9BSC4-2;F5H6G7;Q9BSC4-4;Q9BSC4	NOL10	2	1.2906e-14	0.0890913	-0.0313415	0.0558898	0.41186	0.205643	0.271904	-0.189927
P49207	RPL34	8	1.1141e-42	0.0330882	-0.0312973	-0.0997882	-0.0685287	0.135404	0.0701145	0.00604663	0.091666	-0.046936	-0.0371031
P58546;C9JL85	MTPN	5	2.3738e-127		-0.0310172		-0.139887		-0.0747145		-0.0475322	-0.154811	-0.20297
Q5T4S7-3;Q5T4S7-4;Q5T4S7;Q5T4S7-2;Q5T4S7-5;B4DYV5;B4DPF6;Q5T4S7-6;Q5TBN9	UBR4	93	0	-0.102419	-0.0304571	0.182184	0.14965	0.0193461	0.131589	-0.0725889	-0.0463101	0.077243	-0.0814458
Q15717;B4DVB8;M0QZR9;M0R055;B1AM48;Q12926-2;Q12926;P26378-4;P26378-2;P26378-5;B1APY9;P26378;P26378-3;B1APY8;B1AM49	ELAVL1	20	0	0.0543623	-0.030354	0.0204844	0.00762609	-0.0777412	-0.198626	-0.0698152	-0.0748209	-0.247371	-0.136252
P22314;Q5JRR6;Q5JRR9;Q5JRS0;Q5JRS2;Q5JRS1;Q5JRS3	UBA1	55	0	0.00216242	-0.0302656	0.0354832	-0.00853711	0.0146409	-0.0129994	-0.0352539	-0.0352539	0.0102069	-0.0131158
Q9NQG5;A2A2M0;E9PIQ9	RPRD1B	8	1.8786e-105		-0.0300446	0.0533894	0.0802483	-0.0679842	-0.174573	-0.295765	-0.113114	-0.0262345	-0.339655
Q15637-4;Q15637-6;Q15637-3;Q15637-2;Q15637;Q15637-7;Q15637-5;B4DX42;C9J792;F8WEV5;H7C561	SF1	8	1.3106e-51	0.143916	-0.029971	-0.0307519	0.0862403	-0.119887	0.223917	0.130008	0.0784732	0.194465	-0.0321821
Q5T2B5;Q13617;Q13617-2;R4GNH8;Q5T2B4;Q5T2B7	CUL2	8	1.057e-23	-0.301301	-0.0299268	-0.0264842	0.0326651	0.0263043	0.0556122	-0.255925	-0.000187563	-0.0294408	-0.0647817
G3V198;Q12769;E9PR16;Q12769-3;Q12769-2	NUP160	17	4.9364e-108	-0.135808	-0.0298826	0.0103502	0.0769695	-0.19413	-0.280668	-0.0329642	-0.0648873	0.164271	-0.170573
P06733;P06733-2;K7EM90	ENO1	45	0	-0.0105848	-0.0298679	0.203264	0.0959919	-0.00349555	-0.059059	-0.0193312	-0.0187172	-0.00105355	-0.00141453
P62854;Q5JNZ5	RPS26;RPS26P11	5	1.8461e-53	0.0184917	-0.0297795	-0.0646911	-0.137029	0.0747794	0.00532812	0.0110662	0.0850167	-0.127479	-0.0265136
P30566;E7ERF4;P30566-2	ADSL	12	2.8325e-86	-0.164318	-0.0297353	0.000721167	0.101247	-0.0864001	0.00331439	0.0622599	0.143132	0.0651587	-0.0500244
E9PLK3;P55786;B7Z463;A6NEC2;E5RJ24;E7EWZ2;F5GZY4;H0YDG0;H0YAQ6;E9PP11;A6NEC2-2;E9PJY4;E9PPD4;H0YCQ5;E9PJ74;A6NEC2-3;L7N488;E9PRQ5;E9PI82;E9PJF9;E9PPZ2	NPEPPS	40	0	0.00733905	-0.0296911	0.107152	0.124196	-0.0601115	-0.111602	0.000576963	-0.0264402	0.0519985	0.0859685
P62306	SNRPF	2	4.1343e-35		-0.0296028	-0.0649628			-0.199752		-0.130634		-0.118069
P00846	MT-ATP6	1	7.3298e-15	0.182184	-0.0296028			-0.207661		-0.171872	-0.204798
P31948;G3XAD8;F5H0T1;F5H783;F5GXD8;H0YGI8	STIP1	52	0	0.0571383	-0.0291905	0.0396999	0.0769695	0.0494914	0.0196308	0.0878701	0.0729976	0.00144197	-0.0354313
P50748;E7ES84;F5H5V0;H0YFL5;B3KSG2	KNTC1	6	2.7895e-15	-0.0824995	-0.0289403	-0.280475	-0.278461	-0.107197		0.197488	0.148348	0.0781999	-0.125368
P05388;Q3B7A4;F8VWS0;F8VU65;F8VW21;F8VPE8;G3V210;F8VZS0;F8VQY6;F8VRK7;Q8NHW5;F8VWV4;F8VS58;F8W1K8	RPLP0;RPLP0P6	16	0	0.0835197	-0.0287636	-0.0349139	0.0308304	0.123401	0.169412	0.0367495	0.0878701	-0.0597957	0.00604663
P84077;P61204;B7ZB63;F5H423;F5H0C7;H0YGG7	ARF1;ARF3	13	6.8788e-258	0.189666	-0.0287489	0.507008	0.143785		-0.0219069	0.110363	-0.014485	0.173767	0.169027
Q99584	S100A13	8	1.1083e-83		-0.0287489				-0.160314		-0.00379929		-0.099309
B4DUS9;A6NF51;O95861;O95861-2;B4DPS5;F8VVW8;F8VZG4;F8W1J0	BPNT1	7	8.8273e-36	0.301822	-0.0286753	0.0430645	0.0590783	-0.231617	-0.337029	-0.025456	-0.0742284	-0.134556	0.15549
Q9Y5J7;G3V502;G3V2F3;G3V306	TIMM9	6	2.051e-33		-0.028587		0.0691522		-0.172279		-0.259651
Q9NYV4-2;Q9NYV4;J3QSD7;Q9NYV4-3	CDK12	3	1.0839e-12	-0.136093	-0.0285723	-0.0961904	-0.141271	-0.0137711		-0.375403
P26599;P26599-2;P26599-3;A6NLN1;K7EKJ7;K7ES59;K7ELW5;K7EK45	PTBP1	25	0	-0.0599611	-0.0285429	0.031254	-0.0222438	-0.0228447	-0.0785332	-0.141605	-0.165402	-0.0737576	-0.064661
Q9HC16	APOBEC3G	1	0.00078711	-0.0416695	-0.0282339	0.121148	-0.0545421	-0.0117625	-0.141621	-0.0861704	-0.0614808	-0.0249862	-0.0204282
Q9BVA1	TUBB2B	30	0	0.000144262	-0.028028	0.13014	-0.00225236	0.194465	0.131589	0.0124972	0.0423642	0.057277	0.0277203
Q13423;E9PCX7;D6RAI5;D6RHU2;H0Y8P5;D6RCR6	NNT	20	4.1001e-206	0.023894	-0.0277779	0.0361868	0.0801119	-0.260705	-0.248588	-0.161169	-0.091925	-0.26531	-0.24407
P63244;J3KPE3;D6RAC2;H0YAF8;H0Y8W2;D6REE5;D6RHH4;H0YAM7;D6R9Z1;D6R9L0;D6RFX4;D6RAU2;E9PD14;D6RBD0;D6RFZ9;D6RF23;H0Y8R5;D6RGK8;H0Y9P0;D6R909;D6RHJ5;D6RDI0	GNB2L1	22	0	-0.0497257	-0.0276603	-0.236232	-0.235484	0.0532504	0.083792	0.046002	0.00345832	-0.00936456	-0.0971932
Q8N3C0;Q8N3C0-4	ASCC3	11	1.3134e-29	-0.148353	-0.0274691	-0.10827	-0.298513	-0.200498	-0.198312	-0.011428	-0.0767519	0.0992279	0.0817487
P33240-2;P33240;E7EWR4;E9PID8	CSTF2	7	1.0499e-26	-0.0223757	-0.0274544	-0.0532093	-0.0877947	-0.105892	-0.31156	0.0295589	-0.116176	-0.0780458	0.106348
O75935-3;F8W786;Q8NB28;O75935-2;O75935	DCTN3	5	1.5427e-12	0.021764	-0.0273515	0.00877371	0.00992041	0.0751903	-0.0859254	-0.0432891	-0.181264	-0.000404011	-0.0235044
H7BZF5;C9JTX0;C9J2S2;H7C2Y3;C9J2L1;Q0P641	C2orf80	2	7.3557e-06		-0.0273073						0.363676
Q96EP5;K7EQ02;Q96EP5-2;K7EJ88;K7EK33	DAZAP1	5	1.1765e-21		-0.0272779	0.0301242	0.28404	-0.0608035		0.0292762	-0.0522216		0.10017
P14618;P14618-3	PKM	60	0	-0.0216726	-0.0272632	0.00676478	-0.0540777	-0.0293525	-0.142322	-0.0163369	-0.0309287	-0.0487852	-0.04265
Q8WUI4-10;Q8WUI4-3;Q8WUI4-4;Q8WUI4;Q8WUI4-7;Q8WUI4-6;Q8WUI4-5;Q8WUI4-8;J3KPH8;H0YI15;H0YH91;Q8WUI4-9;Q8WUI4-2	HDAC7	3	1.9965e-07	0.500598	-0.0268663	0.00115369	0.139469	0.353323	-0.0930632		0.0263043	-0.200763	0.00733905
P68371;M0R2D3;M0QY85;M0R0X0;M0QY37;M0QX14;M0QZL7;M0R2T4	TUBB4B	31	0	-0.00218012	-0.0267928	0.15004	-0.00570993	0.148609	0.0347792	0.0230424	0.0219061	-0.00310513	-0.0133488
H0YNG3;H0YK72;P67812;H0YK83;B4DUL4;H0YNX5;H0YKT4;H0YNA5;P0C7V7	SEC11A;SEC11L1	6	6.8672e-18		-0.0267047				0.111566		-0.0727407	0.038998	0.081476
P18669;P15259;Q8N0Y7	PGAM1	20	0	-0.046623	-0.0266753	-0.0312236	-0.043081	-0.042754	-0.0984438	-0.0536584	-0.069679	-0.0212333	-0.0385248
Q9H6T3-2;Q9H6T3;Q9H6T3-3	RPAP3	7	5.9834e-24	-0.0397552	-0.0261463	-0.250389	-0.0931402	-0.335281	-0.102248	0.0447438	-0.109779	-0.119338	-0.0811558
Q9BTV4	TMEM43	14	1.2789e-93	0.141433	-0.0254266	0.178237	-0.0918327	0.0180644	-0.0683018	0.125254	-0.0319756	0.0306892	0.0154976
P46109	CRKL	8	3.6843e-31	-0.157802	-0.0253385	-0.00555061	0.100036	-0.00557958	-0.116598	-0.110807	-0.217088	0.0640551	0.0886844
Q9BRA2;I3L0K2;I3L3M7;I3L2R6	TXNDC17	4	5.2912e-42	-0.0410905	-0.0253092	-0.0484868	-0.0693156	0.372395	-0.0630022		-0.189993	0.223546	0.0071955
Q9H1B7	IRF2BPL	3	3.6426e-25	0.287472	-0.0252211					0.145351	-0.155518	0.117163	0.0852887
P30419-2;P30419;K7EN82;B4DXS1;Q5VUC6;F5H594;O60551;Q5VUC7;B7Z8J4	NMT1	11	1.6798e-195	0.130799	-0.0248101	0.0650208	0.0720372	0.0346383	0.0813396	0.0517201	0.0375931	0.0889557	0.122341
Q10570;E9PIM1	CPSF1	12	1.1195e-73	-0.122162	-0.0247073	0.128689	0.0224743	0.0576929	-0.200498	-0.298974	-0.337521	0.104202	-0.0285576
Q09666;E9PJZ0;E9PKR9;E9PJC6;E9PLK4;Q09666-2;E9PQE3;P48552	AHNAK	401	0	-0.105085	-0.0246926	-0.053898	-0.0478603	-0.0207648	0.0662614	-0.144329	-0.0750488	-0.326986	-0.164351
P09874;Q5VX84;Q5VX85	PARP1	48	0	-0.072149	-0.0246193	-0.0179136	-0.0630022	-0.126124	-0.144265	-0.0414171	-0.0643743	-0.182753	-0.191623
O95159;E9PQ47;E9PNY1;E9PJX1;E9PJ47;E9PMQ3;E9PQA5	ZFPL1	3	2.6245e-12		-0.0245899	0.102994	0.115699	-0.00517412	0.0473988	-0.252346	-0.104558	0.396927
Q8WW12;Q8WW12-2;Q8WW12-3	PCNP	6	6.5372e-31	-0.173547	-0.0245165	-0.124723	-0.0533889	-0.292811	-0.0607433	-0.22923	-0.144839	-0.211197	-0.0671224
P62249;M0R210;M0R3H0;M0R1M5;Q6IPX4;M0QX76	RPS16	16	2.3254e-81	-0.0475024	-0.0243992	-0.0519075	-0.116473	-0.00949526	0.0852887	0.0875986	0.0223323	-0.0148931	-0.0598107
Q9Y5P4-2;Q9Y5P4;Q9Y5P4-3;H0Y9J1	COL4A3BP	4	1.5794e-26		-0.0238124	-0.155341	-0.046921
P51452;K7ES89;Q8IYJ9;K7ELG5	DUSP3	5	1.5867e-61	-0.094911	-0.023695	0.200128	0.0822938		-0.110168	0.1333	0.26123	-0.0392214	0.249021
O60716-13;O60716-11;O60716-10;O60716-9;O60716-5;C9JZR2;O60716-3;O60716-2;O60716;O60716-21;O60716-19;O60716-16;O60716-18;O60716-15;O60716-17;O60716-14;O60716-12;O60716-8;O60716-7;O60716-6;O60716-4;O60716-24;O60716-23;O60716-22;O60716-20;O60716-29;O60716-27;O60716-26;O60716-25;O60716-32;O60716-31;O60716-30;O60716-28;E9PRE2;E9PKY0;H0YC95;E9PKL1	CTNND1	30	1.4799e-255	-0.0999428	-0.0236657	0.159887	0.164014	-0.127352	-0.135523	-0.234754	-0.0333185	-0.0347809	0.00863031
Q69YN4-3;Q69YN4;Q69YN4-2;H0YBN5;Q69YN4-4	KIAA1429	7	3.094e-33	0.0661236	-0.0235337	-0.126203			0.131458	0.0194884	-0.0455357
P00441;H7BYH4	SOD1	9	1.7528e-123	0.00748258	-0.0233284	-0.0343524	0.00345832		-0.127163	-0.185802	-0.176414	0.0953168	0.117562
P06753-2;P06753-3;Q5VU58;Q5VU59;P06753-5;Q5VU61;P06753-4;D6R904;Q5VU63;A6NL28-2;A6NL28;D6RFM2	TPM3	40	0	0.0758749	-0.0232111	0.03492	0.0528332	0.0071955	0.122606	0.0894982	0.175173	0.0391384	-0.00771013
Q00796;H0YLA4;B7Z3A6;H0YKB3	SORD	12	3.2368e-103	-0.240895	-0.0231378	-0.0987373	0.158983	-0.182802	-0.159815	-0.047741	-0.0903574	-0.112506	-0.207894
P36915;B0V0L0;P36915-2;A2AB27	GNL1	8	1.036e-43	-0.374561	-0.0228886	0.00345832	0.00317044	-0.145174	-0.136236	0.0908534	0.064469	0.0443242	-0.0112244
B1AKZ5;Q15121;B1AKZ3	PEA15	7	3.0409e-98		-0.0226834	-0.676665			0.458697		0.140255	0.00575927	-0.00621696
P37802	TAGLN2	22	0	-0.0154471	-0.0226102	-0.135047	-0.137838	0.00201836	0.0112094	-0.158011	-0.151458	-0.0296617	-0.0191119
Q96CP7	TLCD1	1	5.743e-06		-0.0225809		-0.0945721				-0.27127
P62244;I3L3P7;I3L246;H3BV27;H3BT37;I3L303;H3BVC7	RPS15A	13	1.6814e-84	-0.0601867	-0.0223464	-0.138616	-0.0218337	-0.0224783	0.0978804	0.0626744	0.044604	-0.0216726	-0.0419517
P23526;P23526-2	AHCY	21	2.4688e-203	-0.0337024	-0.0222878	0.0483757	0.00547185	0.0705267	0.0794293	-0.0299268	-0.0107011	0.0440443	0.0496308
B3KSI3;O15382;M0QXF9;O15382-2;M0QZ10;M0QZP4;M0R2K7	BCAT2	8	2.1105e-32	-0.190767	-0.0214383	-0.247885	-0.0638313	-0.317535	-0.336883	-0.140174
P28066;P28066-2	PSMA5	9	1.682e-140	0.0353424	-0.0212772	0.067088	0.0897693	-0.158864	-0.0373695	-0.142417	-0.0464293	0.090718	0.0230424
C9JYP1;C9J6Y8;C9JP05;C9J3Q3;C9J6N5;C9JQ40;C9JW51;Q9H098;F8WCJ2;Q9H098-2	FAM107B	2	1.3989e-11		-0.0211161				-0.384282
O43143	DHX15	33	3.8885e-297	-0.00248357	-0.020838	-0.0271897	-0.0653703	-0.0352983	-0.0221266	-0.0562662	-0.0405859	-0.0371031	-0.123638
Q8IY81;J3KS36;J3QSE2;J3QRS5;J3QR05;J3KS74	FTSJ3	17	3.573e-96	-0.0285429	-0.020838	-0.0875034	-0.187625	0.00891709	-0.100097	-0.0316217	-0.0155054	0.00920383	-0.219589
P55145;H7C2D6	MANF	9	1.4792e-41	0.168129	-0.0206331		-0.250114		0.100305	0.171335	0.123534	0.026021	0.0436245
P49368;P49368-2;B4DUR8;E9PRC8;Q5SZX6;E9PQ35;E9PM09;Q5SZW8;Q5SZX9	CCT3	38	0	-0.0164974	-0.0199893	0.0274372	-0.0274838	0.00619029	-0.0304424	0.0183493	-0.010643	0.00690837	0.0229004
P50914;E7EPB3	RPL14	11	7.7039e-126	-0.117709	-0.0198577	-0.114176	-0.0358602	0.102457	0.146525	0.0415234	0.0328061	-0.0573616	-0.0390584
C9J9K3;P08865;A6NE09;C9JQR9	RPSA;RPSAP58	19	0	0.0504669	-0.0198431	-0.0318134	-0.0876261	0.0943712	0.0272956	0.0546401	0.0740944	-0.0561912	-0.0428877
P61247;D6RAT0;D6RG13;F5H4F9;E9PFI5;H0Y8L7;H0Y9Y4;D6RB09;D6R9B6;D6RAS7;D6RED7;D6RI02;D6RGE0	RPS3A	30	0	0.0451634	-0.0197553	-0.130602	-0.156241	0.126312	0.141171	0.0758749	0.0692897	-0.0244872	-0.0208234
Q15050	RRS1	3	6.93e-29	-0.332644	-0.019726	-0.150257	0.0378742		-0.165434		-0.0432742
Q96EK6;G3V5E4;G3V4W4	GNPNAT1	9	2.7458e-131	0.0647449	-0.0195359	-0.170134	-0.291539		-0.293606	0.165687	-0.11785		0.0863762
O75531	BANF1	6	3.5985e-41		-0.0192142		0.0272956		0.0230424		-0.0269986		-0.100051
P61923;F8VVA7;F8W651;F8VWL5;F8VXB1;F8VUC5;F8W156;F8VS17;F8VYZ4;F8VYK5;B4DHZ0;F8VXR1;B4DDX8	COPZ1	5	5.6461e-80		-0.0191265	0.24062	0.0457225		-0.0240471	-0.00433459	-0.0226248	0.236952	0.349139
Q9H7B2;Q5VXM9;Q5VXN0	RPF2	9	5.9511e-23	0.333653	-0.019068	0.0190614	0.284396	0.234256	0.132511	0.207018	0.0318186	0.143393	0.307195
P36957;B7Z5W8;Q86SW4;H0YJF9;G3V5M3;G3V3F0	DLST	9	7.5841e-76	0.0284277	-0.018878	0.107286	0.14104	-0.0845938	-0.0437054	-0.0869823	-0.0897125	-0.300875	-0.266819
P05455;E7ERC4;E9PFL9;E9PGX9	SSB	17	2.8557e-169	0.172488	-0.0185272	-0.0515337	0.0149265	-0.0314595	-0.0657175	-0.0764629	-0.0759305	-0.117646	-0.152693
Q86WX3;F8WFE7	RPS19BP1	2	3.7352e-07		-0.0185126				0.146003		0.0237521		0.170822
P40926;E9PDB2;G3XAL0	MDH2	24	0	0.00805655	-0.0181766	-0.0251477	-0.0890218	-0.208244	-0.154699	-0.171498	-0.180757	-0.194906	-0.280492
Q08J23;Q08J23-2;G3V1R4;D6RAS3	NSUN2	27	1.0474e-199	-0.0301772	-0.017826	0.083792	0.0127832	0.170951	0.0989585	0.0302654	-0.0472042	0.0977456	0.088413
Q9Y512;A8MZI2	SAMM50	7	7.4024e-20	-0.0673794	-0.0174171	0.018919	0.0336521	-0.257235	-0.103069	-0.22132	-0.0975327	-0.248913	-0.276747
Q9NUQ9;Q9NW21;E5RI16;E5RJE1;E5RIR8;E5RJL8;E5RGI7;Q9H0Q0;E5RK61;E5RFS4;E5RHU5	FAM49B	11	2.9883e-166	0.0923428	-0.0173732	-0.278514	0.0211954	-0.0255294	-0.0244725	-0.149617	-0.0331709	0.515813	-0.0798744
P61019;P61019-2;E9PKL7;H7C125;H0YD31;E9PE37;H0YDL5;Q6PIK3	RAB2A	15	1.7748e-231	-0.0953117	-0.0172126	0.109561	0.105946	-0.0277485	0.00230647	-0.0592394	0.0234683	0.138683	0.194465
P40227;B4DPJ8;P40227-2	CCT6A	35	0	-0.0505323	-0.0171834	0.00259452	0.00129784	-0.00194895	-0.0728317	0.0437644	0.0586628	-0.00647779	-0.0190388
P55327-2;P55327-4;P55327-3;P55327;D0UFD3;C9J502;D0UFD1;E5RFR7;H0YC44;D0UFD5;E5RK35	TPD52;PrLZ	15	2.1344e-162	0.117961	-0.0170812	0.15004	0.168129	0.010923	0.0472592	-0.0915252	0.016211
Q99832;Q99832-3;F5GZK5;Q99832-4;B7Z1C9;Q99832-2;F8WAM2;F8WBP8	CCT7	32	0	0.0335111	-0.0167309	-0.0171104	-0.0946029	0.0347792	-0.0600062	-0.118022	-0.156933	-0.0108174	-0.0144121
P19525;P19525-2;F8WBH4;C9JZT2	EIF2AK2	10	7.8034e-37	-0.0854355	-0.0166288	-0.266403	-0.0140916	-0.263889	-0.0705271	0.0710762	0.0797024	-0.0347809	0.0243197
P62269;J3JS69	RPS18	23	2.9164e-255	-0.037488	-0.0164828	-0.0547369	-0.0675911	0.0159257	0.0840643	-0.00413202	0.0478175	-0.0124899	-0.0119661
Q92878;Q92878-2;Q92878-3;E7EN38;E7ESD9;C9JNH8;H7C0P8;E9PM98;H7C0V2	RAD50	33	9.9899e-148	-0.156209	-0.0163953	0.208143	0.208018	0.0216219	-0.0488748	-0.110013	-0.0664274	-0.136268	-0.0539579
Q14964	RAB39A	2	4.4855e-25		-0.0163515	-0.0780153	-0.0204282	-0.0668957	-0.0779697		-0.110433		0.149259
Q9Y3P9-2;Q9Y3P9;Q9Y3P9-3;C9JGR5;Q9Y3P9-4	RABGAP1	5	3.909e-32		-0.0162639	-0.125179	-0.202688	-0.195946	0.267835	0.109294	0.29066	-0.0220827	0.0292762
Q86V81;E9PB61	ALYREF	9	1.9084e-253	0.0821576	-0.0162202	-0.0360525	0.0124972	-0.131866	-0.169599	-0.0333776	0.0221902	-0.107135	-0.0844409
Q9UBI6	GNG12	6	1.6604e-48		-0.0161764				-0.0349287		-0.161766		0.00963382
Q15907;B4DMK0;P62491-2;J3KQP6;H3BMH2;H3BSC1;P62491;B4DQU5;M0R2D0	RAB11B;RAB11A	14	6.6323e-129	0.121546	-0.0161472	0.00345832	0.00115369	0.00100953	-0.0999582	-0.000663792	-0.0156221	0.00115369	-0.0260875
Q96C90;F5GXC4;F5H2U0;B5MC51;P53671-3	PPP1R14B;LIMK2	4	8.1544e-58		-0.0156804	0.0373119	0.214374		-0.0866759	-0.109343	0.0736832	-0.175778	-0.349695
Q53H96;F8WEI0	PYCRL	8	3.0567e-65	0.0781999	-0.0149805	0.356369	0.162468	0.155879	-0.034116	0.196733	0.125651		-0.13733
Q99798;A2A274	ACO2	20	2.9854e-234	0.0318186	-0.0149222	-0.105768	-0.183572	-0.353561	-0.401806	-0.343659	-0.312886	-0.385149	-0.228503
Q8WWQ0;H7C409	PHIP	4	1.1363e-24	0.0153548	-0.0149222	0.0586628		-0.189713	-0.445323	0.132511	0.156008
A2RRP1;A2RRP1-2;H0Y5G7;H7C1U4;H7BZR3;H7BZU5	NBAS	11	1.8612e-30	-0.222717	-0.0148785	0.183963	0.280006			0.228973	0.042084	0.0843364	0.292311
P50402;Q5HY57;F8WEQ1	EMD	12	6.8037e-184	0.113034	-0.0148494	0.107956	0.064469	-0.0851753	-0.248142	-0.0059417	0.0479571	-0.0384656	0.0224743
P07355;P07355-2;H0YN42;H0YMD0;H0YMU9;H0YM50;A6NMY6;H0YN28;H0YL33;H0YNP5;H0YKS4;H0YMM1;H0YKZ7;H0YLV6;H0YMT9;H0YKX9;H0YNA0;H0YKL9;H0YMW4;H0YN52;H0YKV8;H0YMD9;H0YLE2;H0YNB8;H0YKN4	ANXA2;ANXA2P2	53	0	0.334797	-0.0147473	0.378623	0.0113525	0.260628	-0.0336877	-0.120184	-0.188332	-0.10684	-0.0412835
Q9Y266	NUDC	10	1.571e-100	0.0328061	-0.0146016	-0.128204	-0.077726	0.0177794	0.0104934	0.0216219	0.0630887	-0.111991	-0.086002
Q9UNZ2;Q9UNZ2-5;J3QK90;Q9UNZ2-6;F2Z2K0;Q9UNZ2-4;R4GNE6	NSFL1C	13	6.8872e-222	-0.107523	-0.014077	0.0897693	0.066537	0.223299	0.0243197	-0.0261022	0.0160684	0.0922074	0.0753273
E7ETZ4;Q9Y6E2;Q75MG1;E9PFD4;C9JF98;F8WDX8;E7EMS9;B5MCE7;B5MCH7	BZW2	6	6.7443e-78	-0.00481219	-0.0137711	-0.184244	-0.246395	-0.149777	-0.148385	-0.00485562	-0.00959692	-0.0249862	-0.273256
Q9NZ01;B3KSQ1;M0R3C3;M0QXM3;Q9NZ01-2;M0R329;B4DR74	TECR	8	4.846e-35	-0.0328904	-0.0135672	0.56472	0.522759	0.0950467	0.324695	-0.180561	0.00345832	-0.255202	0.2806
Q9NZL9-4;Q9NZL9-2;Q9NZL9;Q9NZL9-3;H7C0X7;E5RFS9;Q9NZL9-5;E5RJR3	MAT2B	4	1.7599e-57	0.0589399	-0.0134798	0.118493	0.207393	-0.176169	-0.139172	0.123931	0.103128	0.00748258	0.0130692
Q7L576;Q7L576-2;Q7L576-3;H0YN93;H0YLJ5;H0YL39;H0YL50	CYFIP1	43	1.364e-255	-0.0684531	-0.0129994	-0.128409	-0.180381	-0.160476	-0.211866	-0.0766911	0.0901759	-0.0418478	-0.0604123
Q7Z4S6-6;Q7Z4S6-3;Q7Z4S6-5;Q7Z4S6-2;Q7Z4S6;Q7Z4S6-4;F8WCP6;H0YIM7;H0YHG9;H0YIM6;H0YI78;H0YHT2;Q86VH2-3;Q86VH2-2;Q2M1P5;Q86VH2;O75037-3;O75037-4;O75037-2;O75037	KIF21A	6	7.1251e-18	0.162339	-0.0126209	-0.515089		-0.319964	-0.597824	-0.164415	-0.0767215
Q96IJ6;Q96IJ6-2;F8WD54;C9J255;C9JAH0	GMPPA	5	5.1008e-34	0.0394192	-0.0125918	0.044604		-0.148161	-0.238102	0.210514	0.0475384	0.244278	0.198243
P62277;J3KMX5;E9PS50	RPS13	15	2.2809e-151	-0.0169645	-0.0124317	-0.118743	-0.100438	0.101785	0.0543623	-0.0354165	0.0473988	-0.00607208	-0.0206477
Q96G03;F5H6V2;B4E0G8;E9PD70;E7ENQ8	PGM2	8	1.5587e-53	-0.0409569	-0.0121844	-0.00218012	0.176323	-0.252157	-0.10067	0.0274372	0.0316775	-0.0627762	-0.218917
P43686;P43686-2	PSMC4	18	1.0631e-273	0.0518593	-0.0118207	0.0119249	-0.0345149	-0.0479498	-0.00194895	-0.0122571	-0.00681115	0.145612	0.109294
P47914;F8WF43;C9IYI4	RPL29	5	3.0953e-42	0.0885487	-0.0117189	-0.0372955	-0.080454	0.0697022	0.230203	0.133037	0.10742	-0.103038	-0.127778
J3KMW7;O95071;E7EMW7;E7ET84;E5RFK7;H0YBB4;H0YAV7	UBR5	16	1.8669e-89	-0.278444	-0.0116752	-0.251728	-0.0198577	-0.261777	-0.489666	-0.617078	-0.429304	-0.0892366	-0.168398
Q9H0U4;E9PLD0;Q92928	RAB1B;RAB1C	16	0	-0.113442	-0.0114716	0.0750534	0.0594937	0.0746424	0.00532812	-0.0406601	-0.0525508	0.0213376	0.0250288
Q9Y5B9;G3V5A4;G3V401;G3V2X0	SUPT16H	32	7.3305e-245	-0.0149805	-0.0111663	-0.0593897	-0.0320051	-0.0629871	-0.0612851	-0.0814	-0.0530296	-0.135586	-0.193866
P53999;D6RC37;D6R970	SUB1	9	3.3534e-92		-0.0111372		0.115699		-0.0991699	-0.109172	-0.0764781	-0.0322264	-0.0392511
P02786;G3V0E5;F5H6B1;H7C3V5;F8WBE5	TFRC	36	0	0.0443242	-0.0108755	0.067501	0.0880059	0.167872	0.263034	0.75292	0.524365	0.370053	0.321351
Q9NVD7;J3KNQ4;F5H1R9;E9PS97;B7Z952;Q9NVD7-2	PARVA	9	1.6997e-177	-0.139967	-0.0107011	-0.0938175	-0.175452	-0.239941	0.0192037		-0.27026	0.128689	0.0630887
Q2M389;Q2M389-2;F8W1W1;F8VYH7;F8VNZ5	KIAA1033	16	5.1531e-135	-0.163817	-0.0104104	-0.0272338	-0.212283	-0.251298	0.00619029	-0.213002	-0.0341603	0.0856966	0.0585243
P16989-3;P16989;Q9Y2T7;H0YG22	YBX3	9	6.7209e-175	0.0251706	-0.0101198	-0.0225662	0.0183493	-0.0448509	0.0478175	-0.034441	0.105812	0.243547	0.274172
Q96PK6;Q96PK6-2;Q96PK6-3;Q96PK6-4;F8WDX3;F2Z2W2;B8ZZ74	RBM14	13	6.4595e-102	-0.185031	-0.0099891	-0.066926	0.0912598	-0.15117	0.210264	-0.0916482	0.105946	-0.0305898	0.143785
Q6P587;Q6P587-2;Q6P587-3	FAHD1	5	3.9447e-108	0.0669502	-0.00997457	0.204892	0.211386	0.207643	0.0861044	-0.144409	-0.175224	0.0395596	-0.0454314
Q14116-2;Q14116	IL18	4	1.7089e-20	-0.201725	-0.00971311	-0.978577	-0.744995	0.229096	0.0947766
P09497-2;P09497;D6RJD1;H0Y9Q6	CLTB	8	3.1177e-24	0.0496308	-0.00965501		0.437228		0.298306	0.197614	0.123799	0.161049	0.154713
P46783;F6U211;Q9NQ39	RPS10	13	1.1751e-141	0.0600474	-0.00955335	-0.14108	-0.162929	0.110096	-0.0145724	0.0129262	-0.0287342	-0.0540028	-0.0440028
Q13242;H0YIB4	SRSF9	10	2.3487e-48	0.0924781	-0.00923388	0.0875986	0.0236102	-0.0945567	-0.0573767	0.1141	0.174023	-0.306038	-0.0263226
O75131;E5RG68;E5RHZ0;H0YB26;E5RJ85;E5RG97;E5RFT7;Q86VY2;Q7Z6C8;Q719H8;Q96FN4;E7ENV7;Q96A23;O95741;Q9UBL6-2;Q86YQ8;Q96A23-2;Q9HCH3;F5GXN1;Q9UBL6	CPNE3	19	5.5577e-131	-0.0654759	-0.00904514	0.105276	0.0526941	-0.238664	-0.124896	-0.0345001	-0.0573166	0.0278618	0.033793
B4DT77;P20073-2;P20073	ANXA7	8	2.2264e-98	-0.0310761	-0.00903062	0.0346383	-0.0140625	-0.134445	-0.0560262	0.0977456	0.00977712	-0.0331709	0.0608775
Q02750-2;Q02750	MAP2K1	7	4.5874e-29	0.0370307	-0.00900159	0.00834346	0.129217	-0.0692702	0.0292762	0.106348	0.0812033	0.284633	-0.0551116
P49790;F6QR24	NUP153	11	1.0479e-44	0.359746	-0.00897255	-0.43082	-0.402836	0.196229	-0.189944	-0.0896204	-0.199123	-0.0254266	-0.0193458
Q9Y2W1	THRAP3	18	6.4116e-107	0.0729976	-0.00846455	-0.0180597	0.112233	-0.0544073	-0.101056	-0.10869	-0.10135	0.0371713	-0.0338058
Q15691	MAPRE1	18	4.5441e-291	-0.0875647	-0.00821787	-0.201493	-0.158623	-0.0169353	-0.00140009	-0.105023	-0.0809117	-0.156466	-0.0522067
P68104;Q5VTE0;Q5JR01;A6PW80	EEF1A1;EEF1A1P5	33	0	0.00963382	-0.00815983	-0.052446	-0.108208	0.238542	0.135141	0.211137	0.192699	-0.0200625	-0.0246486
Q02790;F5H1U3;H0YFG2;F5H120	FKBP4	33	0	0.000576963	-0.00807278	-0.178567	-0.121628	-0.0199601	-0.108612	0.0912598	0.0546401	-0.0193312	-0.0791275
A6NCA8;F5H2U4;Q5T6F2;A2A306;E7EWG4;Q5JV03;A2A305;Q5JV08	UBAP2	6	2.8676e-29	-0.519197	-0.00772463	-0.564457	-0.283668	-0.214508	-0.364719	-0.945916	-0.564862	-0.118069	-0.198709
Q53GS9;Q53GS9-2;B9A018;Q53GS9-3;F8WC91	USP39	10	4.2076e-75	0.0164963	-0.00769563	0.0402612	0.0619835	0.0496308	-0.0818581	0.0153548	0.0590783	0.438719
H7C1X9;Q9H9A5-4;Q9H9A5-3;Q9H9A5-2;Q9H9A5;Q9H9A5-6	CNOT10	1	7.7088e-06		-0.00766662			-0.139458
B4DQ14;Q9BY44;F8WAE5;B4DF96;C9IZE1;Q9BY44-2;H7C5R5;H7C5Q3;F8WF18;F8WAT3	EIF2A	21	5.8855e-124	-0.0160597	-0.0075796	0.0745054	0.224534	0.197614	0.145743	0.281194	0.129876	0.177854	0.307545
O75116;E9PF63;D6REE7;C9JFJ0	ROCK2	21	2.1014e-130	-0.0623844	-0.00755059	-0.0607132	0.106884	-0.014179	0.00662118	-0.0532991	0.0745054	-0.0391621	0.00776959
P40939;H0YFD6;B4DYP2	HADHA	39	0	-0.0377545	-0.00733307	-0.121235	-0.175143	-0.418774	-0.376208	-0.341482	-0.352971	-0.221253	-0.145382
Q13442;F8WBW6	PDAP1	7	4.9986e-90	0.162983	-0.00705759	0.232906	0.202261	-0.0276161	0.093425	0.00417776	-0.0761891	0.067501	0.236217
O94973;O94973-2;O94973-3;E9PR62;H0YEG0;H0YDE9;E9PQP4;E9PNC4;M0R2D9;E9PPY8	AP2A2	28	8.5315e-286	0.0799754	-0.00704309	-0.0329347	0.0617071	0.00360224	-0.134097	-0.0704059	-0.133939	0.0650208	-0.00786969
P19623;K7ESL0;K7EL89;K7EKM4;K7EQ47	SRM	13	1.0115e-78	0.213627	-0.00652127	0.0680516	0.00676478	0.107554	0.207518	0.298776	0.198368	0.230695	0.256407
P39019;M0R2L9;M0QXK4;M0QYF7;M0R140	RPS19	19	1.6616e-144	0.179511	-0.00634737	-0.00802926	-0.106234	0.173511	0.0515809	0.0359054	0.10541	-0.00517412	0.000144262
Q8IY17-5;Q8IY17-2;Q8IY17-3;Q8IY17;Q8IY17-4;M0QZD1;M0QYF5;M0QZK5;M0R2H4;M0R2K2	PNPLA6	5	1.1947e-19	-0.0480989	-0.00634737	0.281787		0.0871912	0.047678	-0.179368	-0.621755	0.17645	0.052555
P09417;B3KW71;B7Z415;D6RGG7;H0Y8F7;D6RHJ7	QDPR	7	1.4346e-112	0.0836559	-0.00610106	0.000432744	0.0122111	0.0455828	0.131589			0.315218	0.227248
Q13057;Q13057-2;K7EP09;K7EPT0;K7ESK6;K7ES73;K7EN91;K7EQ60	COASY	5	3.3232e-21	0.104605	-0.00578235	0.339479	0.378401	0.100305	0.0426443	0.24306	0.016211	0.165815	0.130667
P22234;E9PBS1;P22234-2	PAICS	26	0	0.00532812	-0.00575338	0.0709388	-0.0114135	-0.0633489	-0.0809269	0.137504	0.0786098	0.0676387	0.0102069
Q05209-2;E9PBR5;Q05209;H0YC15;C9JJC1;C9J1X8;F8WB51	PTPN12	5	1.7975e-22	-0.199189	-0.00537683							0.0761486
P06748;P06748-2;P06748-3;E5RI98;E5RGW4	NPM1	22	0	0.0727232	-0.00517412	0.232292	0.0955869	0.0378742	0.00273852	0.00891709	-0.0118934	-0.00387161	-0.046176
P38646;D6RJI2;H0Y8S0;H0YBG6;D6RA73;H0Y8K0	HSPA9	50	0	0.0765591	-0.00476877	0.14496	0.102457	0.0167816	-0.0139896	0.125387	0.083792	0.0350608	0.0472592
Q92538	GBF1	21	8.5376e-79	-0.0557712	-0.0046385	-0.0175193	0.075738	-0.1786	-0.129781	0.223175	0.26123	0.323312	0.144177
O43776;B4DN60;K7EIU7;K7EQ35;B4DG16;K7EPK2;K7EMQ6;K7EJ19	NARS	24	0	-0.0395624	-0.00418989	0.160275	0.107152	-0.0831718	-0.0957433	0.0742314	0.0567222	0.0728604	0.0923428
Q2NL82;I3L1Q5;I3L4E8	TSR1	15	2.3114e-130	-0.174491	-0.00407415	0.0233263	0.000432744	-0.0208673	0.0882773	0.000865357	0.119024	0.0497702	-0.0797067
Q5JNW7;B0UZC1;P28062;P28062-2	PSMB8	4	2.949e-11		-0.00391501								0.106348
Q07866-8;G3V2E7;Q07866-2;Q07866-3;Q07866;F8W6L3;Q07866-7;G3V3H3;Q07866-5;Q07866-10;Q07866-6;G3V5R9;Q07866-4;Q07866-9;E7EVH7;G5E9S8;A8MZ87;Q9H0B6-2;Q9H0B6;H0YJU9;H0YJL0;G3V2P7;H0YJT3;E9PQ02;H0YG16;A8MX29;B4DME9;Q9NSK0;Q9NSK0-3;H0YGB8;H7C4M1;C9JZE5;C9J8T5;Q9NSK0-4	KLC1	15	1.0586e-93	-0.0674096	-0.00377036	-0.154474	-0.200581	0.111966	0.0968016	0.193583	-0.0198577	-0.040675	-0.121675
O14818;O14818-2;H0Y586;O14818-4;Q8TAA3-2;Q8TAA3-5;Q8TAA3;F5GY34	PSMA7	15	2.8152e-275	0.0265876	-0.00377036	-0.123198	-0.0730138	-0.165451	-0.167896	-0.115894	-0.0483525	0.0209111	0.0298416
Q9NR30;Q9NR30-2	DDX21	43	0	-0.0100763	-0.00361125	-0.0499497	-0.107057	0.177471	0.103665	0.323082	0.324119	-0.217793	-0.193734
P57105	SYNJ2BP	5	3.0709e-19		-0.00351002						-0.150193
P30041	PRDX6	27	0	0.0521376	-0.00337986	0.0777899	0.124593	-0.157818	-0.148177	0.00690837	0.00460925	0.0265876	0.0522768
Q9H0W9-3;Q9H0W9-2;Q9H0W9;E9PJU8;Q9H0W9-4;E9PQS1;E9PR95;E9PSC3;E9PLC5;E9PLB3;E9PIP1;E9PPB5	C11orf54	3	4.4983e-13	0.0582472	-0.0033654			-0.303703	-0.185983		-0.506045
O15118;B4DET3;K7EQ23;K7ERM4;K7ERW2	NPC1	17	1.2478e-94	-0.132942	-0.00310513	0.105142	0.390668	0.226878	0.418676	0.421156	0.365581	0.565012	0.564232
F5H2B0;O00443	PIK3C2A	4	2.4413e-09		-0.00291719	-0.126171	-0.0644196	-0.404706		0.00590296	0.111298		0.166844
H0Y8M7;Q9P241	ATP10D	1	7.8152e-05		-0.00287382	0.000576963		0.10675	0.229219	0.00273852		-0.0763716	-0.118633
O43252	PAPSS1	14	1.1744e-80	-0.0372955	-0.00280155	-0.00485562	0.0226164	-0.157271	-0.0845632	0.137766	0.0483757	-0.00346663	-0.0551416
Q9H4A6;D6REM1	GOLPH3	5	2.5536e-108		-0.00229571	-0.241526	-0.221505	-0.350614	-0.23579	-0.0232551	-0.0295439		0.292782
O75431;C9JNK6;C9JAZ1;F8WE26	MTX2	3	1.3652e-39		-0.00229571		0.00977712		-0.115863		-0.344978		-0.46335
E9PL22;Q9Y4L1;E9PJ21;B7Z909;J3KTF1;J3QL06;J3QQH7;J3QLE9;J3KT27;J3KSJ2	HYOU1	45	0	0.108223	-0.00225236	0.289834	0.254957	0.151989	0.13711	0.318346	0.32239	0.110631	0.100439
P54578-2;P54578;A6NJA2;B7Z4N8;J3QQT6;J3KS55	USP14	15	1.3782e-197	-0.0193897	-0.00225236	0.14952	0.175429	0.0844725	0.0230424	0.0875986	0.156655	0.0870554	0.165944
P23396;P23396-2;E9PL09;E9PPU1;E9PL45;F2Z2S8;H0YCJ7;H0YF32;H0YEU2;E9PQ96;E9PJH4;E9PK82;E9PSF4;E9PQX2;H0YES8;E9PJN9	RPS3	31	0	0.00906047	-0.00223791	-0.104837	-0.070618	0.0723116	0.0973411	0.0632268	0.0858325	-0.0816443	-0.0242671
P04075;J3KPS3;H3BQN4;P04075-2;H3BPS8;H3BUH7;H3BR04;H3BMQ8;H3BU78;H3BR68	ALDOA	39	0	0.0487942	-0.00186228	0.157691	0.0136409	0.0180644	-0.0855273	0.0285692	0.0357647	0.0601858	0.0992279
H0YK61;H0YNK0;H0YNK8;Q5J8M3-3;Q5J8M3-2;Q5J8M3;H0YMH5;H0YLG4;H0YLP8;H0YN63	EMC4	3	4.6986e-23		-0.00163117						0.0753273	0.046002
Q5JTH9;Q5JTH9-2;Q5JTH9-3;F5H456	RRP12	32	0	-0.0167163	-0.00145786	0.0132121	-0.0153013	0.272501	0.170951	-0.0240471	-0.114176	0.00115369	-0.167977
P19105;O14950;J3QRS3;J3KTJ1	MYL12A;MYL12B	9	0	-0.0110064	-0.00141453	0.541713	0.195222		0.266397	0.0728604	0.0333701	0.0586628	0.0568609
Q86SF2;H0YAH3;H0YAK0;E9PBY3	GALNT7	6	9.1379e-53		-0.00102468			-0.0526256	-0.0151118	-0.299667	-0.100484
P10768;H7BZT7	ESD	14	1.7823e-293	-0.13887	-0.00096693	0.0728604	0.0874628	-0.0458037	0.023894	-0.0623392	0.106616	0.068602	0.00877371
Q15813;B7Z3P1	TBCE	8	3.2725e-32	-0.0765085	-0.000721528	-0.0548118	0.012068	-0.172018			-0.0681959	-0.167329
O60524-4;O60524-5;O60524-3;O60524;G3V5V3;G3V4D9;G3V547;O60524-2	NEMF	6	4.0659e-23	-0.301959	-0.000678226	-0.319676	-0.0465336	-0.283966	-0.182344	-0.0690583	0.032383	0.158208	0.122871
Q71U36;Q71U36-2;Q13748;Q13748-2;F8VQQ4;Q6PEY2	TUBA1A;TUBA3C	40	0	-0.00869676	-0.000562761	0.0761486	-0.00424777	0.155879	0.0406821	0.0268709	0.0167816	-0.0154617	-0.0538231
Q9BQB6-3;I3L3B4;F8W9H0;Q9BQB6-2;Q9BQB6;E9PLN8	VKORC1	3	4.4408e-37		-0.000447305				0.0630887		0.118493		0.14509
Q13618-2;Q13618;Q13618-3;H7C1L6;H7C399	CUL3	18	1.8109e-110	0.031254	-0.000432873	0.0578315	0.00863031	-0.12312	-0.0769954	-0.0381989	-0.0615411	0.111432	0.0132121
Q9Y5J5	PHLDA3	3	2.3561e-08		-0.00038958						0.400757
P05198;G3V4T5;H0YJS4	EIF2S1	19	1.9582e-208	0.0738202	-0.000317428	0.0607392	0.00475306	0.0751903	0.0720372	0.0237521	0.0172093	0.0601858	-0.015345
C9JP00;Q9NR56;Q9NR56-3;Q9NR56-4;Q9NR56-7;Q9NR56-6;Q9NR56-2;Q9NR56-5;H7C4T5;O95205;Q86VM6;Q5VZF2-3;Q5VZF2-2;Q5VZF2;B4E3F7;Q9NUK0-2;B1AKI6;Q9NUK0;C9J4T8;C9JCX1;H7C4Y1;Q9NUK0-4;Q9NUK0-3	MBNL1;MBLL;MBNL2	6	1.3942e-23	-0.218733	-0.000317428	0.190299	-0.200863	0.131985	-0.114098	-0.0319166	-0.0248981	-0.0681808	-0.051743
O94826	TOMM70A	18	9.4321e-190	0.0146409	-0.00021642	0.194465	0.13829	0.143524	0.174918	0.132379	-0.0180013	-0.0572866	-0.133195
P55010;H0YLZ1;H0YN40;H0YMJ8;H0YM54;H0YK11;H0YK29	EIF5	12	8.5077e-72	0.0836559	-4.32815e-05	0.158725	0.193583	0.251083	0.292193	0.510759	0.623586	0.111432	0.128161
P21333-2;P21333;Q5HY54;E9PHF0;F8WE98;H0Y5C6;H0Y5F3;H7C2E7	FLNA	201	0	-0.0327281	0	0.0959919	0.102188	0.26135	0.296193	0.381283	0.399773	0.00963382	0.0586628
Q5T8P6-2;Q5T8P6;Q5T8P6-3;Q5T8P6-6;Q5T8P6-5;Q5T8P6-4;E2PSN0	RBM26	7	8.1956e-20	0.204767	0	0.242816	0.302407	-0.0714364	-0.410582				0.381726
P35237	SERPINB6	18	0	0.104337	0.000144262	0.501516	0.353888	-0.0161035	-0.0104976	-0.0813543	0.100305	0.067914	0.103263
P63151;P63151-2;Q00005-6;Q00005;Q00005-2;Q00005-3;Q66LE6;Q00005-4;Q00005-5;Q00005-7;E5RIY1;F5GXJ6;E5RFR9	PPP2R2A	6	2.3608e-54	0.0467006	0.000432744	0.121148	0.110898	0.0878701	0.0280033	0.27965	0.148609	0.141956	0.216858
P62701;A6NH36;C9JQ55	RPS4X	28	0	0.0533894	0.000576963	-0.0814764	-0.0642989	0.133432	0.100709	0.0794293	0.0717627	-0.116755	-0.0227714
P26641;B4DTG2	EEF1G	28	0	-0.00248357	0.00100953	-0.00271482	-0.047905	0.193583	0.10916	0.131853	0.140386	0.0139267	0.0450235
P14678-2;P14678;P14678-3;J3QLE5;P63162;B3KVR1;J3KRY3;A8MT02	SNRPB;SNRPN	10	1.042e-78	0.118493	0.00144197	-0.0591793	-0.157158	-0.0783199	-0.141032	-0.0465932	-0.122633	0.0156403	-0.0513992
Q96Q25;Q14137;E9PIF8;E9PRN9	KM-PA-2;BOP1	10	1.2457e-73	-0.021863	0.00158609	0.0117819	0.0619835	-0.00366911	0.135009	0.0699771	-0.0485166	0.055751	-0.313011
Q96KP1;G8JLK9	EXOC2	6	6.8377e-20		0.00158609	0.325386	0.208642	0.073409	-0.0301772	-0.0280574	-0.0347957	0.371949	0.131063
P06737-2;P06737;E9PK47;E9PMM6	PYGL	31	3.4287e-265	0.0953168	0.00230647	0.0254541	0.100574	-0.169988	-0.101846	-0.0694065	-0.0328166	0.125254	0.028852
B4DWW1;P40616;B4DZG7;F8VYN9;F8VP99;F8W1Z8;F8VP63	ARL1	6	6.2761e-63		0.00230647	0.214995	0.026446		0.0977456		0.000432744		0.542902
P49721	PSMB2	11	1.0505e-103	0.0342157	0.0024505	0.0342157	-0.0989227	0.0984196	-0.0964681	-0.0183227	-0.030914	-0.0730593	0.00762609
P62841;K7EQJ5;K7EM56;K7ELC2;K7EJ78	RPS15	7	1.014e-57	-0.0469061	0.00259452	-0.0327724	-0.0282486		0.0690147	0.0666748	0.0882773	-0.0670318	0.0813396
O15144;H7C3F9;C9JTV5;G5E9J0;G5E9S7	ARPC2	18	1.6544e-85	0.0201999	0.00288251	0.102188	0.000432744	0.0720372	0.0992279	-0.0285135	0.0258793	0.0692897	0.0278618
Q15286;F5H157;Q15286-2;F5H7F8	RAB35	6	1.128e-32		0.00302648	0.136716	-0.00197785	-0.457574	-0.199355	-0.100036	0.0297002		-0.140078
P62826;B5MDF5;J3KQE5;F5H018;H0YFC6;B4DV51	RAN	18	0	0.0103502	0.00317044	0.117163	0.0480967	-0.0570914	-0.0505622	0.0735461	0.0990932	-0.0305013	-0.0211015
Q96DG6	CMBL	5	2.3433e-18		0.00317044			0.00504062	-0.165661		0.0614306
O60220	TIMM8A	2	5.3546e-12		0.00317044						-0.451741
P04899;P04899-4;B4E2X5;P04899-3;P04899-2;B3KTZ0;F5GZL8;P09471-2;P11488;P19087;A8MTJ3;P09471;A2A2R6;Q5JWD1;H0Y7E8;H3BTM2;P38405-3;P38405;P38405-2	GNAI2	13	1.083e-102	-0.189318	0.00331439	0.0976108	0.0024505	-0.192513	-0.138934	-0.334298	-0.103224	-0.0081018	-0.0579022
Q96I99;Q96I99-2;E9PDQ8;H0Y852	SUCLG2	9	5.7862e-69	0.122606	0.00345832	0.0532504	0.0727232	-0.174996	-0.26472	-0.0902653	-0.00733307	-0.207628	-0.0839973
Q9BSD7;Q5TDF0	NTPCR	5	1.3086e-37		0.00374614	-0.0548418	-0.0316806		-0.259288		-0.126029
Q05682-5;E7EX44;Q05682-3;E9PGZ1	CALD1	57	0	-0.00521755	0.00389003	-0.00264255	0.0194884	0.219463	0.237074	-0.0443003		-0.11062	-0.142051
O75691	UTP20	18	3.4218e-73	0.00963382	0.00389003	-0.152484	-0.282474	0.046002	0.165687	0.192068	0.28558	-0.421245	0.000144262
B4E363;Q9Y285;K7ER00;K7ER16;K7EPH2;K7EK06;K7ERS0	FARSA	11	2.8585e-108	0.0651587	0.0040339	-0.0715577	0.00791308	-0.0539729	-0.110807	-0.06252	-0.0295733	-0.0228153	-0.00324972
P25786;P25786-2;F5GX11;B4DEV8	PSMA1	18	2.3474e-182	0.028852	0.00417776	0.0825664	0.137372	-0.0750336	-0.111602	-0.0489046	-0.0553364	0.0666748	0.0764223
E7EP00;P53992;G5EA31;B4DZT4	SEC24C	18	7.9905e-147	-0.026543	0.00432161	0.0415234	0.129481	-0.0358454	-0.0115153	-0.0498452	-0.000865877	0.19333	0.0357647
E9PJ81;E9PRQ7;Q04323;Q04323-2	UBXN1	4	5.0403e-43	0.0852887	0.00432161	0.269392	0.141694	0.0340748	-0.0461314	0.0978804	0.0336521	0.0508847
P28070	PSMB4	9	5.4901e-204	0.194465	0.00446544	0.235114	0.204266	-0.0343376	-0.0588486	-0.123528	0.000576963	0.0506062	0.0425043
Q9NUU7;I3L0H8;B4DRZ7;I3L352;H3BQK0;Q9UMR2-4;Q9UMR2-3;H3BMQ5;H3BTB3;H0YD26;Q9UHL0-2;E9PR46;J3QL17;Q9UHL0	DDX19A;DDX19B	10	7.4218e-97	-0.200581	0.00460925	0.0325241	-0.186722	0.431676	-0.366764	0.317072	0.149389	-0.204433	-0.0319461
E5RGS4;O60925;D6RGG5	PFDN1	4	1.7207e-40		0.00460925	-0.0316512	-0.0195359		-0.0145724	-0.0910949	0.0727232	0.0720372	0.0511633
Q9Y606;F5H1S9;G8JLB3;Q9Y606-2;F5GY32;F5H1B2;F5GXL3;F5H168;F8W9U5	PUS1	7	7.7822e-35	-0.0573166	0.00475306	-0.0231965	0.107688	-0.0638163		0.0261627	-0.121079	-0.0858182
P62280;M0QZC5;M0R1H6;M0R1H5	RPS11	18	3.0791e-129	-0.0109191	0.00504062	-0.0563412	-0.0867525	0.146134	0.132116	0.0297002	0.0366088	-0.0490987	-0.0304277
Q13151	HNRNPA0	12	9.5519e-253	-0.148369	0.00518438	0.0503276	0.0486547	-0.116207	0.0889557	-0.116864	-0.152163	-0.163591	-0.00392948
Q92615	LARP4B	2	1.2959e-10	-0.0537482	0.00518438					0.0589399	0.0663992
P27695;G3V3M6;G3V5Q1;G3V3C7;G3V5D9;G3V5M0;G3V359;H7C4A8;G3V3Y6	APEX1	17	3.4888e-300	0.016211	0.00532812	0.0213376	0.0497702	-0.0821787	-0.0786246	-0.151939	-0.161169	0.0962619	-0.0621133
Q14498-2;Q14498;Q14498-3;E1P5S2;G3XAC6;H0Y4X3;Q5QP23;Q5QP22;Q5QP21;Q86U06-3;Q86U06-4;Q86U06-5;Q86U06-2;Q86U06;F8WF24;F2Z3E6;F2Z2Z5;F8WF73;A8MYG5;G3V546;G3V5Z6;H0YJJ3;G3XAP0	RBM39	14	5.4194e-228	-0.116833	0.00532812	-0.332226	-0.278531	-0.0635901	0.0112094	0.0123541	-0.0474577	-0.140666	-0.207461
P61586	RHOA	9	2.6926e-196	0.0833836	0.00532812	-0.251401	-0.107757		-0.0943102	0.0159257	0.132379	0.16092	0.00633393
P54577	YARS	35	1.9331e-203	-0.0614507	0.00547185	0.334454	0.278342	-0.0293083	-0.0194189	0.330558	0.293959	0.133827	0.16954
Q12792;Q12792-4;Q12792-3;F8VS81;F8VRG3;F8W1Q9	TWF1	12	4.8057e-213	0.091666	0.00547185	0.0863762	0.0684645	-0.168463	-0.0827134	-0.137632	-0.0480094	-0.059916	0.0518593
Q9UNQ2;D6RCL3	DIMT1	8	2.6891e-31	0.114367	0.00547185	-0.130255	-0.0682867	0.0623981	0.229957	0.162597	0.196733	-0.44044
O95487-2;O95487;B7ZKM8	SEC24B	6	6.6526e-44	-0.181035	0.00547185	-0.105551	0.0233263	-0.132483	-0.0486808	0.0654344	0.264476	0.199123	0.130931
Q13435;E9PPJ0;H0YCG1;E9PJT3;E9PJ04;H0YEX5;E9PIL8	SF3B2	37	4.666e-211	-0.027028	0.00561557	-0.0365703	-0.0146599	-0.130397	-0.195913	-0.0833094	-0.160605	0.000576963	-0.121031
P24534;C9JZW3;F2Z2G2;F8WF65	EEF1B2	12	1.3332e-237	0.0893626	0.00561557	-0.0350026	-0.137537	0.115433	0.137635	-0.030914	0.0316775	0.0795658	0.111165
P46781;B5MCT8;C9JM19;F2Z3C0;A8MXK4	RPS9	23	1.8509e-76	-0.0318281	0.00575927	-0.0606831	0.0132121	0.0903115	0.0993625	0.113834	0.0985543	-0.0586533	-0.0519375
E7EM64;Q7L5N1;H7C3T0	COPS6	8	2.3333e-40	0.275722	0.00575927	0.27608	0.0806577	0.0298416	0.0611541	-0.0730593	-0.0366739	-0.140682	-0.366318
E9PNW4;P13987;E9PR17;H0YET2	CD59	5	5.3464e-54		0.00575927		0.116897	0.619648	-0.092048	-0.382288	-0.421824	0.137372	0.00216242
B7ZAG0;F5H8I9;Q9UPQ7;H7C566;C9JWE6;E7ENB6;Q9UPQ7-3;Q6ZMN7-4;Q6ZMN7-2;Q6ZMN7	PDZRN3;PDZRN4	2	0.0001138		0.00575927		0.121546		0.279055		0.514804	0.111298	0.0640551
O95104-2;O95104-3;O95104	SCAF4	5	3.2534e-10	0.0920721	0.00590296	0.0210533	0.134878	-0.0690129	-0.123953	0.132906	0.242938	0.052555	0.0176369
P43490;Q5SYT8;F5H246;C9JF35;C9JG65	NAMPT;NAMPTL	18	1.6985e-297	-0.103023	0.00619029	0.231924	0.158078	0.220949	0.248535	0.257855	0.188148	0.280838	0.297133
P60891;B1ALA9;B4DNL6;B1ALA7	PRPS1	14	1.5741e-112	0.0698396	0.00619029	0.12446	0.0564448	0.0214797	-0.0245606	-0.0556063	0.0723116	0.107822	0.0713508
Q6UN15-3;Q6UN15-5;Q6UN15;Q6UN15-4;H0Y8P7	FIP1L1	4	7.0581e-74	0.018919	0.00619029	0.178619	-0.121063	-0.124802	-0.103813	-0.0632584		0.111966
Q13595-2;B4DQI6;B4DUA9;Q13595	TRA2A	2	1.6163e-32	0.180403	0.00647756		0.0982848	-0.186196	-0.0586533		-0.102156		0.319155
P42167;P42167-2;H0YJH7;A2T926	TMPO	14	5.6514e-169	-0.00154451	0.00705194	0.0809305	0.0500489	-0.228216	-0.246909	-0.126959	-0.0539879	-0.239345	-0.179711
P48643;E7ENZ3;B7ZAR1;E9PCA1;B4DYD8;D6RIZ7;H0Y914	CCT5	37	0	-0.00323526	0.0071955	0.0347792	-0.0341308	-0.00575338	-0.0613152	-0.113692	-0.160121	0.000576963	0.078883
Q15181;Q5SQT6	PPA1	16	1.63e-190	0.0437644	0.00762609	0.139469	0.140779	-0.0971932	-0.0498601	0.016211	0.00259452	0.0936954	0.197991
P62820;B7Z8M7;E7END7;P62820-2;P62820-3;E7ETK2	RAB1A	17	1.4501e-275	0.0267293	0.00776959	0.0396999	0.0994972	0.0758749	0.0160684	0.0588014	0.0159257	0.222928	0.198746
Q06830	PRDX1	25	3.2829e-293	0.0147838	0.00791308	0.0385767	0.0104934	-0.0208819	-0.0989999	-0.0796915	-0.044583	0.0833836	0.0364682
K7EM09;K7EPR0;K7ELQ9;Q6UW68	TMEM205	3	2.638e-22	0.206643	0.00805655		1.18713			0.0415234	0.0807941		0.350158
Q14696	MESDC2	4	3.3926e-14	-0.0717244	0.00820001	0.0563061	-0.306662	0.0114956	-0.115926	0.295253	-0.00597067	-0.0927247	-0.171661
P42858;H0YA07	HTT	16	3.1792e-44	-0.40421	0.00834346	-0.0922479	-0.179907	0.0475384	-0.54905	-0.0727255	-0.0547369		-0.464067
P46940;H0YLE8;H0YKA5;E9PDT6	IQGAP1	111	0	0.0306892	0.00848689	0.124063	0.181293	0.0240359	-0.00194895	0.0618453	0.0251706	0.152508	0.121679
E7EVJ5;Q96F07-2;E7EVF4;F5H583;Q96F07;E7EWA4;E7EW33;H7C229;E5RJW3;H0YNP0;E5RFQ0	CYFIP2	23	6.3277e-148	0.102322	0.00848689	-0.137965			0.0394192	0.0702519	0.170951	0.0254541	-0.0519674
P22087;M0QXL5;M0R299;M0R2Q4;M0R0P1;M0R2U2;M0R1H0;M0R2B0	FBL	15	7.7248e-81	0.0828388	0.00848689	0.00662118	-0.00620248	0.0472592	0.078883	-0.0523413	0.0625362	-0.0262491	-0.0332004
Q9UI12-2;Q9UI12;G3V126;E5RK31;E5RJG1;H0YB41;E5RG49;E5RHH0	ATP6V1H	5	4.1847e-19	0.0024505	0.00863031	-0.0186734	0.0236102	-0.251796	0.0234683	0.00187429	-0.401825	0.275722	0.224781
O75083;O75083-3;D6RD66	WDR1	29	3.2971e-296	-0.0456697	0.00891709	0.0833836	0.0381552	0.184852	0.184471	0.253384	0.234379	-0.00267146	-0.0428432
P28288-2;P28288;E7EUE1;F5GYC1;P28288-3	ABCD3	8	1.007e-35	-0.0561912	0.00906047	-0.235314	-0.196393	-0.6446	-0.820489	-0.00479772		0.23217	0.283685
Q9UPT5-2;Q9UPT5-5;Q9UPT5-1;Q9UPT5-6;Q9UPT5;B4DJ07;B5MCY9;K7ERQ5;Q9UPT5-4	EXOC7	6	4.3182e-40	-0.321694	0.00906047	0.145612	-0.0507714	0.0364682	-0.196393	-0.287642	-0.665569	0.00762609
P43243;A8MXP9;D6REM6;D6R991;H0Y8T4;B3KM87;P43243-2;D6RBK5;D6R8Z5;D6RBI2;D6RE02;D6RIA2;D6RB45;D6R9F3;D6RAM9;D6RAY2;D6RBS2;D6RCM3;D6REK4	MATR3	37	0	-0.0483824	0.00920383	0.00690837	0.0209111	-0.15311	-0.198014	-0.139506	-0.0962059	-0.237166	-0.216568
P30048;E9PH29	PRDX3	13	1.2514e-266	0.109561	0.00920383	-0.0075651	-0.0244579	-0.0292641	-0.169745	-0.00888545	-0.185655	-0.0207941	-0.152837
Q5T280;R4GNG4	C9orf114	2	1.2802e-07		0.00920383				0.0377336
O15042-2;O15042;E7ET15;O15042-3;C9JB80;E7EW00;H0Y8D9;C9JDJ7;C9J5L1;H7C4V2	U2SURP	20	1.6031e-110	-0.0109046	0.00934717	-0.139411	-0.0597957	-0.131866	-0.172669	-0.0389546	0.0119249	-0.0363927	0.0511633
Q7Z7H5-3;Q7Z7H5-2;Q7Z7H5	TMED4	5	6.482e-78	0.340847	0.0094905	0.00633393	-0.327765	-0.35692	-0.426722	0.0784732	0.141433	0.156397	-0.50453
Q5JWB9;Q96A57;Q96A57-2	TMEM230	1	6.5448e-07		0.0094905							0.250234
B4DZI8;P35606;D6RBT6;H0YAC7;D6R997;D6RBZ7;D6RCL6;D6RBG7;H0Y938	COPB2	36	0	0.0988238	0.00977712	0.00115369	-0.0429026	0.0680516	0.0318186	-0.0283369	-0.0793561	0.291014	0.227371
O00425;F8WD15;O00425-2	IGF2BP3	17	1.968e-204	-0.011428	0.00977712	0.238665	0.214871	-0.0470105	-0.13329			0.0378742	0.065848
H3BLU7;O43488;H7C5H7	AKR7A2	7	1.205e-85	0.0462815	0.00992041	0.0553345	0.059909	-0.0810185	-0.111103	0.0535284	-0.0513543	-0.0328757	0.078883
H0YDD4;P10515;F5H7M3;E9PEJ4	DLAT	12	3.0333e-89	-0.00711558	0.0100637	0.0350608	-0.0278662	-0.164238	-0.0911564	-0.106622	-0.172327	-0.338871	-0.295712
E7ES08;E7EQU1;O15347;E9PES6;P0C6E5	HMGB3	14	7.6914e-96	0.161565	0.0102069	0.122739	0.028852	-0.130729	-0.128251	-0.176039	-0.182671	-0.191047	-0.180561
P35579;P35579-2;Q5BKV1;B1AH99;REV__E7EQT4;REV__Q9UKV3-5;REV__Q9UKV3;P13535;Q9UKX3;Q9Y623;P11055	MYH9	265	0	-0.0277632	0.0103502	0.0462815	0.0640551	0.260146	0.276318	0.157561	0.146264	-0.0138585	0.0234683
P15880;H0YEN5;E9PQD7;E9PMM9;I3L404;E9PM36;E9PPT0;H3BNG3;H0YE27	RPS2	19	1.3398e-203	0.0316775	0.0107798	-0.0874881	-0.154843	0.12446	0.188654	0.0413832	0.067501	-0.0481586	-0.0737576
Q9BSJ8;Q9BSJ8-2;F8VZB1	ESYT1	42	0	-0.0603521	0.0110662	0.0655723	0.0990932	-0.0657024	-0.0698152	0.090718	0.132379	0.0318186	-0.0362152
Q9Y3B4	SF3B14	6	2.7511e-100		0.0110662				-0.305949		-0.0750184		-0.18572
Q9Y2Z0-2;Q9Y2Z0;F5H5A9	SUGT1	7	1.8199e-55	-0.418601	0.0112094	-0.350247	-0.114441	-0.241356	0.491904	-0.392819		-0.0841197	0.0224743
Q15417;F8WA86	CNN3	11	1.1614e-171	-0.188381	0.0114956	-0.607067	-0.251522	-0.338798	-0.333207			-0.0887916	-0.0452081
P62942;Q5W0X3;Q1JUQ5	FKBP1A	5	2.4368e-125		0.0116388	0.100574	0.0993625		0.0457225		-0.0804387	-0.0670318	0.0265876
Q6WCQ1-3;Q6WCQ1;Q6WCQ1-2;J3KSW8;H0Y2S9;H0Y7E2;H7C3G6;J3KSK7;J3QRL2;K7EL39;K7EJ14;A8MZF8	MPRIP	30	9.3772e-164	-0.189549	0.0117819	-0.276852	0.0688771	0.0680516	-0.202705	0.205017		-0.100484	-0.0894976
Q96TA1-2;Q96TA1	FAM129B	25	7.6328e-283	0.0794293	0.0123541	-0.146659	-0.192134	-0.0646157	-0.10729	-0.219253	-0.297928	-0.185245	-0.202672
P62241;Q5JR95	RPS8	19	0	-0.00450825	0.0124972	-0.150689	-0.159396	0.0154976	0.0150693	0.0295589	0.0163537	-0.111539	-0.158107
P48444;B0YIW6;P48444-2;E9PK34	ARCN1	23	6.1471e-162	0.0137838	0.0130692	0.153805	0.0680516	0.11929	0.1396	0.105544	0.0500489	0.294312	0.310107
Q96IU4;B4DQI4;F8W9U3;Q96IU4-2	ABHD14B	5	3.1235e-49		0.0133551	0.0953168	0.0710762	-0.0116171	-0.196013		-0.0852059		0.0614306
Q5SNT6;F8W7U3;Q641Q2;J3KP36;Q9Y4E1-3;Q9Y4E1-6;E7ESD2;Q9Y4E1-2;Q9Y4E1;Q9Y4E1-4;Q641Q2-2;Q9Y4E1-5;B1AP61;F5GY39;Q5SRD0	FAM21B;FAM21A;FAM21C	8	4.5637e-24	-0.0895743	0.0139267	0.109695	0.176578	0.0485152	-0.0325067	-0.267219	-0.191508	0.109695	0.0909889
Q13740-2;Q13740;F5GXJ9;H7C543;Q6ZS95	ALCAM	20	4.6509e-248	0.106214	0.0140696			-0.0801489	-0.199885	-0.321495	-0.301124	-0.887553	-0.203203
Q9NTZ6;A6PVI1;A6PVI0;Q5JX62	RBM12	10	1.8982e-45	0.0211954	0.0140696	-0.0216433	-0.117459	0.0318186	0.0167816	0.117429	0.0721744	-0.0675155	0.0207689
P27694;I3L4R8;I3L524;I3L2M5	RPA1	16	5.3365e-122	-0.275926	0.0144981	-0.190289	-0.0984747	-0.396365	-0.369893	-0.017198	0.0433445	0.00144197
Q7KZF4;H7C597	SND1	61	0	-0.0543923	0.0146409	-0.147793	-0.124959	-0.0583678	-0.0773302	-0.00550717	0.00273852	0.0875986	0.0582472
Q92900-2;Q92900	UPF1	43	0	-0.110386	0.0147838	-0.297272	-0.274128	0.213254	0.249263	-0.206129	-0.175745	0.0187766	-0.0602017
P47897;B4DWJ2;H7C0R3;C9J165;B7Z840;C9JSG9;F2Z2V6	QARS	37	0	0.0869196	0.0147838	0.125783	0.0230424	0.162726	0.134221	0.0267293	-0.0249275	0.0692897	0.110497
Q9NVJ2;B4DI85	ARL8B	11	1.4826e-88	-0.118508	0.0147838	0.0344975	-0.0789598		-0.00702859	-0.115738	-0.0662461	0.165558	0.20989
D6RIZ4;D6RA47;Q14728;D6RE79	MFSD10	1	6.4369e-08	0.394185	0.0150693			-0.0827745		0.275841	0.250477	0.239887	0.355242
B4E1G1;Q9BUN8-2;Q9BUN8;E5RGY0	DERL1	4	7.9481e-40	0.1153	0.0152121		0.109829	-0.289845	-0.0742891	-0.279126	-0.122428		0.366364
P23634-7;P23634-6;P23634-8;P23634;P23634-5;P23634-4;P23634-3;P23634-2	ATP2B4	37	0	0.225892	0.0156403	0.185486	-0.126455	-0.106249	0.063779	0.117695	-0.0564912	-0.0207356	0.08882
D6RD46;Q9UPQ0-10;Q9UPQ0-2;Q9UPQ0-4;Q9UPQ0;Q9UPQ0-9;Q9UPQ0-8;E7EPK0;Q9UPQ0-6;Q9UPQ0-5;E9PDJ9;H0Y8P3;Q9UPQ0-3;G5EA03;D6R8Y0;Q9UPQ0-7;D6RJ93;Q6NVB9	LIMCH1	8	1.6635e-36	-0.16406	0.016211			-0.0131158	-0.0538381			0.0590783	0.0756011
P28074;P28074-3;P28074-2;H0YJM8;G8JLC2;G3V3K3	PSMB5	16	1.1017e-241	0.14483	0.0167816	0.194087	0.1137	-0.0456846	-0.0693156	-0.0668353	-0.0107592	0.0893626	0.0546401
Q7RTV0	PHF5A	7	2.4254e-106		0.0167816				-0.275769		-0.101799		-0.095435
O43390;O43390-2;O43390-3;E7ETM7	HNRNPR	23	3.0044e-219	0.0822938	0.0173518	0.0136409	-0.0380804	-0.110013	-0.257062	-0.155132	-0.12699	-0.200548	-0.107228
Q9BRQ8;Q9BRQ8-2	AIFM2	2	3.209e-05		0.0173518
P55196-2;P55196-6;Q5TIG5;P55196-3;C9JX92;P55196-1;P55196;A8MQ02;J3KN01;P55196-5	MLLT4	2	4.6328e-09		0.0183493	0.261591
Q96DI7;Q9NSS8;B4DQJ1	SNRNP40;DKFZp434D199	5	1.0447e-15	-0.0283958	0.0184917	-0.119604	0.0913952	-0.090849	-0.152596	0.013498	0.0889557	0.0275787	0.367483
Q9HB07;F8VR84;F8VQQ3;H3BPH3	C12orf10	8	2.8475e-56	0.0655723	0.0186342	0.145873	0.258579	0.1145	0.0378742	0.0680516	0.0455828	0.0625362	0.00619029
Q9NQ88	TIGAR	5	3.0084e-55	-0.150385	0.018919	-0.0271897	-0.102481	0.0681893	0.181039		0.166715		0.266637
Q8NHG7	SVIP	2	2.3555e-06		0.018919				-0.268747		-0.0305898
P62266;D6RD47;D6RDJ2;D6RIX0;D6R9I7	RPS23	8	3.4717e-46	0.0360461	0.0190614	-0.0869057	-0.0230059	0.0354832	0.0760117	0.0425043	0.064469	0.0479571	-0.028955
Q8IZL8;F8WDZ1;I3L3A8;C9JFV4;Q8IZL8-2;I3L445;E7EV54;I3L4M7;I3L1P4;I3L4P1	PELP1	11	1.0883e-39	0.0227584	0.0193461	0.146264	0.299831	0.134221	0.0563061	0.128293	0.165044	0.190425	0.136191
P61970;H3BRV9	NUTF2	5	1.613e-73		0.0193461				-0.0202819		-0.151875		0.120352
Q6R327;Q6R327-3;D6R9S6;Q6R327-4	RICTOR	4	8.5077e-26		0.0194884			-0.322758	-0.223155		0.274053
Q14165;F5H1S8;H0YG07;F5GX14	MLEC	9	8.7398e-148	0.0666748	0.0197731	0.0353424	-0.00141453	0.173895	-0.104589	-0.0855886	-0.0320936	0.172744	0.0243197
Q13459-2;Q13459;M0R0P8;M0R300;M0QXP0;M0QZY4;M0R240;M0R332	MYO9B	16	2.4028e-48		0.0199154			-0.423159				0.181802	0.0784732
Q9UM22-3;Q9UM22;A4D1W8	EPDR1;UCC1	1	0.00027429		0.0200577
P84090;G3V279	ERH	6	3.5868e-148		0.0204844	0.0447438	0.0486547	-0.011428	-0.145366		-0.0614357		-0.0550816
P61978-3;Q5T6W5;Q5T6W2	HNRNPK	27	0	0.0522768	0.0207689	0.10675	0.0409625	-0.102961	-0.192348	-0.0462356	-0.0865227	-0.12345	-0.184162
Q13158	FADD	2	2.9056e-21		0.0209111		-0.0393252	0.178619	0.129613
Q92841;H3BLZ8;Q92841-1;Q92841-3;Q92841-2;C9JMU5;G5E9L5	DDX17	32	2.5127e-235	-0.00750709	0.0210533	0.138028	0.103128	-0.249616	-0.302778	-0.29366	-0.209195	-0.0197992	-0.00753609
P62195;P62195-2;J3QQM1;J3QSA9;J3KRP2;J3QLH6;J3QSE0;J3QRW1;J3QRR3;J3KTQ9	PSMC5	21	2.2068e-272	0.063779	0.0210533	-0.0640877	-0.0466975	0.047678	0.0809305	-0.0257938	-0.0110064	0.0405418	0.0116388
P10909-3;P10909-4;P10909;P10909-5;P10909-2;H0YC35;H0YLK8;H0YAS8;E7ERK6	CLU	4	9.5365e-35		0.0211954		-0.540002	-0.409623	-0.389451
Q9Y224;G3V4C6;H0YJB9;G3V4E7	C14orf166	13	5.1488e-180	0.185613	0.0214797	0.10165	0.12618	0.0538064	-0.0219655	0.118493	-0.0231085	0.209641	0.0885487
B4DT69;P09622;E9PEX6;B4DHG0;F8WDM5;F2Z2E3	DLD	11	1.4625e-118	-0.0797219	0.0221902	0.0275787	0.0193461	-0.144983	-0.0750336	-0.133258	-0.127384	-0.0990772	-0.243199
P20618	PSMB1	14	5.341e-297	-0.0046385	0.0224743	-0.00705759	0.0768327	-0.242294	-0.114769	-0.110698	-0.0753072	0.0461418	-0.062294
Q15393;Q15393-3;Q15393-2;J3QL37;I3L4G7;H3BMB0;J3QRB2;J3QKV4	SF3B3	33	1.436e-283	-0.0261316	0.0226164	-0.240725	-0.326082	-0.14417	-0.0914176	-0.415826	-0.393501	-0.11313	-0.13473
Q15061;H7C2H8;C9IZK7	WDR43	4	2.0059e-23	0.302056	0.0231844	-0.102496	0.170694	0.0766959	-0.159847	-0.0540927	0.0536674
J3KN29;O00233;F5H5V4;F5GX23;F8W7V8;O00233-2;F5H7X1;F5H169;F5H182;O00233-3	PSMD9	8	1.0736e-105	-0.0970235	0.0234683	-0.0890371	0.131589	0.0832474	0.204642	0.103128	0.151599	-0.0709817	-0.106514
Q92887;Q86UX3;O15440	ABCC2	12	7.7531e-32	-0.0674248	0.0237521	-0.178339	0.191689
O96008;O96008-2;K7EKG4;K7EJ57	TOMM40	9	7.5234e-80	0.0211954	0.023894	0.226262	0.00863031	0.128953	0.134615	-0.121188	-0.0583077	-0.0585781	-0.215178
Q8NBF2;Q8NBF2-2	NHLRC2	5	9.4208e-17	-0.0148785	0.023894	0.457437	0.379288	0.0735461		0.238787		0.172103	0.0373119
P15374;Q5TBK7	UCHL3	5	1.0839e-64	-0.00818885	0.023894	0.1503	0.0950467	-0.06924	-0.134715	-0.0529548	0.131853	0.0524159	0.0193461
O14617;O14617-5;O14617-4;O14617-2;G5E988;O14617-3;E7EMM2;K7ELX8;K7ERW8	AP3D1	24	3.9625e-140	-0.196558	0.0241778	0.00187429	0.109026	0.0758749	0.0950467	0.0271541	-0.0109482	0.175684	0.1141
P62191;B4DR63;G3V4X1	PSMC1	20	5.9239e-288	0.024887	0.0241778	-0.0662008	0.0629506	0.0494914	0.00805655	0.0156403	0.0306892	0.023894	0.0961269
P10619;Q5JZG9;Q5JZH0	CTSA	8	7.1955e-87		0.0243197	-0.414537	-0.368607		-0.519549	-0.675627	-0.688985	0.175429	0.209266
P43304;P43304-2;F8W6E4;F5GYK7;E7EM56;E9PDK4	GPD2	20	4.9655e-96	0.258459	0.0247452	-0.136617	-0.227118	-0.104899	-0.0491136	-0.230871	-0.11951	-0.35404	-0.153447
P31939;E9PBU3;F5GWY2;H7C1S2;H7C084;C9JLK0;H7BZU3;F8WEF0	ATIC	44	0	-0.00261364	0.024887	0.0385767	0.0370307	0.0172093	0.0263043	0.0425043	0.00863031	-0.0118498	-0.0107883
Q9NY12-2;Q9NY12	GAR1	4	3.5922e-21		0.024887	0.199751	-0.0604424	0.0681893	-0.0169645		-0.0995254	-0.278916	-0.366318
Q9BRJ6;H7C0T1;H7C2R9;C9JQV0	C7orf50	5	6.3403e-35	-0.333843	0.0250288		0.110363	0.102188	0.257855	-0.0712848	0.072586
A6NIZ0;Q9GZM8-3;Q9GZM8;Q9GZM8-2;J3KT16;I3L2R3;I3L2T8;J3KRK9;I3L533;J3QL85;I3L2R9;I3L522;J3QSD2;J3QRZ1;Q9NXR1-2;Q9NXR1	NDEL1;NDE1	2	3.0839e-18	0.134747	0.0253123			0.19232	0.00187429	0.0112094	0.101785	-0.283035	0.149129
F8WAK8;Q8N3U4;Q8N3U4-2;B1AMT4;B1AMT1;B1AMT2;B1AMT3	STAG2	8	5.5999e-27	-0.0722552	0.0254541	-0.0150534	0.145743	-0.286322	-0.465301	-0.0055651	-0.150081	0.0483757	-0.0349435
Q2TAM5;E9PI38;E9PQS6;E9PKV4;E9PKH5;Q04206-2;Q04206-3;Q04206-4;Q04206;E9PMD5	RELA	3	1.6224e-09		0.0255958				0.321004	-0.219606	-0.074517	-0.0465038	-0.0964064
F5GYN4;Q96FW1;J3KR44;F5H6Q1;F5GYJ8;F5H3F0;Q96FW1-2	OTUB1	9	2.3853e-155	0.0607392	0.0257376	0.0692897	0.137504	0.0673634	-0.0279397	0.183455	0.0441843	0.151469	-0.0032931
P35221;P35221-2;F8W845;G3XAM7;Q8N1C0;E5RIB1;E5RG03;E5RGY6;E5RIC3;E5RHV7;E5RJ41;E5RGD2;E5RJL0;E5RIE0;E5RJP7;E5RFM3;E5RFM5;E5RGY7;E5RFG3;E5RFK9;E5RGU3;E5RHJ5;H0YBB8;E5RGG4;E5RJ43;E5RGS1;E5RJZ2;E5RIT8;A6NKP0;Q9UI47	CTNNA1	47	0	0.0226164	0.0265876	-0.11129	-0.140428	-0.192216	-0.200283	-0.304683	-0.305878	-0.170573	-0.194443
Q96Q11-2;Q96Q11;C9JRS7;Q96Q11-3;F8W8C3	TRNT1	6	1.2881e-20		0.0265876			-0.16592	-0.247971	0.108357	-0.00662272		-0.0326248
Q15046;Q15046-2;H3BVA8;J3KRL2;H3BPV7;H3BRC9	KARS	25	3.759e-237	0.0574156	0.0268709	0.00129784	0.0500489	0.101919	0.0831112	0.090718	0.114634	0.0479571	0.0528332
H7BZ81;Q6NUM9-2;G5E9N3;Q6NUM9;H7BZ16;H7C3J0	RETSAT	2	1.1067e-14	-0.0961288	0.0270125	0.0743684	0.344715	0.184725	0.0847446	0.0166389	-0.291362		0.388796
P62851;E9PQK3;E9PK60;E9PPT4	RPS25	11	1.7678e-61	0.144699	0.0271541	-0.150225	-0.0281751	0.182057	0.0780633	0.0851527	0.052555	0.0596322	-0.0572866
P34896-2;P34896;P34896-3;J3KRZ5;B4DPM9;J3KRK5	SHMT1	7	3.639e-150	-0.0241791	0.0272956	-0.251556	-0.186508		-0.012359	0.131194	-0.0564912
J3KNF8;H3BUX2;O43169;D6RFH4;J3QR91	CYB5B	7	6.8999e-54	0.0503276	0.0274372	-0.102806	-0.252604		-0.172945		-0.114847		-0.0822246
P13489;H0YCR7;E9PMJ3;E9PLZ3;E9PIM9;E9PIK5;E9PMN0;E9PMA9;E9PR82;E9PMI1	RNH1	20	0	-0.0784418	0.0278618	-0.0782742	0.013498	0.0103502	0.286526	-0.11313	-0.0338501	0.16543	0.0905825
P68036-2;P68036;P68036-3	UBE2L3	9	6.2746e-90		0.0280033	-0.13125	-0.00570993		-0.129355	-0.106017	-0.0923402	-0.0215408	0.0554733
P62308;A8MWD9;Q49AN9;F5H013;C9JVQ0	SNRPG	5	5.495e-40		0.0282862		-0.147666		-0.0795847		-0.0881934		0.0614306
Q9H9B4;D6RFI0;D6RDG7;D6RAE9	SFXN1	15	4.3331e-164	-0.0136546	0.0285692	-0.163446	-0.116332	0.0662614	0.0176369	-0.218783	-0.170426	-0.165014	0.0211954
P10155-3;Q5LJA0;P10155-4;P10155;P10155-2;H0Y9N5;G5E9R9	TROVE2	10	3.9947e-54	0.0915306	0.0287106	0.24732	0.327112	0.0810669	0.0543623	0.0384362	0.0150693	0.107956	0.157949
Q07960;H0YE29;E9PNR6	ARHGAP1	22	8.7189e-233	0.11023	0.028852	0.190299	-0.117521	0.131326	-0.0128101	-0.0305161	0.0261627	0.16954	0.128821
P30837	ALDH1B1	15	3.7307e-144	0.0911243	0.028852	-0.0132469	-0.105535	0.156397	0.0844725	0.0186342	0.0311128	-0.180365	-0.21885
Q9UFN0	NIPSNAP3A	4	8.3685e-31		0.0289934						-0.262331		-0.27673
P09972;A8MVZ9;J3KSV6;J3QKP5;K7EKH5;C9J8F3;J3QKK1	ALDOC	13	1.0179e-289	-0.0249568	0.0291348	-0.100283	-0.0155054	-0.072058	-0.0362448	-0.0290727	0.0173518	0.0927487	0.0289934
O43290	SART1	12	2.8889e-54	0.0846086	0.0291348	0.186627	0.0641931	0.168385	-0.0238857	0.052555	0.155879	-0.170248	0.116764
O75608-2;O75608;E5RGR0;E5RJ48;E5RI35	LYPLA1	7	1.8101e-29	0.275961	0.0291348	-0.0188488	-0.00813082	-0.0465783	-0.152452	0.209266	-0.052865		-0.186919
P10809;E7EXB4;E7ESH4;B7Z712;C9JL25;C9JCQ4;C9JL19;C9J0S9	HSPD1	58	0	0.0889557	0.0292762	-0.0037125	-0.0789751	-0.0731656	-0.118664	-0.0773911	-0.0838597	-0.239719	-0.257166
P04083;Q5T3N1;Q5T3N0	ANXA1	35	0	0.205267	0.0292762	0.245131	0.288063	0.304277	0.235237	-0.114332	-0.0772845	-0.0489643	0.0226164
P17252;J3KRN5;M0R0I9;B7Z870;B7Z8Q0;P05129;F5H5C4	PRKCA	5	2.2189e-34	-0.322848	0.0292762			-0.0948032	0.0579701			-0.162509	0.0439044
Q02880-2;Q02880;E9PCY5;B4DLV2	TOP2B	36	1.2947e-237	0.125916	0.0294175	-0.195946	-0.0165996	-0.251195	-0.314051	-0.206112	-0.279301	-0.192464	-0.216904
O76021;J3QSV6;I3L3U9;I3L3C4;B4DJ58;I3L234;I3L1A3	RSL1D1	25	3.1604e-163	0.00877371	0.0294175	0.109294	0.133432	0.14091	0.0828388	-0.0585481	-0.0330823	0.182565	-0.0302803
Q9BVK6;F8W7F7	TMED9	6	2.0634e-230	0.265197	0.0294175	-0.164286	-0.109203	-0.00069266	-0.127668	-0.148273	0.0287106	0.284751	-0.00798574
Q9UKK3	PARP4	15	1.116e-51	-0.0757177	0.0295589				-0.47319			0.0132121	-0.118837
P17987;E7EQR6;E7ERF2;F5H282;F5GZ03;F5H136;F5H676;F5GZI8;F5H726;F5H7Y1;F5GYL4	TCP1	32	0	0.0900404	0.0299829	0.102994	0.0690147	0.0600474	-0.0547219	0.148739	0.13829	-0.0332152	-0.00403074
E7EPL4;H3BNZ1;Q6P996;E7EMH5;J3KNK7;H3BND4;Q86XE2;Q6P996-2;Q6P474;H3BPV5;H3BM88;H3BNL6	PDXDC1	16	2.3902e-179	-0.0366295	0.0301242	0.205017	0.104068	0.0367495	0.239887	-0.0190242	-0.0138294	0.979147	0.997184
H7BZP2;Q9H2J4;C9JST4	PDCL3	3	1.1102e-16		0.0302654	-0.282649					0.104739		-0.483238
Q9UJU6;Q9UJU6-2;B4DDD6;Q9UJU6-3;B4DDP6;B4DEM2;C9J7P1;H0Y5J4;F8WBG8;F8WC20;F8WBB2;F8WFE1;F2Z2V3;F8WB73;F8WCK3;F2Z3E3;H7C111	DBNL	15	3.947e-248	-0.130413	0.0304067	0.180657	0.373843	-0.435983	-0.250577	-0.0676969	0.0468403	0.0388576	-0.0253092
P06730;P06730-2;P06730-3;D6RBW1;H0Y8J7;D6RFJ3;D6RHE2;H0Y8X3;A6NMX2	EIF4E	7	8.5687e-30	0.0556122	0.0306892	-0.00684014	0.0847446	0.0669502	-0.0142664	-0.0225662	-0.00624594	0.0751903	-0.0260875
P00491;G3V5M2;G3V393;G3V2H3	PNP	15	5.7179e-159	-0.0339535	0.0313952	-0.130618	-0.11491	-0.0631228	0.0375931	-0.0669713	-0.140062	0.297368	0.112367
Q6EMK4	VASN	3	1.869e-23	0.113967	0.0313952				0.0357647		0.0743684	-0.0956816
P14324-2;P14324	FDPS	11	1.5406e-111	0.0532504	0.0315364	0.0490731	-0.079478	-0.208794	-0.116066	0.198746	0.157561	0.0806577	0.207518
P35659;P35659-2;B4DFG0;D6RDA2;H0Y993;D6R9L5;H0Y8X0	DEK	10	2.2549e-52	0.0951818	0.0318186	-0.0523563	-0.0798744	-0.227185	-0.206895	-0.143261	-0.18413	-0.283281	-0.359564
Q6P158;H7C109;Q6P158-2;F8WAZ3	DHX57	7	9.429e-17		0.0318186	-0.131756	0.359634			-0.258028			-0.024678
Q9BQ39	DDX50	10	5.977e-113	0.0130692	0.0321008	0.104605	0.139862	0.0229004	0.176067	0.0104934	0.210015	-0.210696	-0.0461016
Q86UP2-2;Q86UP2;Q86UP2-3;G3V4Y7;B7Z6P3;H0YJZ8;G3V5P0;G3V5G2;H0YJV5;H0YJP2	KTN1	52	0	-0.00652127	0.0322419	0.0727232	-0.00258474	-0.0466081	-0.147394	-0.191244	-0.31113	-0.137346	-0.134889
P47756-2;B1AK87;B1AK88;P47756;B1AK85;F6USW4;F6Q0E3	CAPZB	23	4.2657e-163	-0.00913225	0.0322419	0.0444641	0.14496	0.132774	0.17479	0.0565835	0.0771062	0.124196	0.0199154
P03928	MT-ATP8	2	3.6374e-09		0.032383				-0.0472042		-0.108363
Q14008-2;Q14008;Q14008-3;H0YDX5;E9PQH5;H0YCF6;H0YEK7	CKAP5	54	1.6368e-278	0.0468403	0.0325241	-0.130997	-0.0926786	-0.0792494	0.0144981	0.240131	0.204266	0.0367495	0.10165
P42166	TMPO	23	0	0.0418037	0.0326651	-0.071588	-0.0555013	-0.0336729	0.0040339	0.0923428	0.134615	-0.247234	-0.266073
Q09161	NCBP1	18	3.2175e-111	0.0287106	0.0326651	0.181166	0.0201999	-0.0340569	0.0589399	0.0335111	-0.0881781	-0.0101925	0.0866479
Q7Z406;Q7Z406-6;F2Z2U8;Q7Z406-2;G8JLL9;Q7Z406-4;Q7Z406-5;M0QY43	MYH14	55	0	0.067088	0.0328061	0.291368	0.364124	0.380508	0.203765	-0.104108	-0.0496809	-0.0526854	-0.0343671
Q6NVY1;Q6NVY1-2;B8ZZZ0;B9A058;F8W8A6;H7C1A5;H7C126;H7C400;H7BYI7	HIBCH	10	6.4574e-45		0.0328061	-0.0671527	-0.106591	-0.216703	-0.223054	-0.158703	-0.302938		-0.294827
P36871;P36871-2;P36871-3	PGM1	27	6.4366e-239	0.0568609	0.0330882			-0.0558162	-0.0747297		0.208018	0.185613	0.232047
Q01081-2;Q01081;M0QYK5;Q01081-3;M0R2N4;Q01081-4;Q8WU68-3;Q8WU68-2;Q8WU68;K7EJH3;K7EJM7;K7ERY8;K7EPL9	U2AF1;U2AF1L4	6	2.044e-71	0.195852	0.0332292	0.137766	-0.00397288	-0.0354609	-0.108659		-0.0780306	-0.119683	0.0152121
P07737;K7EJ44;CON__P02584;I3L3D5	PFN1	18	0	0.0961269	0.0335111	0.124593	0.0524159	0.0913952	-0.0548868	0.0597706	0.0600474	0.0461418	0.0106366
Q16543;K7EQA9;K7EKQ2;K7EL68;K7EIU0	CDC37	12	4.5245e-119	0.0221902	0.033793	-0.0994326	-0.0732718	-0.134715	0.0676387	0.092884	0.0146409	0.00676478	0.124593
Q9BV81	EMC6	2	9.9589e-08		0.033793						0.254836
P61758;F5H2A7	VBP1	8	6.564e-52	-0.00742007	0.0340748	0.0292762	-0.0850988	0.0378742	0.0335111	0.0885487	0.128425	-0.092817	-0.0141207
O95219;B4DQV4;F8WDD4;F8W9T3	SNX4	4	6.94e-10		0.0340748	-0.0599611	-0.0899274			-0.095697	0.110363	0.0292762	-0.0532093
Q16555;Q16555-2;E5RFU4	DPYSL2	32	0	0.00561557	0.0343566	-0.00366911	-0.0373251	-0.167393	-0.259047	-0.140937	-0.113661	0.0786098	0.0729976
Q14677;Q14677-3;Q14677-2	CLINT1	7	5.1e-86	0.0913952	0.0343566	-0.0512347	-0.053928	-0.176169	-0.32045	-0.038836	-0.0357566	0.0506062	-0.0796457
P04632;K7ELJ7;K7EM73;K7EIV0;K7EKD8;K7EK10;K7ES78;K7EMQ1;Q96L46	CAPNS1	15	2.1402e-220	0.160533	0.0347792	0.225522	0.228849	0.0961269	0.176578	-0.0312678	-0.0157534	0.0875986	0.0553345
Q9P1F3;Q5SZC9	ABRACL	3	1.3335e-12		0.0347792						-0.0214383
E9PBY7;E9PQ61;O75152	ZC3H11A	4	1.83e-09	-0.0337024	0.03492	0.112233	0.141956	-0.156145	-0.198759	0.18053	0.0422241	0.262794	0.597126
H0Y843;A4FU69-3;A4FU69	EFCAB5	2	5.1643e-06	0.157691	0.0350608	0.0854247	-0.0140042	0.324119	0.064607	0.133827	0.0457225	-0.00138565	-0.174393
E9PLD3;E9PRG8	C11orf48	2	8.0976e-10		0.0352016	0.107554			-0.0583828	-0.100515	-0.0609089
Q9Y3B3-2;Q9Y3B3;Q86XR7-2;G3V2Y2	TMED7	4	9.7758e-20	0.190552	0.0353424	-0.25214	-0.283018	-0.230601	-0.382175		-0.23511		-0.097471
Q9BVC6	TMEM109	6	7.0195e-49	0.0103502	0.0360461	-0.0164536	-0.0798744		-0.414018	-0.0154325	-0.0456697	-0.143452	-0.0655967
Q15149-3;H0YDN1;E9PKG0;E9PIA2;E9PQ28		454	0	-0.024722	0.0361868			0.346758	0.604736	0.0936954	0.134484		-0.0682413
P30838;I3L3I9;C9JMC5;A8MYB8;E9PNN6;C9JKT2;I3L4E5;I3L1H6;I3L3W9	ALDH3A1	18	9.2984e-196	0.0571383	0.0361868	-0.129923		0.182057	0.255561		0.0699771
O94903;E5RG77;E5RFX7;H0YBG2;E5RFZ4	PROSC	8	3.2929e-43	0.36233	0.0361868	0.214249	0.00805655	0.272501	0.357045	0.311968	0.240009	0.241962	0.288181
Q3ZAQ7;Q3ZAQ7-2	VMA21	3	3.7024e-10		0.0363275		-0.0971623		-0.0547968		0.250355		0.318693
P61163;R4GMT0;B4DXP9;F5H3I4	ACTR1A	12	9.6403e-183	0.0508847	0.0364682	0.0211954	0.133564	-0.0986909	-0.0395476	0.100978	-0.0670922	0.0306892	-0.00316297
Q13492-4;Q13492-3;Q13492-2;Q13492-5;Q13492;E9PKP6;E9PI56;E9PLJ8;E5RFU0;E5RHK9;E5RFC6;E5RK51;E5RIJ5;H0YCY1;E5RGY9;O60641-3;O60641-4;E9PDG8;O60641;F5GWN7;E9PK13	PICALM	8	6.8088e-137	0.155749	0.0368901	0.0423642	0.104471	0.315798	0.251568	-0.102496	-0.143277	0.18916	0.128161
P35754	GLRX	6	1.9078e-63		0.0374525				-0.299702		-0.0440921	0.173639	0.0203422
P18583-5;P18583-2;P18583-7;P18583;P18583-9;P18583-10;P18583-3;P18583-4;P18583-6;H7C1M2;J3QSZ5;P18583-8;H7C2G8	SON	11	2.927e-38	0.00504062	0.0377336	-0.223947	-0.0638012	-0.173238	-0.202555	-0.0699818	-0.071209	-0.0568663	-0.107586
O75947;O75947-2;F5H608	ATP5H	11	2.5456e-114	0.0123541	0.0378742	0.015783	-0.143437		-0.342287	-0.196508	-0.250955	-0.226054	-0.220631
C9JIG9;O95747	OXSR1	4	1.1212e-36		0.0380147	0.0761486	0.31603	-0.0176799	-0.0723766	-0.109732	0.153416	0.0511633	0.015783
J3QT28;O43684-2;O43684;B4DDM6;J3QSX4	BUB3	8	2.7904e-50	-0.104077	0.0381552	-0.164933	-0.182852	-0.137918	-0.0915099	-0.20415	-0.0777717	0.0361868	-0.0287342
P55072;C9IZA5;C9JUP7;E7EQM8	VCP	64	0	0.0480967	0.0382957	0.10608	0.0588014	0.0436245	-0.0139605	0.00561557	0.0159257	0.0373119	0.0163537
P60900;G3V5Z7;G3V295;B4DXJ9;G3V3I1;G3V3U4;B4DQR4;G3V4S5;G3V2S7;H0YJC4	PSMA6	12	5.1649e-218	0.109026	0.0384362	0.128689	0.118094	-0.0990463	-0.0628063	-0.0380359	-0.0185419	0.09815	0.0499095
Q00059;Q00059-2;H7BYN3	TFAM	9	1.0276e-41	0.162468	0.0385767	-0.146755	-0.00189117	-0.247114	-0.218363	-0.136093	-0.100964
P41250	GARS	40	0	0.0479571	0.0388576	0.305912	0.211884	0.00662118	-0.0325362	0.348572	0.307545	0.317999	0.311038
Q92499	DDX1	35	0	0.0071955	0.038998	0.117695	0.0848807	0.028852	0.026446	-0.0228886	-0.110558	0.0836559	0.0458623
P61604;B8ZZL8;B8ZZ54	HSPE1	13	1.6573e-151	0.15082	0.0392788	0.0281448	0.0294175	-0.174963	-0.109141	-0.246241	-0.195137		-0.052102
Q9NPQ8-4;Q9NPQ8;Q9NPQ8-3;Q9NPQ8-2;H0YEN0;E9PSI0;H0YE35;E9PI04;Q9NVN3-4;Q9NVN3-3;Q9NVN3;Q9NVN3-1;B7WPL0	RIC8A	9	5.0356e-84	-0.177082	0.0394192	-0.102651	0.0455828	0.218471			-0.0792037	-0.0046385	-0.126738
H3BV80;Q15287-3;Q15287-2;H3BMM9;H3BTC0;Q15287;H3BPG5;H3BMS0	RNPS1	6	1.2642e-74	-0.0946183	0.0394192	-0.23851	-0.418793	-0.0789446	-0.318992	0.0492125	0.00389003	-0.214642	-0.321495
P31949	S100A11	9	1.3742e-288	0.0677764	0.0396999	-0.101149	-0.0525508	0.248899	0.0681893	0.424922	-0.0938021	-0.0101344	0.0203422
P12270;Q5SWX9	TPR	88	0	-0.00921936	0.0398403	-0.144919	-0.0479945	-0.191145	-0.150689	0.00863031	-0.00231016	-0.0879174	0.00705194
P62937;F8WE65;C9J5S7;Q567Q0;Q9Y536;F5H284;E5RIZ5;A2BFH1	PPIA	16	0	0.184471	0.0398403	0.0768327	0.0326651	-0.046936	-0.117944	0.0313952	-0.012068	-0.0263079	-0.0244285
P68402;P68402-3;P68402-2;P68402-4;J3KNE3	PAFAH1B2	5	7.5634e-53	0.106616	0.0399806	0.0282862	0.121413	-0.0691189	-0.090849	0.118493	-0.124047	0.135141	0.049352
Q9UBF2;F6X838;H7C1T7	COPG2	12	3.3725e-156	0.0146409	0.0402612	0.200881	0.171975			-0.197931	0.111298	0.0705267	0.0513025
Q96KP4;Q96KP4-2;J3QKT2;J3KSV5;J3QQN6;J3QR27;J3QLU1;J3QKQ0;J3QRD0;J3QL02;J3QRA8;J3KSS4;J3KRD5;J3QRH4;J3QRP4	CNDP2	14	5.1262e-84	0.0586628	0.0404015	0.287945	0.336512	0.105544	0.0284277	0.282143	0.171335	0.162855	0.185867
O95831-3;O95831;O95831-6;O95831-4;O95831-2;E9PMA0;O95831-5	AIFM1	14	6.1447e-103	0.0187766	0.0405418	-0.0891292	-0.0145579	-0.155566	-0.27235	-0.284019	-0.199587	-0.221724	-0.0621133
P25788-2;P25788;G3V4X5;G3V3W4;G3V5N4;H0YJ03	PSMA3	11	5.6407e-73	0.0858325	0.0406821	0.0896337	0.156785	-0.0929094	-0.0849916	0.0227584	0.0373119	0.0342157	0.100574
Q3KQU3-4;Q3KQU3;Q3KQU3-2;Q3KQU3-3;C9JIR3	MAP7D1	6	8.5955e-36	-0.633524	0.0408223	-0.860871		-0.60564	-0.714681	-0.040853	0.244522	-0.272001	0.0652966
O75592-2;O75592;J3KPZ3;F8WA13;H7C3U4	MYCBP2	4	1.4358e-08		0.0409625			-0.296935	-0.240299	0.159887	-0.236435	-0.201029	-0.133828
P55854;A8MUA9;B4DUW4;A8MU27	SUMO3	3	5.1356e-38		0.0409625					-0.0727407	-0.255753
Q9H773;H3BSA6;H3BPN2	DCTPP1	8	1.2203e-48	-0.0906339	0.041243		-0.220765		0.104605	0.0886844	-0.0363779
Q99436;B4E0P1;Q5TBG5	PSMB7	8	9.329e-184		0.041243	0.309293	0.108491	0.00791308	0.0394192	0.0200577	0.0485152	0.20364	0.0462815
P62847-2;E7ETK0;P62847-3;P62847;P62847-4	RPS24	8	3.8243e-98	-0.0588336	0.0413832	-0.0215408	-0.132736	-0.0228007	0.117163	0.0794293	0.0659858	-0.0448062	-0.156402
Q92888;Q92888-3;M0QZR4;Q92888-2;Q6NX52;M0QYC1;M0QZH8;M0R2C7;M0QYS3	ARHGEF1	8	1.4107e-28	0.0651587	0.0415234	-0.010672	0.0268709	-0.0920941	-0.173303	-0.17524	-0.174263	0.0761486	0.18916
Q66K14-2;Q66K14;E5RIN2	TBC1D9B	4	1.1744e-37	-0.170491	0.0415234	-0.428411	0.378623	0.0150693	0.228726	-0.0436905	0.312897	-0.125935	-0.0769954
Q92905;E5RHH5;E5RHF2;E5RFS1;E5RG35;E5RK55	COPS5	8	7.7498e-19	-0.028278	0.0418037	0.188021	0.162597	-0.0685136	0.128689	0.0344975	-0.0124754	0.106214	0.164014
Q14139;Q14139-2;B7Z7P0	UBE4A	11	3.8589e-90		0.0419438	0.174151	0.164786	-0.123151	0.0439044	0.105678	0.110631	0.0167816	0.101247
P18085;C9JAK5;C9JPM4;F5H1V1;F5H6T5;F8WCJ5;F8WDB3	ARF4	10	1.7256e-77		0.0419438	0.348006	0.164915		0.149129	0.0479571	0.0479571	0.592254	0.513289
P27797;K7EJB9;K7EL50	CALR	26	0	0.0816123	0.042084	0.00920383	-0.0473831	0.0648829	0.067501	0.0861044	0.0411028	0.0850167	0.0518593
Q9Y490;Q5TCU6	TLN1	153	0	0.0479571	0.0425043	-0.129276	-0.0603973	-0.0243698	-0.047249	0.0746424	0.0416635	-0.0161326	-0.00128457
J3QKT5;J3KTC1;Q96DH6-2;B4DHE8;Q96DH6	MSI2	3	1.022e-14		0.0425043	0.0513025		-0.177865	-0.368588		-0.150449
B7Z6B8;Q16698;E5RJG7;E5RFV2;E5RID6;E5RJD2;H0YAW3	DECR1	13	6.391e-123	-0.0481437	0.0429244	-0.15242	-0.0237097	-0.353598	-0.292087	-0.253601	-0.125982	-0.32173	-0.117005
P35658-2;P35658-4;P35658;P35658-3;P35658-5;H0YF36;H0Y837;B7ZAV2;E9PKD2	NUP214	14	9.1537e-157	-0.00232461	0.0430645	-0.000779266	0.232906	0.00633393	0.00805655	-0.00692711	0.164271	0.0112094	0.138159
Q15165-3;J3QT77;Q15165;G3V1K3;Q15165-1;G3XAK4	PON2	6	5.5917e-79	0.153676	0.0432045	-0.0488151	-0.112849	-0.0786246	-0.20219	-0.244959	-0.0408085	0.170181	-0.0800574
P60981;P60981-2;F6RFD5	DSTN	15	1.7855e-117	0.00331439	0.0433445	-0.226561	-0.0952346	-0.181215	0.0930192	-0.0581575	-0.0198138	-0.101861	-0.0504725
P48047;H7C0C1;H7C086;H7C068	ATP5O	14	1.2465e-183	0.0436245	0.0434845	0.0183493	-0.0347957	-0.135602	-0.252192	-0.252363	-0.171726	-0.240111	-0.16835
P17655;P17655-2	CAPN2	29	4.2211e-278	0.054779	0.0436245	0.265917	0.15549	0.129481	0.234624	-0.0176945	0.0230424	0.0794293	0.0773797
O00186	STXBP3	5	7.8841e-31	-0.0278809	0.0437644	0.457227	0.585059	0.0606008	0.0856966	-0.177457	-0.0924017	0.088413	-0.0310024
Q9NWH9;H7BXE3;H7C3F4;A8K5V8;H0YLW7;H0YMW8;H0YNF3;H0YMR6;H0YLE6;H0YL55;H0YKH2	SLTM	6	7.6293e-53	-0.0336729	0.0440443	0.0851527		0.0267293	0.0988238	0.126444	0.129349	0.181548	0.00977712
Q8IV45	UNC5CL	1	0.0015641	0.0392788	0.0440443	0.143785	0.109427	0.237197	0.157173	0.167486	0.169284	-0.00215122	0.0535284
O60749;B4DEK4;D6RC15	SNX2	16	1.2212e-202	0.256044	0.0443242	0.146395	0.0980152	-0.0118207	-0.124991	0	0.046002	0.132116	0.19131
P34932	HSPA4	56	0	0.051024	0.0447438	0.106348	0.0619835	0.0903115	0.0927487	0.0761486	0.0930192	0.031254	0.0340748
P11177-2;P11177;P11177-3;C9J634;F8WF02	PDHB	12	2.2167e-139	0.164915	0.0447438	-0.0304866	-0.0894362	-0.223071	-0.244258	-0.382532	-0.391342	-0.301426	-0.105411
B4DJV2;O75390;H0YIC4;F8VPA1;F8VTT8;F8W4S1;H0YH82;F8VPF9;F8W1S4;F8W642;F8VZK9;F8VX07;F8VRP1;F8VX68;F8VRI6;F8VR34;F8VWQ5;F8VU34;F8W0J2	CS	14	1.8044e-89	0.0578315	0.0451634	0.0302654	-0.00291719	-0.0537632	-0.0455059	-0.0227274	0.0261627	-0.335535	-0.270365
P25705;P25705-2;K7ENP3;K7EK77;K7ENJ4;K7ERX7;K7EJP1;K7EQH4;K7ESA0	ATP5A1	35	0	0.0894982	0.0455828	0.0292762	-0.0349583	-0.11441	-0.162832	-0.148913	-0.166146	-0.16592	-0.163947
P26368-2;P26368;K7ENG2;K7ELP8	U2AF2	13	2.1079e-95	0.0482362	0.0458623	0.0589399	-0.00817434	-0.0221852	-0.179858	0.0116388	0.031254	-0.0724524	0.0943712
P42330;B4DL37;P17516	AKR1C3	26	0	0.105008	0.046002	0.0827026	0.143524	-0.0804082	0.064607		0.197236	-0.00955335	-0.0649477
P49720;J3QKR3;J3KSM3;J3KRR2	PSMB3	11	3.0153e-181	0.0102069	0.0465609	0.0847446	0.0821576	-0.104108	-0.027322	-0.0225222	-0.0388657	0.173511	0.0335111
Q9UNH7;Q9UNH7-2;B4DJS7;H0YJF8;G3V4Z5;G3V5U2;G3V5X9;G3V2U1	SNX6	8	1.0357e-24	0.0231844	0.0467006	0.237686	-0.0333776	-0.0267194	-0.0629871	0.0382957	-0.0562212	0.145873	0.106348
P50990;B4DEM7;B4DQH4;H7C4C8;H7C2U0	CCT8	37	0	0.0160684	0.0468403	0.0429244	-0.0916943	0.0363275	-0.0822704	0.0560285	0.0721744	-0.0223904	-0.020238
O43809;H3BND3;H3BV41	NUDT21	11	2.9963e-110	0.0439044	0.0468403	-0.017198	-0.0671376	0.0666748	-0.121283	-0.137235	-0.0378286	-0.0675457	0.0243197
Q9UJA5;Q9UJA5-3;Q9UJA5-2;B4DUV6	TRMT6	6	3.3004e-39	-0.223677	0.0475384	0.253989	0.0447438					-0.14046	0.116099
P53618;E9PP73;E9PP63;E9PKQ1	COPB1	34	0	0.0639171	0.047678	0.21176	0.170438	0.135272	0.102322	0.111031	0.045443	0.286408	0.217727
P50416;P50416-2;H3BMD2	CPT1A	13	1.8146e-49	-0.00974216	0.0480967	-0.0300299		0.167615	0.0385767	-0.0661706	-0.097718	-0.30877	-0.0609239
Q8TEQ6	GEMIN5	27	0	-0.00129901	0.0482362	-0.093094	-0.106917	-0.0298384	-0.0395328	0.0654344	0.0628125	-0.262227	-0.046623
O00148;O00148-2;K7EQN7;B1Q2N1;K7EPJ3	DDX39A	16	2.5937e-143	0.133169	0.0482362	-0.0703908	-0.304149	0.00647756	-0.112459	-0.221304	-0.174328	-0.317031	-0.34964
Q99497;K7ELW0;K7EN27	PARK7	21	2.1766e-279	0.0482362	0.0485152	-0.00801475	0.145221	-0.0721339	-0.0157242	-0.0447467	0.0243197	0.0611541	-0.000750397
P30046;B7Z522;A6NHG4;B5MC82;J3KQ18;H7C342	DDT;DDTL	8	6.6741e-112		0.0485152		-0.169063		-0.235586		-0.00513068		0.0415234
Q13630;E9PLH9;E9PP14;E9PKL9;E9PP60;H0YE90;H0YCP7	TSTA3	6	3.951e-64	0.108357	0.0487942	0.119688	0.00115369	-0.0846091	-0.181526	-0.0609841	-0.0443003	0.245617	0.178747
P14550;Q5T621	AKR1A1	12	2.0618e-99	0.0650208	0.049352	0.362105	0.384823	-0.0537482	0.127765	0.279531	0.128029	0.460061	0.334339
Q9Y305-3;Q9Y305-2;Q9Y305;Q9Y305-4;H7C5Q2;C9J7L8	ACOT9	7	5.4618e-18	-0.169956	0.049352	-0.403122	0.044604	0.24306			0.0702519	-0.106079	-0.128282
Q14244-2;Q14244-6;Q14244-4;Q14244;Q14244-7;Q14244-5;Q14244-3	MAP7	4	5.0394e-12	-0.293306	0.0496308	-0.115332	0.255199	-0.479774	-0.206212	0.0287106	0.0735461
P52565;J3KTF8;J3QQX2;J3KRE2;P52565-2;J3KRY1;J3KS60	ARHGDIA	13	5.0158e-140	0.0500489	0.0499095	-0.00572441	-0.081629	-0.0848233	-0.045759	0.0399806	0.0721744	-0.000432873	-0.105194
Q06323;H0YNE3;Q06323-2;H0YLU2;H0YKK6	PSME1	16	1.4888e-165	0.185105	0.0501882	0.0528332	0.176578	-0.153816	-0.269582	-0.0205307	0.0210533	0.0437644	0.00446544
Q86V21;Q86V21-2;Q86V21-3;F5GYN1;F5GWW7;F5H6X9;F5H4V2;F5H8J5;F5H3E3;F5H790;F5GYW2;E7EW25;F8W8B5	AACS	7	2.6277e-18	-0.15822	0.0501882	0.0430645	-0.00488457	0.0526941	0.19232	-0.0167601	-0.0710575	0.131194
P26447	S100A4	7	9.9712e-48	0.198243	0.0507455			-0.297147	-0.175957			-0.0231672	-0.0305603
Q8N4V1;Q8N4V1-2	MMGT1	2	1.6185e-21		0.0508847						0.182184
Q9UQ80;F8VR77;F8W0A3;H0YIN7;F8VZ69	PA2G4	24	3.3463e-267	0.109294	0.0511633	0.0192037	0.0968016	0.00805655	0.0282862	0.148348	0.0359054	0.0219061	-0.0342785
Q8WWM7;Q8WWM7-6;Q8WWM7-8;Q8WWM7-5;Q8WWM7-4;Q8WWM7-9;Q8WWM7-2;Q8WWM7-3;H3BUF6;Q8WWM7-7;H3BSK9;H3BSQ5;H3BUE3;H3BRB0	ATXN2L	17	1.4738e-58	-0.154859	0.0513025	-0.0907261	0.151469	0.0127832	-0.0145579	0.109026	0.330903	0.162597	0.133169
P20700;E9PBF6	LMNB1	44	0	0.0908534	0.0515809	0.1153	0.0724489	-0.00591272	-0.0858335	0.00934717	-0.0104686	-0.237881	-0.222128
P52907	CAPZA1	13	4.824e-124	-0.0258085	0.0518593	0.151469	0.200379	0.0831112	0.0329472	0.0344975	0.10916	0.0384362	0.0071955
Q9Y678;H0Y8X7;H0Y8G2;D6RG17	COPG1	42	0	-0.0550666	0.0522768	0.122606	0.136585	0.0842004	0.0896337	0.0538064	-0.00956787	0.314058	0.26111
Q9NY33;G3V1D3;G3V180;Q9NY33-4;E9PQ14;Q9NY33-2;E9PPK9;E9PKK8;E9PNX5;E9PQF2	DPP3	19	0	0.00417776	0.0522768	0.0306892	0.100978	0.0832474	0.0783366	-0.0714061	-0.0604274	0.0298416	0.0387171
Q9Y6A4	C16orf80	3	1.5611e-09	-0.0204868	0.0522768		-0.143548				-0.0798287
Q96QD5-2;Q96QD5	DEPDC7	2	3.0374e-06		0.052555		-0.0374288	0.0633649	0.18954		-0.0624597		0.103128
F5GWS3;Q6P9B6;H3BUB0;H3BM75	TLDC1;KIAA1609	5	2.3025e-19		0.0526941	0.27739	-0.119181			-0.228182	-0.312438	-0.192744	-0.149121
Q9Y3C6	PPIL1	4	4.773e-15		0.0528332		-0.119683		-0.139172	-0.0733781	-0.0552315	-0.29138	-0.000158705
P07384;E9PL37;E9PRM1;E9PLX0;E9PJJ3;E9PLC9;E9PMC6;E9PJA6;E9PSA6;E9PLQ6;E9PQB3;E9PIA9	CAPN1	28	2.1551e-204	0.044604	0.0529723	0.113567	0.0993625	-0.0337467	-0.00381375	0.0931545	0.0359054	0.0223323	0.00590296
Q9BT78;D6RFN0;Q9BT78-2;D6RAX7;D6RD63	COPS4	9	1.5504e-111	0.0137838	0.0538064	0.0959919	0.00331439	0.151469	0.159242	-0.019726	0.0513025	0.0647449	-0.0522815
Q00610-2;Q00610;J3KS13;K7EJJ5;J3KSQ2;J3KRF5;J3QL20;F5H5N6	CLTC	110	0	0.0666748	0.0545012	0.174023	0.132511	0.107956	0.0976108	0.0926134	0.0802483	0.127369	0.122209
P52272-2;P52272;M0QZM1;M0R019;M0R2T0;M0R0N3;M0R2I7;M0QYQ7;M0R0Y6;M0QY96;M0QYL3	HNRNPM	46	0	0.1121	0.0545012	0.0197731	0.0740944	-0.0683775	-0.135111	-0.120545	-0.092294	-0.105489	-0.0887456
I3L397;P63241;I3L504;P63241-2;Q6IS14;F8WCJ1;C9J7B5;C9J4W5;Q9GZV4	EIF5A;EIF5AL1;EIF5A2	17	6.5157e-285	-0.000735962	0.0545012	0.0893626	0.111966	-0.0192727	-0.0323887	0.14091	0.0655723	0.0270125	-0.00430565
E7EVA0;P27816;P27816-6;P27816-2;B9ZVR1;E9PGM5;P27816-4;B5MEG9;H0Y2V1;F8W9U4;B4DSQ1;H7C456;P27816-7	MAP4	63	0	-0.0113989	0.0546401	-0.0539879	0.100843	0.0112094	0.109829	-0.0954196	0.0253123	0.102457	0.117429
P11216;H0Y4Z6	PYGB	48	0	0.0786098	0.0546401	0.0997665	0.0724489	0.116897	0.0896337	0.00791308	-0.000750397	-0.00495695	-0.0105558
Q6PIU2-3;Q6PIU2;Q6PIU2-2;J3KN69;F5H7K4;H7C046	NCEH1	4	3.3388e-29	0.073409	0.0550568	0.233397	0.188021	0.587173	0.426533	0.260507	0.0524159	0.0735461	0.0994972
Q00325-2;Q00325;F8VVM2;F8VWQ0;F8VZL5;F8VWR4	SLC25A3	20	2.9786e-206	-0.0172856	0.0551957	0.0201999	0.295488	-0.257701	-0.0305308	-0.133701	0.00288251	-0.109063	-0.0201795
P61956-2;P61956;H7BZT4;Q6EEV6	SUMO2	3	1.7586e-47	-0.786199	0.0553345	-0.0956045	-0.141032	-0.305824	-0.230364	-0.188118	0.046002	-0.511156	0.232415
Q9UIA9;E9PEN8;E7ESC6;E5RIW1;H0YBE1	XPO7	17	3.2984e-87	-0.0133342	0.0556122	-0.0205599	-0.106234	-0.137029	0.0302654	0.101247	-0.0611798	0.0681893	0.144438
P22061;P22061-2;J3KP72;H7BY58;B7Z972;C9J0F2;F8WDT3;F8WAV5;F8WAX2;H7C4X2	PCMT1	13	1.957e-138	0.18916	0.0556122	0.104337	0.0794293	0.0071955	0.0391384	0.14104	0.078883	0.179129	0.0820213
Q9Y3I0;E7EQS9	C22orf28	19	2.1641e-179	0.0694272	0.0563061	0.0593553	0.0159257	0.067088	0.00963382	-0.0879634	-0.0899274	0.0588014	0.118227
P48163;B4DZ70;F5H4W0	ME1	17	3.022e-270	0.0792928	0.0564448	0.0139267	0.0731347	0.0129262	-0.138918	0.109427	0.092884	-0.0713151	0.233643
P20962;F5H7R9;F5GXR3	PTMS	3	6.9413e-35	0.0336521	0.0564448	-0.0666993	-0.00131345	-0.739589	-0.253464	-0.471629	-0.255546	-0.241884	-0.16385
Q86VP6;Q86VP6-2;H0YH27;Q86VP6-3;O75155-2;O75155;F5H6I6;F8WBB8	CAND1	53	0	0.0747794	0.0567222	0.12499	0.0294175	0.0223323	0.21176	0.0437644	0.0275787	0.0850167	0.0739573
P16104	H2AFX	9	1.1708e-146		0.0569996	0.00100953	0.00417776		-0.106032	-0.0940176	-0.223862	-0.338488	-0.299223
P61009	SPCS3	3	8.3134e-11		0.0569996	0.00187429	-0.00763761		0.0471195	-0.0801337	-0.0389694	0.174534	0.146786
F5H2U8;P52926;F5H2A4;Q1M185;Q1M188;Q1M186;Q1M187;P52926-2;F5H6H0	HMGA2	3	5.1053e-17		0.0575542							0.0901759
P51665;B4DXI8;H3BNT7;H3BTM8;H3BQV2	PSMD7	11	4.0373e-218	0.0965317	0.0576929	0.0705267	0.154842	0.0669502	0.121811	0.0822938	0.0160684	0.075738	0.152378
P61158;B4DXW1;F5H3P5;F8WEW2;F8WE84;Q9P1U1-2;Q9P1U1-3;Q9P1U1;H7C4J1;Q9C0K3;C9IZN3	ACTR3	21	0	0.00187429	0.0581086	-0.0310467	-0.072149	0.108892	0.081476	0.0156403	0.0129262	-0.00769563	-0.0271309
P52888;K7EP46;K7EKB6;K7EIK4;K7EMU4;K7EL32;B3KSE2;K7EL02	THOP1	8	1.5693e-32	-0.0673794	0.0581086	-0.0760218	0.0611541	0.0444641	0.26135	-0.0226981	-0.00708658	-0.0212333	-0.0782286
Q9BY32;Q9BY32-3;Q9BY32-2	ITPA	6	1.0804e-81	0.0762854	0.0581086	0.110631	0.065848	0.00920383	0.065848		-0.31919	0.0124972	0.212383
Q92973-2;Q92973;Q92973-3;B4DSC0;E7EW37;K7ENW1;K7ESC1	TNPO1	27	0	0.0221902	0.0583858	-0.00679665	-0.102063	0.176961	0.118626	0.0740944	0.0797024	-0.00595618	-0.0260729
Q8WTT2;A6NJZ9;F5H677	NOC3L	8	9.1097e-85	0.0396999	0.0583858	-0.0607584	0.0318186	0.0720372	0.111966	0.0590783	0.021764		-0.227
Q7L014;D6RJA6;H0Y9U3	DDX46	33	4.697e-179	-0.0273515	0.0585243	-0.10053	-0.129545	-0.175648	-0.101227	-0.0521469	-0.059059	-0.0834928	0.0216219
P38159;H0Y6E7;H3BT71;P38159-2;Q96E39;H3BR27;P38159-3;H3BNC1;B3KRG5;H3BUY5;O75526;Q8N7X1	RBMX;RBMXL1	13	2.3586e-200	-0.0149077	0.0585243	0.0783366	0.0870554	-0.00358233	0.454071	-0.0149514	-0.0111663	-0.0711029	-0.104806
Q9P2X0;Q9P2X0-2	DPM3	2	1.4798e-19		0.0585243				-0.162137		-0.047249
F5H365;Q15436;F5H6C4;B3KXI2;G3V4V1;G3V1W4;G3V3G5;G3V2R6;G3V5X8;G3V4Q2;G3V5K1	SEC23A	30	0	0.0275787	0.0589399	0.0368901	0.0271541	0.0561673	-0.0461463	-0.0623995	-0.0645704	0.272382	0.256648
P38919;I3L3H2	EIF4A3	20	1.9061e-280	0.0336521	0.0589399	-0.0777717	-0.101211	-0.0575568	-0.0255882	-0.0561912	-0.0645403	0.104873	-0.00225236
P63092-3;P63092-2;P63092;P63092-4;Q5JWF2-2;Q5JWF2;Q5JWE9;H0Y7F4	GNAS	7	1.0352e-22	0.123401	0.0589399	0.0422241	0.065848	-0.022405	0.116764	0.161049	0.178109	0.141302	0.081885
Q13085-3;Q13085-2;Q13085;Q13085-4;Q59FY4;K4DID9;O00763-2;F8W8T8;O00763;K7EK64;K7EPF1;K7EII5;F6QQI9;H0YGH5;A8MYL5;E9PEW7;K7EMF7	ACACA	57	2.1841e-253	0.0735461	0.0592168	-0.284423	-0.301301	-0.338451	-0.363791	-0.0928478	-0.0843185	-0.045223	0.140648
Q12797-10;Q12797;E5RHK2;E5RHJ2;G3XAN5;E5RG29;Q12797-7;Q12797-4;Q12797-3;Q12797-9;Q12797-6;Q12797-5;Q12797-8;Q12797-2;E5RG56	ASPH	29	1.3141e-207	0.0828388	0.0593553	0.100036	0.0680516	0.077243	0.0363275	0.086512	-0.013742	0.0633649	0.105276
Q32P28;Q32P28-3;H7C0D1;H7C2W6;Q32P28-2;E2QRI1	LEPRE1	18	3.3671e-96	0.0780633	0.0593553			-0.042026	-0.0583077			0.1145	0.122209
O00116;B8ZZ81	AGPS	15	9.9279e-146	0.193835	0.0593553	-0.154699	-0.191129	-0.685524	-0.618141			0.0708015	0.257373
P53597;H7C233	SUCLG1	8	9.831e-69	-0.0692702	0.059909	-0.386167	-0.265622	-0.277097	-0.0613755	-0.13454	-0.147666	-0.43047	-0.277027
O75351;Q6PIW4-2;Q6PIW4	VPS4B	6	1.4369e-13	-0.24756	0.0601858	-0.00948074		-0.274843	-0.133654	-0.211832	0.086512	-0.0724372	0.0385767
O94915;F5GX82;F2Z2S2;D6RJI4;H0Y9X0	FRYL	3	2.1496e-07		0.0603241			0.0366088		0.119954	-0.00727507	0.0418037	0.00331439
Q9UKV3-5;E7EQT4;Q9UKV3;G3V3B0;Q9UKV3-3;Q9UKV3-2;G3V3T3	ACIN1	20	2.3594e-61	0.160275	0.0604625	0.0901759	0.0325241	-0.00815983	-0.0668504	-0.0322707	0.0343566	-0.0638615	-0.0457888
P48723;F5GWS8	HSPA13	3	2.8553e-09		0.0604625	-0.148337		0.0900404				0.379288
Q9Y2Q3;E9PFN5;Q9Y2Q3-3;Q9Y2Q3-2;C9JNT3;Q9Y2Q3-4	GSTK1	7	2.0403e-145	0.178237	0.0606008	-0.302582	-0.175371	-0.387563	-0.454466	-0.316402	-0.196773	0.0220482	0.1145
P67870;Q5SRQ6;Q5SRQ3	CSNK2B	6	2.9771e-50	-0.145797	0.0606008	-0.0188926	0.0405418	0.0265876	-0.0724221	-0.122758	-0.0260729	0.109561	0.0154976
Q9BYG3;C9J808;C9J6C5;H7BZL0	MKI67IP	6	2.9672e-94	0.154194	0.0606008	0.242572	-0.000302998	0.280244	0.0746424	0.14496	0.156267
P63000-2;P63000;P60763;P15153;J3KSC4;J3QLK0;B1AH77;B1AH78;B1AH80	RAC1;RAC3	11	9.0506e-87	0.0579701	0.0608775	-0.107306	-0.0871509	0.0342157	0.0618453	0.109026	0.100305	0.00848689	0.038998
Q96CW1-2;Q96CW1;E9PFW3;C9JJ47;C9JTK4;C9JGT8;C9JJD3;C9JPV8;H7C4C3	AP2M1	8	2.7278e-42	0.0309716	0.0608775	0.0153548	-0.30228	-0.301835	-0.276433	-0.22516	-0.154522	-0.0526406	0.0684645
C9JYN0;Q16563-2;Q16563	SYPL1	2	3.2802e-16	0.334454	0.0611541	0.866473	0.721766	0.454913	0.268674	0.310456	0.0575542	0.246834	0.413919
Q86XP3;Q86XP3-2;J3QRI2;J3KTK9	DDX42	13	3.4709e-55	0.0648829	0.0612923	0.172359	-0.109203	0.0342157	-0.0871815	0.0326651	-0.0120243	0.00259452	0.066537
P00505;E7ERW2	GOT2	20	1.1034e-218	0.0226164	0.0614306	-0.0996027	-0.0448807	-0.147026	-0.04213	-0.172734	-0.173384	-0.185983	-0.151458
Q8IWE2;Q6MZV4	FAM114A1;DKFZp686F20250	12	9.0791e-215	0.262674	0.0614306			-0.101459	0.063779	-0.234754	-0.16775	0.239154	0.303459
Q08211;Q08211-2	DHX9	64	0	0.033793	0.0619835	-0.0386582	-0.0832941	-0.0162785	-0.0430215	-0.0372511	-0.0672736	-0.0997882	-0.100391
B7Z254;Q15084;F8WA83;B5MCQ5;Q15084-2	PDIA6	21	0	0.0720372	0.0622599	0.0535284	0.0568609	0.0164963	0.023894	0.205768	0.0905825	0.0473988	0.026446
Q96E11-8;Q96E11-3;Q96E11;Q96E11-2;Q96E11-7;Q96E11-5;Q96E11-6;Q96E11-4;Q4TT42	MRRF	6	1.0432e-89	0.0740944	0.0625362	-0.247097	0.0827026	-0.425424	-0.330846	-0.106156	-0.256821
P53621;P53621-2	COPA	65	0	-0.00592721	0.0626744	0.0889557	0.0479571	0.0762854	0.0533894	0.0615688	0.0489336	0.269153	0.233029
B4DVE7;P50995;H0Y6E1;E5RIN3;Q5T0G9	ANXA11	20	1.6136e-160	0.0464212	0.0630887	0.0988238	0.1644	-0.0832177	0.015783	0.187641	0.0866479	0.0229004	0.0672257
Q6UX53	METTL7B	5	3.5245e-11	0.125387	0.0630887	-0.33982	-0.39479
P61224-3;P61224;P61224-2;E7ESV4;F5H7Y6;A6NIZ1;F5GX62;P61224-4;F5H823;B7ZB78;F5GZG1;F5H6R7;F5H004;F5H4H0;F5GYH7;F5H077;F5GWU8;F5H491;F5H0B7;F5H500;F5GYB5;F8WBC0	RAP1B	11	2.4904e-124	-0.0168331	0.0632268	0.0828388	0.121679	0.228234	-0.010178	-0.0327133	0.0333701	0.0897693	0.0848807
Q13247-3;Q13247;Q13247-2;F6T1J1;B4DJK0	SRSF6	10	4.5068e-44	0.0881416	0.0632268	-0.0344115	-0.0428283	0.0760117	0.0285692	0.0126402	-0.0647515	-0.0903421	-0.140953
Q9P258	RCC2	20	1.8142e-116	0.0329472	0.0633649	0.1129	0.0402612	-0.0535386	-0.142799	0.0319597	-0.0153596	-0.0525657	-0.0742891
Q13428-3;Q13428-8;Q13428-7;E7ETY2;Q13428;Q13428-4;E9PHK9;Q13428-2;J3KQ96;Q13428-6;Q13428-5;H0YA99;H0YAB7	TCOF1	22	2.7711e-122	-0.085956	0.0635029	-0.0691037	0.181802	0.0302654	0.130404	0.127897	0.135929	0.136716	0.488412
Q9Y3A5;F8WE72	SBDS	17	1.0176e-83	-0.362139	0.063641	0.160146	0.138552	0.0728604	0.0475384	0.215368	0.242328	-0.0220973	-0.0119516
O15145;C9JZD1;F8VR50	ARPC3	10	2.5596e-66	0.1153	0.063641	-0.0214236	-0.0545721	0.0781999	0.0532504	-0.0706786	0.00920383	0.0877344	0.00417776
Q12996	CSTF3	8	9.7288e-100	-0.0328314	0.063779	-0.0521469	-0.0615712	-0.093094	0.0226164	-0.151811	-0.139569		-0.0120243
P35232;C9JW96;C9JZ20;E7ESE2;E9PCW0;B4DY47;D6RBK0	PHB	19	0	0.140648	0.0639171	0.0519985	-0.0469956	-0.0710423	-0.0568963	-0.0525209	-0.120828	-0.21108	-0.219001
B4E2S7;P13473-2;P13473;P13473-3;H0YCG2;B7Z2R9	LAMP2	4	2.2766e-35	-0.101676	0.0640551	0.403704	0.301236	0.198368	0.264717	0.0267293	0.0813396	0.184471	0.450908
Q07812-5;Q07812-8;Q07812;Q07812-2;Q07812-7;Q07812-6;Q07812-4;H0YA56	BAX	6	1.1554e-81		0.0641931	-0.257942	0.038998		-0.19588	-0.189812	-0.048442	0.0873271	0.139993
P27348;E9PG15	YWHAQ	24	0	-0.030634	0.064469	0.0186342	-0.105597	-0.0519973	-0.022449	-0.0478752	-0.020238	-0.0491882	-0.127841
Q96AE4;Q96AE4-2;E9PEB5;B4DT31;C9JSZ1	FUBP1	26	0	0.0684645	0.0647449	-0.0543024	-0.105504	-0.00773914	-0.0793561	-0.0290139	-0.0384063	-0.119683	-0.0981812
P62879;C9JIS1;C9JXA5;E7EP32;C9JZN1;B3KPU1;Q9HAV0;C9JD14;F5H100;F5H8J8;F5H0S8;E9PCP0;P16520;H7C5J5	GNB2	14	3.0138e-143	-0.00839199	0.0647449	0.00848689	-0.0156804	-0.15327	-0.102481	-0.0797524	-0.0811253	-0.0497257	-0.0665482
A1A528;O43264;F5H3C1	ZW10	8	3.9071e-63	-0.0516085	0.0648829	-0.10981	-0.21568	-0.0712696	0.246955	-0.113317	0.16092	0.0836559	0.120485
Q9UNF1;Q5H909;Q9UNF1-2;H7BXW3;Q5H907;G5E999;B1AKF1;G5E9N2;Q12816-2;F5GY27;B1AKE9;Q12816	MAGED2	10	8.3219e-43	0.19497	0.0650208	0.398569	0.190299	0.167743	0.0301242	-0.213738	-0.204998	0.418999
Q9H6R4-4;Q9H6R4;Q9H6R4-2;G8JLK7;Q9H6R4-3	NOL6	9	9.0774e-73	0.0160684	0.0650208	-0.119166	-0.0766911	0.0663992	0.0469799	0.00360224	-0.106141	-0.134303	-0.0699515
P51649;P51649-2;F5H328;C9J8Q5	ALDH5A1	8	9.3418e-49	-0.140078	0.0651587	-0.15563	-0.186131			-0.309431	-0.382852		0.173511
Q14739;C9JXK0;C9JES9;H7C442;H7C108	LBR	7	8.1853e-99	0.0870554	0.0657102	0.0556122	0.177982	-0.153575	-0.0103233	0.010923	-0.206812	-0.120075	0.086512
Q12765-3;Q12765;Q12765-2;B4DIV7;C9K052	SCRN1	2	1.6616e-07	0.21661	0.065848	0.211012	0.254473		-0.00743458	0.301236	0.187641	0.194591	0.0742314
Q9UBV2;Q9UBV2-2;G3V3B3	SEL1L	6	1.41e-96	0.0968016	0.0662614	-0.0741373	-0.0984283	-0.419526	-0.233108	-0.0149368	-0.102202	0.179638	-0.0177675
C9JQ41;H7C525;Q4VC31	CCDC58	3	4.5692e-07		0.0663992					-0.269251	-0.137759
Q16836;E9PF18;Q16836-3;Q16836-2	HADH	10	3.1667e-56	0.0972062	0.066537	-0.207211	-0.108581	-0.215027	-0.265848	-0.0773302	0.0213376	-0.343989	-0.375384
Q9NPE3;H0YM60	NOP10	5	2.9185e-27		0.0666748				0.0430645		-0.0291169
B3KR64;O75746	SLC25A12	13	1.5206e-42	-0.231125	0.0668125	-0.516574	-0.243711	-0.286269	-0.0793408	0.0388576		-0.550317
Q9UKK9;A6NFX8;A6NJU6;A6NHE8;A6NCQ0;H0YEY4;C9JYY9	NUDT5	12	1.5845e-77	0.044604	0.0669502	0.160275	0.140386	-0.101629	-0.121267	0.0371713	0.0216219	0.152378	0.166201
P55795	HNRNPH2	8	1.9068e-280	0.0246034	0.0669502	-0.0913869	0.023894	-0.183032	-0.244326	-0.248468	-0.224486	0.0316775	-0.0693156
P54136;P54136-2;F5H3T8;E5RJM9;E5RH09;E5RI24	RARS	38	0	0.0847446	0.067088	0.146525	0.120219	0.170181	0.239031	0.0681893	0.103397	0.19232	0.201759
Q9Y3D6	FIS1	5	2.8383e-53		0.0672257		0.0380147		-0.0827439		-0.00872579	-0.171775	-0.194675
P62873;F6UT28;B1AKQ8;F6X3N5	GNB1	13	9.9373e-286	0.0543623	0.067914	0.00489684	-0.061526	-0.0924786	-0.11749	-0.101211	-0.00980026	-0.110231	-0.0832941
E9PC74;Q13144;C9JRD9	EIF2B5	4	2.6026e-12	-0.0187172	0.0680516	0.14104	0.0680516	0.0531113	0.196481	0.152897	-0.131772	0.16877	0.142871
O43707;D6PXK4;F5GXS2;H7C144;K7EP19	ACTN4	106	0	0.0999011	0.0681893	0.215119	0.140517	0.259544	0.216734	0.213752	0.229219	0.0114956	-0.00202119
P26006;P26006-1;D6R9X8;K7EMU3;H0YA49;B4DDT0	ITGA3	11	6.4609e-33	-0.107865	0.0697022			0.270828	0.344147	0.468427	0.0688771	0.164786	0.0594937
Q15363;F5GX39;E7EQ72	TMED2	4	1.5566e-40		0.0697022		0.178492		0.0847446	0.148348	0.0518593	0.108625	0.0968016
P07237;H7BZ94;F5H8J2;I3L398;H0Y3Z3;I3L312;I3L4M2;I3NI03;I3L3U6;I3L0S0;I3L3P5;I3L514;I3L1Y5	P4HB	47	0	0.166715	0.0702519	0.136848	0.0458623	0.105276	-0.03143	0.233275	0.156785	0.175684	0.15082
Q9H583;Q5T3Q7;Q6P664	HEATR1	41	0	-0.0455803	0.0705267	-0.0841197	-0.0953425	0.0318186	0.0110662	0.0230424	-0.0347661	0.0582472	0.0433445
P22694;P22694-4;P22694-3;P22694-5;P22694-7;P22694-6;P22694-9;P22694-2;P22694-10;P22694-8;B1APG2;B1APF8;B1APF9;B1APG3;B1APF6;B1APF7;B1APG1;B1APG0;P22612	PRKACB	12	4.2214e-65	-0.0684531	0.0706641	0.105008	-0.151538	-0.160218	-0.207961		-0.0330085	-0.0124463	-0.050876
P31946;Q4VY20;Q4VY19	YWHAB	23	0	0.0735461	0.0708015	0.0942361	0.11836	-0.0466081	-0.0535686	-0.138029	-0.0886075	0.00906047	-0.0199454
Q96P70	IPO9	20	1.7317e-122	0.0626744	0.0708015	0.146916	0.160662	-0.0486957	-0.0156659	0.0483757	0.0427844	-0.0449848	-0.133828
Q9NZ45	CISD1	3	8.9635e-65		0.0709388				-0.723372		-0.601409
Q15365	PCBP1	14	0	0.1129	0.0710762	0.0784732	-0.0639972	-0.043988	-0.17288	-0.0537782	-0.0839362	-0.0990154	-0.0131449
Q9Y2X3;H7BZ72;F8WED0	NOP58	17	5.7729e-196	0.131458	0.0718999	0.10017	0.0784732	0.140779	0.0254541	-0.000894748	-0.0597505	0.00475306	-0.112724
P26583;D6R9A6	HMGB2	18	3.1771e-136	0.141694	0.0720372	0.169027	0.263756	-0.179172	-0.209595	-0.0185565	0.0339339	-0.0993244	-0.206079
P22626;P22626-2	HNRNPA2B1	34	0	0.0738202	0.0721744	0.0550568	0.0677764	-0.169258	-0.0936327	-0.157464	-0.158961	-0.177849	-0.100407
Q71RC2-5;Q71RC2;Q71RC2-4;Q71RC2-7;Q71RC2-6;Q71RC2-3;Q96J85;Q71RC2-2;F8W1I4;F8W1Z5;F8VY40	LARP4	4	2.7066e-26	-0.461641	0.0721744	-0.530843	-0.586341	-0.139029	-0.360749	-0.141176	0.1125	-0.357807	0.0164963
Q03252;J9JID7	LMNB2	36	6.2402e-208	0.0597706	0.0724489	-0.117725	-0.0891446	-0.176479	-0.202622	-0.065642	-0.127179	-0.215697	-0.116848
Q2TAY7	SMU1	6	2.4816e-17	-0.002657	0.0724489	-0.150161	-0.0735299	-0.169371	-0.155261	-0.00124125	-0.181575	-0.183064	0.0103502
C9J3L8;C9J5W0;P43307;E9PAL7;C9IZQ1;P43307-2;F5H5Y2	SSR1	3	8.7129e-53	0.280125	0.0724489	0.0684645	-0.0108319	-0.0217311	0.121015		0.24817	0.142479	0.165172
Q9NQT8;E7ERX9	KIF13B	6	1.7671e-31	-0.146851	0.072586	-0.352897			-0.459199	-0.113177	0.0680516	-0.136537	-0.121816
B4E2W0;P55084;F5GZQ3;B5MD38;C9JEY0;C9JE81;C9K0M0	HADHB	16	1.0284e-79	-0.0425905	0.0727232	-0.0947107	0.0294175	-0.230618	-0.341592	-0.185146	-0.301497	-0.23943	-0.173889
K7EM02;K7EIJ8;Q8IYT4-2;Q8IYT4	KATNAL2	1	2.3892e-07	0.0890913	0.0727232	0.214125	0.0271541	0.0590783	-0.0113262	0.0610158	-0.00129901	0.0713508	0.0930192
O00194;K7ES41;H3BUD9;H3BS49;H3BVH7;H3BN55;P51159-2;P51159;H3BU81	RAB27B;RAB27A	4	1.9019e-12		0.0732718					-0.0909259	-0.0253679
P11413;P11413-2;P11413-3;E9PD92	G6PD	55	0	0.104605	0.0736832	-0.102341	-0.107912	-0.11566	-0.186902	0.0190614	-0.00440694	0.144569	0.124196
Q8NBX0	SCCPDH	5	6.1682e-19	-0.370825	0.0736832	0.0406821	0.19774	-0.0457292	-0.113192	0.0978804	-0.133717	-0.045491	-0.0722704
O60831;A6NM71;A6NP52	PRAF2;WDR45	3	6.1042e-66	0.419107	0.0736832			0.00489684	0.0927487		-0.0542874	0.385818	0.2587
Q2TB90;Q2TB90-2;Q2TB90-3	HKDC1	22	1.1709e-100	0.030548	0.0738202	0.248899	0.00561557
[truncated: 2,193 more rows]
