# Supplementary material for: Respiratory status determines the effect of emodin on cell viability
Source: Oncotarget. 2017 Mar 21;8(23):37478–90. doi: 10.18632/oncotarget.16396 (PMC5514923; doi:10.18632/oncotarget.16396)
Supplement: Supplementary file 4 [file oncotarget-08-37478-s004.xlsx]

## Sheet: significants_BH_0.5_2hits
Supplemental Table 3: Proteins consistently identified and quantified in emodin-treated cells compared to vehicle-treated control cells. Shown are merged results from two independent biological replicates.
A549 em/ctrl	CaCo em/ctrl	HeLa em/ctrl	MCF7 em/ctrl	NHF-4 em/ctrl	A549 em/ctrl A significant	CaCo em/ctrl A significant	HeLa em/ctrl A significant	MCF7 em/ctrl A significant	NHF-4 em/ctrl A significant	twice significant	A549 em/ctrl Significance A	CaCo em/ctrl Significance A	HeLa em/ctrl Significance A	MCF7 em/ctrl Significance A	NHF-4 em/ctrl Significance A	Protein IDs	Gene names
-0.060277	-0.0555238	-0.2002	-0.166276	-0.0551116							0.863948	0.838801	0.461553	0.483414	0.778159	Q15019;Q15019-2;B5MCX3;C9J2Q4;H7C2Y0;C9JB25;C9J938;C9IZU3;H7C310;C9IY94;C9JZI2;C9JQJ4;B5MD47;C9JFT1;F8WB65;C9JT15;C9JSE7;H7C1T1	SEPT2
0.107085	0.061085	0.0112452	0.0321714	-0.0195944							0.402148	0.654853	0.698732	0.649615	0.948971	Q16181-2;E7ES33;E7EPK1;Q16181;G3V1Q4;H0Y3Y4;H0YFF6;F5GZE5;Q5JXL7;Q6ZU15	SEPT7
-0.089582	-0.140873	-0.0407195	-0.16465	-0.0129994							0.751898	0.548957	0.939469	0.488582	0.981194	Q9UHD8-5;Q9UHD8-7;Q9UHD8-2;Q9UHD8;Q9UHD8-3;Q9UHD8-4;Q9UHD8-9;Q9UHD8-8;K7EL40;K7EK18;K7ER52;K7EIE4;K7EQD7;K7ELJ9;K7EJZ2;K7ENL0;K7EIR4;K7EKN4;K7EN52;K7ENQ5;K7ER14;K7EJ51;K7EJV0;K7EPY1;K7EJL9;K7EQ08;K7ER34;K7ERG1	SEPT9
0.0387944	-0.0210649	-0.0866606	0.0127045	-0.0462133							0.684317	0.965233	0.867522	0.758152	0.82029	D6RGI3;Q9NVA2;D6RER5;Q9NVA2-2;D6RDU5;H0Y961;H0Y9G8;D6RDP1;D6R9Y6;Q14141-2;Q14141-4;B1AMS2;Q14141;F5H1J5;B4E049;Q14141-3	SEPT11
-0.342433	-0.0551416	0.153805	-0.28981	-0.018067							0.11749	0.840187	0.214793	0.184172	0.956428	Q9NRG9-2;Q9NRG9;F8VZ44;H3BU82;F8VUB6	AAAS
-0.0502559	0.0192892	0.124196	-0.0436534	0.131194							0.903026	0.84914	0.287677	0.93763	0.372883	Q86V21;Q86V21-2;Q86V21-3;F5GYN1;F5GWW7;F5H6X9;F5H4V2;F5H8J5;F5H3E3;F5H790;F5GYW2;E7EW25;F8W8B5	AACS
-0.0481287	0.255863	-0.113278	0.248535	0.141236							0.911355	0.100208	0.763937	0.0374038	0.339656	P49588;H3BPK7	AARS
-0.361657	-0.259668	-0.0923709	-0.313208	-0.293624							0.0968383	0.249996	0.845041	0.147948	0.0811947	Q9NRN7;E9PNF3;E9PLW6;B4DDW7	AASDHPPT
-0.00392947	0.0124043	0.103786	0.0128189	-0.0130212							0.891184	0.882413	0.346681	0.757498	0.981088	Q9NY61;K7ERC2	AATF
0.198054	-0.0348991	0.313652	-0.150946	0.1129							0.157891	0.914187	0.0279886	0.533293	0.438377	I3L4X2;P33527;P33527-9;P33527-4;P33527-2;P33527-3;P33527-6;P33527-7;P33527-5;P33527-8	ABCC1
-0.0231965	-0.215722	-0.729866	-0.00479769	0.258157			+				0.987914	0.343886	0.000691408	0.860064	0.0896613	P28288-2;P28288;E7EUE1;F5GYC1;P28288-3	ABCD3
0.107219	0.0552651	-0.0326985	0.0104004	0.0407522							0.401673	0.680875	0.90135	0.771372	0.75135	P61221;D6R9I9;D6RGF4;H0Y990	ABCE1
-0.137965	-0.0824002	-0.105039	-0.0686498	0.0126331							0.578768	0.74284	0.795645	0.837447	0.889981	Q8NE71-2;Q8NE71;H0YGW7;Q5STZ7;Q5STZ8;F5GYK6	ABCF1
-0.512462	-0.530187	-0.0854585	-0.235492	-0.215848							0.0161521	0.0161648	0.872268	0.292688	0.205145	Q9UG63;Q75MJ1;C9JHK9;C9JZV3	ABCF2
0.226015	-0.165442	-0.00760859	-0.501269	0.165944							0.112116	0.475666	0.783961	0.0163222	0.26626	Q9NUQ8;Q9NUQ8-2;F8WCU6	ABCF3
0.0133551	0.0832475	-0.100871	-0.0852059	0.0614305							0.805723	0.559754	0.811817	0.772415	0.654046	Q96IU4;B4DQI4;F8W9U3;Q96IU4-2	ABHD14B
0.0788831	-0.689509	-0.730105	-0.0912639	-0.0661102		+	+				0.509438	0.00166546	0.000688385	0.748987	0.726984	P09110;B4DVF4;H7C131;P09110-2;C9JDE9;F2Z2Q6;F2Z3P7	ACAA1
0.165237	-0.0181766	-0.276878	-0.104046	-0.303659							0.228211	0.975915	0.262334	0.700333	0.0710263	P42765;K7EME0;K7ER88;K7EJB1;K7EJ68	ACAA2
0.0663993	-0.292837	-0.351065	-0.0885769	0.0507036							0.561317	0.19216	0.135439	0.759351	0.703914	Q13085-3;Q13085-2;Q13085;Q13085-4;Q59FY4;K4DID9;O00763-2;F8W8T8;O00763;K7EK64;K7EPF1;K7EII5;F6QQI9;H0YGH5;A8MYL5;E9PEW7;K7EMF7	ACACA
0.31313	0.0178578	-0.20312	-0.0636352	-0.331246							0.0324499	0.856038	0.45269	0.857388	0.0483347	Q9H845;H0Y8Z9;D6RCD8	ACAD9
-0.0955044	-0.465869	-0.447288	-0.273518	-0.501872							0.729795	0.0351324	0.0481971	0.213021	0.00252483	B7Z9I1;P11310;P11310-2;Q5T4U5;B4DJE7;H0YDT5;E9PJM9	ACADM
0.072449	0.390062	-0.128038	-0.122075	-0.125006							0.53586	0.0135707	0.708147	0.633784	0.477597	P49748-2;P49748;P49748-3;G3V1M7;J3QRJ8;J3KSR4;K7EMF8;J3QKU9;K7EQP4	ACADVL
-0.00960419	-0.0221925	-0.328353	-0.211189	-0.240452							0.919571	0.961064	0.167871	0.352966	0.156234	P24752;H0YEL7;G3XAB4;E9PRQ6;E9PKF3	ACAT1
-0.0843874	-0.0482257	-0.189812	0.165558	0.167679							0.771455	0.865344	0.493856	0.145019	0.261551	Q9BWD1;B7Z233	ACAT2
0.284396	0.183391	0.210202	0.0855266	0.452068							0.0503017	0.230707	0.114538	0.392262	0.00340766	Q9H3P7	ACBD3
0.111231	0.0616379	-0.0372067	0.00142744	-0.0547968							0.387603	0.652403	0.922752	0.823453	0.779639	Q9UKV3-5;E7EQT4;Q9UKV3;G3V3B0;Q9UKV3-3;Q9UKV3-2;G3V3T3	ACIN1
-0.119565	-0.109312	-0.139109	0.0110877	0.13888							0.64245	0.650602	0.667287	0.767421	0.347278	P53396;P53396-2;B4E3P0;K7ESG8;K7EIE7	ACLY
-0.177229	-0.259755	-0.212384	-0.108814	-0.0256763							0.453752	0.249831	0.425217	0.682481	0.919327	P21399;Q9HBB2;Q5VZA6	ACO1;IRP1
0.00863755	-0.144146	-0.377482	-0.32819	-0.304701							0.828864	0.538882	0.104057	0.127788	0.070033	Q99798;A2A274	ACO2
0.301997	0.449979	-0.098969	-1.02186	-0.0755657				+			0.0385901	0.0045599	0.819224	4.54e-07	0.683933	G3V4F2;Q86TX2;P49753;B3KSA0;P49753-2	ACOT1;ACOT2
-0.138878	-0.0448583	0.10427	-0.0254266	-0.0333407							0.575687	0.877645	0.345201	0.983114	0.882135	O00154-6;O00154-4;O00154-7;O00154;O00154-2;O00154-3;O00154-5;B4DUX0;K7EKP8;F5GWE2	ACOT7
-0.0561386	-0.16196	0.24306	0.070252	-0.117138							0.880051	0.485718	0.0759257	0.4589	0.50801	Q9Y305-3;Q9Y305-2;Q9Y305;Q9Y305-4;H7C5Q2;C9J7L8	ACOT9
-0.0248908	-0.102496	-0.161766	-0.124354	0.119622							0.99645	0.673528	0.586773	0.625567	0.413579	P24666;G5E9R5;B5MCC7;F2Z2Q9;P24666-3;P24666-2;D3YTI2	ACP1
0.203452	0.135272	0.182947	0.0550568	0.234195							0.148098	0.366594	0.157082	0.531057	0.122335	O95573;H7BYZ7;H7C260;F5GWH2	ACSL3
0.0351243	0.139686	0.0874628	0.0385696	-0.297635							0.701419	0.352376	0.399048	0.615379	0.076997	Q562R1	ACTBL2
-0.0962136	0.145873	0.146753	0.0923428	-0.0502783							0.727163	0.33304	0.23081	0.364523	0.800971	P68032;P68133;Q5T8M7;Q5T8M8;A6NL76;F8WB63;B8ZZJ2	ACTC1;ACTA1
-0.0241424	0.202073	0.123335	0.13284	-0.0489494							0.992679	0.189072	0.29002	0.225775	0.807274	P63261;I3L3I0;I3L1U9;I3L4N8;K7EM38;I3L3R2;J3KT65	ACTG1
-0.00649231	-0.291283	-0.14077	0.0536744	-0.124998							0.903989	0.194629	0.661237	0.537896	0.477627	O96019;O96019-2;H7C5S0;C9JQT2;O94805	ACTL6A
-0.0975404	0.0850847	0.38228	0.160275	0.00171571							0.722247	0.552181	0.00909939	0.156301	0.944979	P12814-3;P12814-2;B7TY16;H9KV75;G3V2N5;G3V2W4;H7C5W8;P35609;B2RCS5;H0YJW3;H0YJ11;G3V2X9;G3V5M4;G3V2E8;B7Z4P8;D6RH00	ACTN1
0.0841323	0.1783	0.238298	0.221506	0.00475299							0.488398	0.243106	0.0807549	0.0603709	0.92964	O43707;D6PXK4;F5GXS2;H7C144;K7EP19	ACTN4
0.0436945	0.0784732	-0.0688162	0.0193888	0.0138624							0.661734	0.579667	0.938381	0.720214	0.883816	P61163;R4GMT0;B4DXP9;F5H3I4	ACTR1A
0.00263769	-0.276738	0.0363276	0.0487245	-0.00234629							0.858508	0.218869	0.591134	0.562741	0.965524	P61160;P61160-2	ACTR2
0.0302654	-0.0514515	0.0952492	0.0142838	-0.0173806							0.724295	0.853592	0.373499	0.749132	0.959781	P61158;B4DXW1;F5H3P5;F8WEW2;F8WE84;Q9P1U1-2;Q9P1U1-3;Q9P1U1;H7C4J1;Q9C0K3;C9IZN3	ACTR3
0.0685333	0.0897694	0.0256668	0.069771	0.0540636							0.552271	0.5331	0.635949	0.461097	0.688144	P55265-5;P55265;P55265-4;E7ENU4;P55265-3;H0YCK3;P55265-2	ADAR
-0.023409	0.0920722	-0.107539	-0.01423	0.2444							0.988985	0.523844	0.785984	0.916088	0.107432	P11766;H0YAG8;D6RFE4;D6RAY0;D6R9G2	ADH5
-0.0991622	-0.381639	-0.643428	-0.182794	-0.357437							0.716253	0.0861388	0.00308226	0.432637	0.0327636	Q9BV57;Q9BV57-2;H7C382	ADI1
-0.18209	0.0891592	-0.127613	0.110497	0.0903793							0.439408	0.535566	0.709735	0.29681	0.527421	P55263-4;P55263-2;P55263;P55263-3	ADK
-0.237481	-0.0960439	-0.504765	-0.224317	0.122136							0.295163	0.695515	0.0235793	0.31949	0.404521	Q9H2P0;E9PQK8	ADNP
-0.0954581	0.0518593	-0.0408456	0.103263	0.00871635							0.729967	0.696283	0.94007	0.322714	0.909665	P30566;E7ERF4;P30566-2	ADSL
-0.0715805	-0.0254927	-0.0482704	0.195789	-0.130058							0.82027	0.948869	0.975483	0.0920499	0.458611	P30520	ADSS
-0.189285	0.106683	-0.223677	-0.0198869	-0.380409							0.418664	0.467098	0.393079	0.949907	0.022859	Q9Y4W6;K7EP56	AFG3L2
0.271306	0.24373	-0.0224489	-0.128141	0.0633648							0.0608289	0.11658	0.85298	0.612012	0.645208	C9J2I0;P52594-2;B8ZZY2;P52594-3;P52594;P52594-4	AGFG1
-0.120867	-0.0790665	-0.128787	-0.0414468	-0.0132104							0.637851	0.754561	0.705354	0.946545	0.980162	P35573;P35573-2;P35573-3	AGL
-0.00769565	-0.0582251	-0.196252	0.0940332	0.0782							0.91001	0.829021	0.473688	0.357838	0.579154	Q8WYP5;Q8WYP5-3;Q8WYP5-2	AHCTF1
-0.0279838	0.0270832	0.0749849	-0.0202819	0.0468402							0.990585	0.811799	0.442118	0.952273	0.722205	P23526;P23526-2	AHCY
-0.393946	-0.0622866	-0.223189	-0.135626	0.0587736							0.0687728	0.814367	0.394438	0.585612	0.666265	O43865-2;O43865;Q96HN2-4;Q96HN2-3;D7UEQ7;H0Y8B3;F8W7N8;Q96HN2-2;Q96HN2	AHCYL1;AHCYL2
-0.064329	-0.050876	0.0234045	-0.109273	-0.243378							0.848235	0.855686	0.645641	0.680772	0.151063	Q09666;E9PJZ0;E9PKR9;E9PJC6;E9PLK4;Q09666-2;E9PQE3;P48552	AHNAK
-0.239225	-0.360184	-0.306939	-0.131827	0.0549875							0.291206	0.105963	0.203491	0.598945	0.683831	O95433;G3V438;B4DUR9;H0YJG7;H0YJ63;H0YJU2;G3V3W9;H0YJG6	AHSA1
0.0297002	-0.0513618	-0.212777	-0.241185	-0.139712							0.726972	0.853918	0.424074	0.279632	0.423525	O95831-3;O95831;O95831-6;O95831-4;O95831-2;E9PMA0;O95831-5	AIFM1
0.0940537	0.0822257	0.0542234	-0.0803472	0.075738							0.449946	0.563987	0.519362	0.791357	0.589895	Q12904;Q12904-2;D6R937	AIMP1
-0.0364001	0.0445899	0.228111	-0.0350396	0.00822155							0.957427	0.729586	0.0919239	0.972465	0.912156	Q13155;F8W950;A8MU58;F8WCL2	AIMP2
-0.026521	-0.0746613	-0.274398	-0.0499049	-0.0460121							0.996352	0.770136	0.267666	0.912418	0.821249	O00170;E9PMH2;E9PPD7	AIP
0.0613684	0.0369604	-0.103217	0.133761	-0.00591265							0.582924	0.765096	0.802704	0.223133	0.983581	P00568;Q5T9B7;H0Y4J6;H0YID2;Q9Y6K8-2;Q9Y6K8-3;Q9Y6K8	AK1
0.237931	-0.0997418	-0.136878	-0.173563	-0.0305898							0.0961136	0.682881	0.675445	0.460623	0.895458	P54819-2;F8W1A4;P54819;P54819-3;F8VZG5;P54819-6;P54819-5;P54819-4;F8VY04;G3V213;F8VPP1	AK2
0.0572078	0.373509	0.0398613	0.205768	0.398569							0.60108	0.0179466	0.576606	0.0784542	0.00963448	P14550;Q5T621	AKR1A1
-0.151026	0.0387452	-0.0469583	-0.180463	0.164786							0.535447	0.756741	0.969219	0.439612	0.269434	P15121;E9PCX2;E9PEF9	AKR1B1
0.542951	0.491391	0.636172	-0.514182	0.0888201	+		+				0.000330682	0.00199454	3.66e-05	0.0136179	0.53391	O60218	AKR1B10
0.355918	1.11507	-0.136783	-0.359425	0.373286		+					0.015996	4.42e-12	0.675794	0.0926719	0.0151759	P52895;B4DK69;P52895-2	AKR1C2
0.0758065	0.113434	-0.00607931	0.197236	-0.0369847							0.521986	0.442079	0.776934	0.0899674	0.864537	P42330;B4DL37;P17516	AKR1C3
0.0282155	0.0576236	-0.0959823	0.00203999	0.0240856							0.734022	0.670282	0.830888	0.81987	0.832855	H3BLU7;O43488;H7C5H7	AKR7A2
0.302992	0.439623	0.137595	0.011603	-0.0706105							0.0380041	0.00555498	0.252852	0.764463	0.706377	Q8IZ83-3;Q8IZ83;F8WBH3;F5H4B6;Q8IZ83-2	ALDH16A1
-0.147058	0.0281448	-0.131116	-0.191384	0.0844045							0.548432	0.806744	0.696697	0.4075	0.552503	P54886-2;P54886	ALDH18A1
0.0603242	-0.0586532	0.120883	0.024887	-0.199479							0.587456	0.827473	0.296764	0.68951	0.243336	P30837	ALDH1B1
0.298776	-0.0742664	-0.177066	-0.136934	0.0246034							0.0405415	0.771537	0.535088	0.581053	0.83029	J3QRD1;P51648;P51648-2;I3L1M4;J3QS00;J3QKK9;J3KTD9;I3L2W1;J3KTG1;C9JGJ2;I3L0X1;K7EN73;E9PJV0;P48448;P43353-2;P43353	ALDH3A2
0.0880738	0.154324	-0.112272	-0.0917943	-0.185433							0.472914	0.307759	0.767789	0.746947	0.279881	P49419-2;P49419;F8VS02;P49419-4;P49419-3;H0YHM6;F8VVF2	ALDH7A1
0.108846	0.109895	-0.0359932	0.0446599	0.065779							0.395933	0.455097	0.916985	0.583548	0.634247	P49189;B4DXY7	ALDH9A1
0.0236882	0.0874628	-0.0328019	0.0321714	0.0798389							0.755653	0.542453	0.90184	0.649615	0.572056	P04075;J3KPS3;H3BQN4;P04075-2;H3BPS8;H3BUH7;H3BR04;H3BMQ8;H3BU78;H3BR68	ALDOA
0.00234257	-0.0572715	-0.0540402	-0.00567367	0.0612232							0.859972	0.83247	0.997453	0.865241	0.654996	P09972;A8MVZ9;J3KSV6;J3QKP5;K7EKH5;C9J8F3;J3QKK1	ALDOC
0.0338071	-0.0115734	-0.150609	-0.00532615	-0.0957433							0.707595	0.999537	0.625863	0.863187	0.595564	Q86V81;E9PB61	ALYREF
-0.403151	-0.450075	-0.15101	-0.093702	-0.18146							0.0621274	0.0419952	0.624441	0.739622	0.290861	Q9P2R3;Q9P2R3-2;Q9P2R3-4;I3L1Z9	ANKFY1
-0.321009	-0.177767	-0.193181	-0.126888	0.017922							0.144415	0.441027	0.483248	0.616482	0.863509	Q8IWZ3;Q8IWZ3-4;Q8IWZ3-6;E9PDP5;H7C2F5;H3BLS9;Q8IWZ3-5;Q8IWZ3-2;O75179-5;O75179-4;H0Y785;H0Y472;H0Y4P6;D6RHC4;Q8IWZ3-3;H7C0V5;H0YMS3;F6WFL0;H0Y7Y3	ANKHD1
-0.327547	-0.536964	-0.663077	-0.228993	-0.154715							0.135738	0.0148258	0.00222844	0.308086	0.372241	O75179-6;H0YM23;E7EUV3;O75179-2;O75179;H0YLQ3;O75179-3	ANKRD17
0.199751	0.136323	-0.0943719	-0.0339757	-0.116332							0.154762	0.363177	0.837193	0.976773	0.511181	H0YN26;P39687;H7BZ09;O95626;O43423	ANP32A
0.0677281	0.133366	-0.0373251	0.0152621	-0.0287563							0.555676	0.372843	0.923315	0.743561	0.904355	Q92688-2;Q92688;Q5T6W8	ANP32B
0.246347	0.206706	-0.0215042	-0.0319683	-0.226206							0.0859539	0.179662	0.848547	0.984903	0.183345	Q9BTT0-3;Q9BTT0;E9PPH5;Q5TB19;E9PLC4	ANP32E
0.119954	0.266757	0.27017	-0.0956893	-0.0127301							0.358071	0.0871222	0.0527292	0.732017	0.982511	P04083;Q5T3N1;Q5T3N0	ANXA1
0.054779	0.131984	-0.0328682	0.138028	0.0452334							0.611796	0.377414	0.902154	0.211179	0.72986	B4DVE7;P50995;H0Y6E1;E5RIN3;Q5T0G9	ANXA11
0.170585	0.206643	0.120962	-0.153856	-0.0736893							0.215438	0.179787	0.296544	0.523628	0.6924	P07355;P07355-2;H0YN42;H0YMD0;H0YMU9;H0YM50;A6NMY6;H0YN28;H0YL33;H0YNP5;H0YKS4;H0YMM1;H0YKZ7;H0YLV6;H0YMT9;H0YKX9;H0YNA0;H0YKL9;H0YMW4;H0YN52;H0YKV8;H0YMD9;H0YLE2;H0YNB8;H0YKN4	ANXA2;ANXA2P2
0.141236	0.347099	0.341473	0.676899	0.189034				+			0.292142	0.0274935	0.0180787	1.14e-07	0.208278	P12429;D6RA82;D6RFG5;D6RCA8;D6RAZ8;D6RFJ9	ANXA3
0.560177	0.157367	0.000310051	-0.0199089	0.182629	+						0.000216651	0.298975	0.74778	0.950039	0.223357	P09525;Q6P452;B4DDF9	ANXA4
0.337197	0.172232	0.203389	0.11723	0.131721							0.0219752	0.258489	0.124211	0.273987	0.371091	P08758;D6RBL5;E9PHT9;D6RBE9;D6RCN3	ANXA5
-0.225051	-0.244702	-0.0455282	0.103531	0.0496307							0.324405	0.279724	0.962394	0.321727	0.708977	P08133;P08133-2;E7EMC6;E5RJF5;E5RK63;E5RI05;E5RFF0;E5RJR0;E5RIU8;H0YC77	ANXA6
-0.0200113	0.0104934	-0.094703	0.0544318	0.0146195							0.971872	0.891687	0.835896	0.534144	0.880022	B4DT77;P20073-2;P20073	ANXA7
0.202637	0.153481	0.127171	0.100305	0.129942							0.149546	0.310221	0.279678	0.333717	0.377162	Q10567-3;Q10567-2;Q10567;Q10567-4;C9J1E7	AP1B1
-0.246661	-0.0322411	0.0210249	0.0297708	0.0694272							0.274738	0.923974	0.6559	0.662659	0.617835	O43747;O43747-2;J3KQU9;B3KXW5;H3BNR4;H3BR36;H3BUN9;H3BRM7;H3BN71;B4DGE1;H3BS13;H3BV30;B3KNW1;H3BN75;H3BNN2	AP1G1
0.0712136	0.0264461	0.122408	0.139712	0.0626328							0.541011	0.814836	0.292558	0.206592	0.648546	K7EJL1;B4DDG7;Q9BXS5;Q9BXS5-2;E7ENJ6;K7EQX3;K7EK69	AP1M1
-0.402359	0.14496	-0.0129848	-0.199438	0.245739							0.0626772	0.335849	0.808799	0.384744	0.105588	P61966;H7C1E4;P61966-2	AP1S1
-0.0755581	-0.0258525	-0.0779849	-0.0832558	0.074574							0.805024	0.94754	0.901876	0.780002	0.595004	O95782-2;O95782	AP2A1
0.0371221	0.0151622	-0.0636051	-0.101823	0.0290358							0.69209	0.869056	0.959192	0.708714	0.808415	O94973;O94973-2;O94973-3;E9PR62;H0YEG0;H0YDE9;E9PQP4;E9PNC4;M0R2D9;E9PPY8	AP2A2
-0.110542	-0.0764324	-0.184843	-0.166624	0.0547096							0.674708	0.763862	0.509726	0.482312	0.685127	P63010;P63010-2;Q7Z451;K7EJT8;K7EN71;K7ERB2;K7EJX1;K7EJ01;K7ERE4;K7EKZ5;H7C034	AP2B1
0.0460021	-0.134738	-0.289078	-0.189409	0.00918228							0.651203	0.56809	0.237173	0.413203	0.90732	Q96CW1-2;Q96CW1;E9PFW3;C9JJ47;C9JTK4;C9JGT8;C9JJD3;C9JPV8;H7C4C3	AP2M1
-0.0231232	0.111632	0.0386468	-0.0456771	0.11816							0.987545	0.44868	0.581581	0.92946	0.418899	E5RJ68;O00203;Q13367;B7ZKS0;H0YBD0;F5GWU4;B7ZKR7;F5GYB0	AP3B1
-0.0819726	0.0564449	0.0854926	0.00822873	0.145221							0.780596	0.675568	0.405676	0.783892	0.327015	O14617;O14617-5;O14617-4;O14617-2;G5E988;O14617-3;E7EMM2;K7ELX8;K7ERW8	AP3D1
-0.184146	-0.0129266	-0.0547818	-0.0151846	0.139469							0.433422	0.995342	0.994485	0.921786	0.34536	Q9Y2T2;H0YBM0;E5RJ52;P53677	AP3M1
0.0716941	0.0219771	-0.147122	-0.133005	0.0361869							0.539004	0.836219	0.638307	0.594795	0.773443	Q92572;F5H459	AP3S1
0.417758	0.435735	0.123136	0.18301	0.344601							0.00511844	0.00597654	0.290562	0.112153	0.0247021	P13798;C9JIF9;H7C393;H7C1U0;C9JLK2;F8WEH5	APEH
0.0107797	0.0356239	-0.0804006	-0.156547	0.0192464							0.818336	0.771369	0.892289	0.514772	0.856903	P27695;G3V3M6;G3V5Q1;G3V3C7;G3V5D9;G3V5M0;G3V359;H7C4A8;G3V3Y6	APEX1
0.200504	0.248717	0.112567	0.129415	0.0349762							0.153387	0.109613	0.320412	0.235797	0.779333	Q9BZZ5-2;G3V1C3;Q9BZZ5;Q9BZZ5-3;B4E283;Q9BZZ5-5;Q9BZZ5-1;E9PQK6;H0YER7	API5
0.183328	0.0945739	0.00855856	-0.0245165	0.232354							0.187099	0.513884	0.710676	0.977655	0.125187	Q9HDC9;H0Y512;Q9HDC9-2	APMAP
0.146786	0.117362	0.0675148	-0.00283043	0.192321							0.276387	0.427879	0.469127	0.848458	0.200832	Q8NCW5-2;Q8NCW5;Q5T3I4;Q5T3I3	APOA1BP
-0.034936	0.0359757	-0.0752312	-0.0737728	-0.0227054							0.963192	0.769716	0.912822	0.817183	0.933796	Q9HC16	APOBEC3G
0.259182	0.191184	-0.0388212	0.0141411	0.155749							0.0721482	0.21261	0.930432	0.749946	0.295105	P07741;P07741-2;H3BQF1;H3BQZ9;H3BQB1;H3BSW3	APRT
-0.676296	-0.0331783	-0.378654	-0.344987	-0.203219	+						0.00130485	0.920522	0.102812	0.107799	0.234197	O60306;H0YH15	AQR
0.0134266	0.111565	0.129481	0.0780632	0.302231							0.805374	0.448926	0.273573	0.424059	0.0480395	P48444;B0YIW6;P48444-2;E9PK34	ARCN1
0.0845882	0.336797	-0.0219069	0.0492892	0.171399							0.486594	0.0322625	0.850436	0.559879	0.25165	P84077;P61204;B7ZB63;F5H423;F5H0C7;H0YGG7	ARF1;ARF3
0.0419438	0.259363	0.149129	0.0479571	0.553311					+		0.669768	0.0958436	0.225321	0.566642	0.000355414	P18085;C9JAK5;C9JPM4;F5H1V1;F5H6T5;F8WCJ5;F8WDB3	ARF4
-0.182868	0.0913276	-0.122727	-0.166924	0.0155832							0.437138	0.526828	0.72806	0.481364	0.875198	P84085;C9J1Z8	ARF5
0.145351	-0.0466677	0.00848693	-0.138632	0.10165							0.280402	0.871032	0.710995	0.575159	0.48174	P62330	ARF6
-0.249136	0.398132	0.141694	-0.24595	0.0151979							0.2694	0.011802	0.242811	0.269012	0.877126	Q8N6H7;E9PQP3;E9PIY6;G5E9L0;E9PN48;B4DX29;E9PMR9;E9PM63;E9PNY8;E9PMU9;E9PJT7;E9PK28;E9PM18;H0YDN9;B7Z9M7	ARFGAP2
0.00656373	0.0189759	-0.014179	0.00666439	0.217789							0.839085	0.850649	0.814343	0.792946	0.149617	Q9Y6D5;E5RJB2	ARFGEF2
0.0701144	0.0445829	0.0610572	-0.00189839	0.149324							0.545615	0.729619	0.493192	0.84297	0.314321	Q07960;H0YE29;E9PNR6	ARHGAP1
-0.336446	-0.184752	0.167358	-0.190199	-0.283492							0.124583	0.422056	0.186292	0.410917	0.0926299	Q9NRY4	ARHGAP35
0.0499791	-0.0431776	-0.065159	0.0561673	-0.0518627							0.633217	0.883796	0.952983	0.525595	0.793473	P52565;J3KTF8;J3QQX2;J3KRE2;P52565-2;J3KRY1;J3KS60	ARHGDIA
0.0533893	0.00822155	-0.132127	-0.174752	0.133761							0.617965	0.902732	0.692949	0.456965	0.364205	Q92888;Q92888-3;M0QZR4;Q92888-2;Q6NX52;M0QYC1;M0QZH8;M0R2C7;M0QYS3	ARHGEF1
0.208829	0.459904	0.351855	0.157548	0.392153							0.13881	0.00376067	0.01526	0.162378	0.0108361	Q92974-3;Q92974-2;Q92974;Q5VY93	ARHGEF2
-0.120294	0.00809244	-0.186812	-0.380221	0.192762							0.639872	0.90336	0.503406	0.0739295	0.199847	Q14155-1;B1ALK7;B7Z6G2;Q14155-5;E7EUY6;E9PDQ5;Q14155-6;Q14155-2;Q14155-3;Q14155	ARHGEF7
0.00230651	0.123799	0.0977456	0.000432815	0.542902					+		0.860151	0.405198	0.365528	0.829279	0.0004565	B4DWW1;P40616;B4DZG7;F8VYN9;F8VP99;F8W1Z8;F8VP63	ARL1
-0.190355	-0.00594166	-0.221724	-0.0151263	0.0691523							0.41563	0.971932	0.398529	0.921438	0.619066	P36404;P36404-2	ARL2
-0.151843	-0.0352761	-0.202987	0.0230425	-0.0187172							0.532792	0.9128	0.453091	0.699757	0.953253	P36405	ARL3
-0.0503231	-0.0211162	-0.00702857	-0.0907798	0.187894							0.902763	0.965043	0.781293	0.750851	0.210904	Q9NVJ2;B4DI85	ARL8B
-0.0551565	-0.00723882	0.149845	-0.186443	0.0199509							0.88388	0.978289	0.223687	0.421853	0.853394	Q92747;E9PF58;B4DLQ7;F8WFD3	ARPC1A
-0.0150754	0.063641	0.143459	0.031501	-0.0154909							0.947038	0.643554	0.238576	0.653247	0.969014	O15143;C9J4Z7;C9JEY1;C9JQM8;C9JFG9;C9J6C8;C9JBJ7;C9K057;C9JTT6;F8VXW2;C9JM51;F8WEB3	ARPC1B
0.0115672	0.0522072	0.0856966	-0.00106075	0.0487245							0.814475	0.694704	0.404986	0.838045	0.713263	O15144;H7C3F9;C9JTV5;G5E9J0;G5E9S7	ARPC2
0.0897015	-0.0379026	0.065779	-0.0301846	0.0465609							0.466599	0.903144	0.475531	0.992128	0.723534	O15145;C9JZD1;F8VR50	ARPC3
0.0969364	0.0547651	-0.187765	-0.0835616	0.00519877							0.439104	0.683129	0.500362	0.778811	0.927391	P59998;F8WCF6;P59998-3;H7C0A3;R4GN08;P59998-4	ARPC4;ARPC4-TTLL3
-0.11256	0.574039	-0.0932171	-0.0937713	0.0296296		+					0.667437	0.000319604	0.841721	0.739357	0.805495	O15511;B1ALC0;O15511-2	ARPC5
-0.0866452	-0.200258	-0.199405	-0.0437203	0.0905147							0.762935	0.381692	0.463984	0.937359	0.526859	Q8N3C0;Q8N3C0-4	ASCC3
0.0674322	0.275126	0.138421	0.153481	0.137962							0.55693	0.0780347	0.250806	0.171771	0.350274	O43681;K7ERW9	ASNA1
-0.654308	-0.0736893	-0.447367	0.148999	-0.000613248							0.00189459	0.773585	0.0481523	0.182588	0.956755	P08243-2;P08243;P08243-3;F8WEJ5;C9J057;C9JT45;C9JLN6;C9JM09	ASNS
0.0711448	0.0841323	0.0569304	0.0372557	0.0844725							0.541298	0.5561	0.50891	0.622344	0.552215	Q12797-10;Q12797;E5RHK2;E5RHJ2;G3XAN5;E5RG29;Q12797-7;Q12797-4;Q12797-3;Q12797-9;Q12797-6;Q12797-5;Q12797-8;Q12797-2;E5RG56	ASPH
0.0269771	-0.0123808	0.0677764	-0.0394439	0.0759501							0.739919	0.997362	0.468166	0.954643	0.588966	Q9NVI7-2;Q9NVI7;H0Y2W2;Q9NVI7-3;Q5SV16;Q5T9A4-2;A6NFL3	ATAD3A
-0.366578	0.0140695	-0.206104	0.277033	0.0462816							0.0920482	0.874344	0.443732	0.0216971	0.724863	O95352-3;O95352;C9JE55;C9J415;C9JFF4;O95352-2;C9JGL2;F8WDY9;C9JNU2;C9JKA3;H7C2R3;H7BZ92;H7C2J8	ATG7
0.0112022	0.037804	0.0217638	0.0256668	-0.0113189							0.816264	0.761143	0.652707	0.685196	0.989412	P31939;E9PBU3;F5GWY2;H7C1S2;H7C084;C9JLK0;H7BZU3;F8WEF0	ATIC
-0.395331	-0.212325	-0.147482	-0.0960748	-0.100345							0.0677375	0.351979	0.637019	0.730545	0.576163	B7Z7X8;Q8NHH9;Q8NHH9-4;Q8NHH9-2;H7C3A2;Q8NHH9-3;C9JQQ5;C9JC25;B5MCN0	ATL2
-0.14705	-0.119714	0.0594107	-0.0517281	-0.0779392							0.548459	0.616247	0.499432	0.90508	0.673279	Q6DD88;F5H6I7;C9JUU1;F5GWF8	ATL3
-0.00287385	0.000576887	0.169284	0.00273846	-0.0973475							0.885917	0.940025	0.18248	0.815789	0.588767	H0Y8M7;Q9P241	ATP10D
0.387969	0.0712753	0.482642	0.112366	0.23131			+				0.0090176	0.610301	0.00133137	0.290349	0.126828	Q9HD20-2;Q9HD20;H7C3H2	ATP13A1
0.193204	-0.00288824	0.11466	-0.0725889	0.239826							0.167102	0.956978	0.314346	0.821855	0.113924	P05023-4;P05023;P05023-3;P05023-2;M0R116;P13637;P13637-2;P13637-3;B1AKY9;P50993;H0Y7C1;Q5TC01;Q5TC02;P20648;M0QXF2	ATP1A1
0.143459	0.219649	0.0186128	0.23008	-0.180585							0.285762	0.155223	0.666366	0.0520705	0.293318	B7Z9S8;A6NGH2;P05026-2;P05026	ATP1B1
-0.842529	-0.0641255	-0.0620531	-0.16865	0.226077	+						5.43e-05	0.807752	0.965397	0.475924	0.135304	P54709;C9JA36;B7Z1N7;H7C547;F8WBY4;C9JXZ1;H7C4L9;C9J6S2	ATP1B3
0.322909	0.00488257	-0.0606832	0.0261767	-0.0184834							0.0277662	0.918999	0.970875	0.68238	0.954395	P16615;P16615-5;P16615-2;P16615-3;P16615-4;H7C5W9;O14983-2;O14983;B3KY17;F8VSH0;H3BVB2;J3QSY6	ATP2A2
0.125783	0.167679	0.372729	-0.0121989	0.148023							0.339145	0.270463	0.0107377	0.903979	0.318311	P20020-6;P20020-3;P20020-4;P20020;P20020-5;P20020-2;E7ERY9;H0Y7S3;Q01814-6;Q01814-8;Q01814-5;Q01814;H0YHH6;F8W1V5	ATP2B1
0.124593	0.0379303	-0.0187318	0.0332292	0.035082							0.342957	0.760552	0.835565	0.643901	0.778818	P23634-7;P23634-6;P23634-8;P23634;P23634-5;P23634-4;P23634-3;P23634-2	ATP2B4
0.0677074	-0.00248367	-0.138418	-0.157504	-0.164933							0.555763	0.954997	0.66981	0.511641	0.339617	P25705;P25705-2;K7ENP3;K7EK77;K7ENJ4;K7ERX7;K7EJP1;K7EQH4;K7ESA0	ATP5A1
0.144829	0.0138552	-0.0532243	-0.120059	-0.152516							0.281873	0.875381	0.999142	0.641092	0.379506	P06576;F8VPV9;H0YH81;F8W079;F8W0P7;H0YI37;F8VQY0	ATP5B
-0.0408753	-0.0960979	-0.225548	-0.261768	-0.166138							0.939822	0.69533	0.3879	0.235761	0.335893	B4DL14;P36542-2;P36542	ATP5C1
-0.0881167	-0.0859867	-0.361213	-0.298291	-0.178363							0.757399	0.730297	0.122615	0.170349	0.29962	P30049	ATP5D
0.0577345	-0.152308	-0.378776	-0.321495	-0.286313							0.598768	0.514167	0.102683	0.136516	0.0893232	P24539;Q5QNZ2	ATP5F1
0.0251707	-0.0616314	-0.342287	-0.223475	-0.22334							0.748548	0.816726	0.147347	0.321574	0.189198	O75947;O75947-2;F5H608	ATP5H
-0.101737	-0.135079	-0.496712	-0.291345	-0.206678							0.706772	0.567019	0.0261805	0.18161	0.225964	P56385	ATP5I
0.15056	-0.584609	-0.351084	-0.217835	-0.136807							0.266008	0.00786965	0.135414	0.335752	0.433915	G3V325;P56134-4;C9JJT5;P56134-2;O75127;C9JGL8	ATP5J2-PTCD1;PTCD1
-0.0454165	-0.194972	-0.409317	-0.302831	-0.222145							0.921988	0.395179	0.0742339	0.163278	0.191679	E9PN17;O75964;Q7Z4Y8	ATP5L
0.0435543	-0.00797845	-0.192719	-0.211481	-0.203784							0.662376	0.981914	0.484695	0.352197	0.232838	P48047;H7C0C1;H7C086;H7C068	ATP5O
0.0752588	0.0480268	-0.0418477	-0.113739	0.214995							0.524237	0.713773	0.944844	0.664229	0.154693	B7Z1R5;P38606;C9JA17;C9JVW8	ATP6V1A
0.120087	0.142609	0.144177	0.10675	0.207518							0.357632	0.343152	0.236868	0.310047	0.168922	P21281;H0YC04;C9JL73;P15313;E5RGH6;C9J5E3;C9JNS9;H0YAT8;H0YC45	ATP6V1B2
-0.237319	0.229526	0.0983521	0.0905825	0.176067							0.295532	0.138336	0.363607	0.371566	0.239598	P36543-2;P36543;P36543-3;C9J8H1	ATP6V1E1
-0.073788	-0.0909643	-0.0346775	0.104202	0.275365							0.8118	0.713008	0.910737	0.319268	0.0708496	O75348;O95670-2;F2Z307;O95670;C9JRT2	ATP6V1G1
0.00554369	0.00262327	-0.107609	-0.185901	0.250476							0.844122	0.930026	0.785715	0.423444	0.099266	Q9UI12-2;Q9UI12;G3V126;E5RK31;E5RJG1;H0YB41;E5RG49;E5RHH0	ATP6V1H
-0.255262	0.0547096	-0.121212	0.141171	-0.034116							0.256496	0.683379	0.733775	0.202676	0.878385	Q9UBB4-2;Q9UBB4;B1AHE4	ATXN10
-0.0480988	0.035448	-0.000822483	0.224225	0.147958							0.911472	0.772196	0.752923	0.0576269	0.318512	Q8WWM7;Q8WWM7-6;Q8WWM7-8;Q8WWM7-5;Q8WWM7-4;Q8WWM7-9;Q8WWM7-2;Q8WWM7-3;H3BUF6;Q8WWM7-7;H3BSK9;H3BSQ5;H3BUE3;H3BRB0	ATXN2L
-0.231312	-0.156675	-0.109055	0.1147	0.240253							0.309448	0.501187	0.780142	0.282417	0.113304	O95817;C9JFK9	BAG3
-0.334989	-0.287184	-0.0659062	0.137569	0.0396999							0.126359	0.201252	0.949999	0.212442	0.756425	P46379-2;B0UX83;P46379;P46379-3;P46379-4;P46379-5;F6S6P2;F6UR09;F6U1F2;F6XTU0;F6RG75;F6WML8;F6VEM6;F6X9W3;F6U341;F6TC96;H0Y4L1;H0Y7K4;H0Y710;H0Y759;H0Y583	BAG6
-0.0192143	0.0272955	0.0230425	-0.0269987	-0.100051							0.967859	0.810787	0.647197	0.992545	0.577393	O75531	BANF1
0.0641931	-0.101846	-0.19588	-0.117396	0.113901							0.570744	0.675732	0.47484	0.650799	0.434634	Q07812-5;Q07812-8;Q07812;Q07812-2;Q07812-7;Q07812-6;Q07812-4;H0YA56	BAX
-0.115144	-0.227456	-0.148881	-0.0163588	0.134024							0.658176	0.316856	0.632019	0.9288	0.363323	Q9UIG0-2;Q9UIG0	BAZ1B
0.0186984	-0.014536	-0.0958127	-0.0120461	0.0591475							0.779718	0.989385	0.831552	0.903069	0.66454	P51572;P51572-2;C9JSP1;C9JQ75;C9J0M4;C9JMD7;C9JM14	BCAP31
-0.164472	-0.0225076	-0.130895	-0.491196	0.105671							0.492621	0.959899	0.697517	0.0187489	0.465978	O75934	BCAS2
-0.19399	-0.166284	-0.149193	-0.289818	-0.174621							0.405418	0.473255	0.630906	0.184157	0.310434	Q9P287;Q9P287-4;Q9P287-3;Q9P287-2;B4E318	BCCIP
0.146916	0.0972738	-0.0300815	0.0966666	0.0980825							0.276024	0.503246	0.888957	0.347579	0.495962	Q9NYF8-2;Q9NYF8;E9PK09;E9PQN2;E9PKI6;Q9NYF8-3;E9PK91;Q9NYF8-4;E9PJA7;H0YF00;B0AZU3;H0YF14	BCLAF1
-0.120247	-0.261777	-0.517193	-0.260238	-0.150737							0.640038	0.245991	0.0200052	0.238844	0.385448	P55957;P55957-2;P55957-4	BID
-0.232176	0.0214301	-0.0614206	-0.295314	0.0655723							0.30742	0.838846	0.967926	0.17511	0.635182	Q9NR09;H7C094;H7C3P0	BIRC6
-0.231473	-0.0559887	0.0321362	-0.109927	0.0451494							0.30907	0.837116	0.608581	0.67834	0.730261	K7ES02;Q13867;K7ESE8;J3KSD8;E7EMN3;J3KS79;K7ENH5	BLMH
0.0902438	0.0957894	-0.0578421	-0.0827974	0.0671844							0.464505	0.50908	0.98224	0.781788	0.627903	P53004;C9J1E1	BLVRA
0.229896	0.406809	0.176195	0.166715	0.26117							0.106689	0.010131	0.169276	0.142633	0.0861045	P30043;M0R192;M0QZL1	BLVRB
-0.139331	0.028852	0.0940334	0.0106724	0.437441							0.574161	0.80338	0.377421	0.769808	0.0045757	Q14692;A8MXU9;A8MV67	BMS1
-0.106327	0.271724	-0.134936	0.0483758	-0.0990309							0.689989	0.0816305	0.682579	0.564512	0.581673	Q9H3K6;Q9H3K6-2;H3BV85;H3BTW0;H3BVE0	BOLA2;BOLA2B
0.146016	0.0510937	-0.28336	-0.0496362	0.0177438							0.278535	0.699764	0.248745	0.9135	0.864399	B4DUS9;A6NF51;O95861;O95861-2;B4DPS5;F8VVW8;F8VZG4;F8W1J0	BPNT1
0.104739	-1.4187	-0.620423	-1.05589	-0.48922		+		+			0.410521	6.73e-11	0.00445472	1.81e-07	0.00325261	Q6PJG6;F8WDN5;Q6PJG6-2;Q6PJG6-3	BRAT1
0.0546401	0.198871	0.17031	0.0600474	0.13126							0.612411	0.195784	0.180473	0.50674	0.372658	Q8TDN6	BRIX1
-0.170524	-0.389376	-0.62211	-0.0602017	-0.336245							0.473963	0.0797716	0.00433786	0.871095	0.0449562	Q8WUW1;F5H577;Q8WUW1-2	BRK1
0.0661718	0.506399	-0.143755	-0.0997263	0.147548		+					0.562286	0.00145628	0.650419	0.71665	0.319777	Q5VW32;F5GXQ0;B7Z9G5;Q5VW33	BROX;C1orf58
-0.20642	-0.072005	-0.0359489	-0.0299046	-0.0249202							0.371643	0.779573	0.916775	0.993262	0.923007	P35613-2;P35613;P35613-3;P35613-4;I3L192;R4GMX5;R4GN83	BSG
-0.0548418	0.0898371	-0.0392066	-0.0830649	0.132116							0.885108	0.532827	0.932266	0.780746	0.369751	O14981;B4E0W6	BTAF1
-0.355738	-0.601256	-0.134311	-0.332135	-0.150121							0.102863	0.00624131	0.684883	0.122852	0.38752	P20290-2;P20290;D6RDG3;H0Y9Y1	BTF3
-0.123795	0.183455	0.0100636	-0.106793	0.238848							0.627552	0.230555	0.703976	0.690027	0.115351	Q96K17;Q96K17-2;E9PL10	BTF3L4
-0.0312088	-0.173865	-0.114527	-0.139577	0.00409151							0.977875	0.451837	0.759164	0.57189	0.932979	J3QT28;O43684-2;O43684;B4DDM6;J3QSX4	BUB3
-0.43047	-0.342763	-0.368756	-0.160927	-0.0593597							0.0454613	0.124588	0.113712	0.500524	0.758265	P41223;C9JNV2;C9JCD9;F8WCN7	BUD31
0.0403595	-0.169128	0.0528959	-0.0922633	-0.0137566							0.677072	0.465154	0.524528	0.745144	0.977492	Q13895;H7BY94;F8WBL2	BYSL
0.117961	-0.315567	-0.0760446	-0.14015	-0.0996414							0.36469	0.158643	0.909587	0.569916	0.57911	Q7L1Q6-2;Q7L1Q6;Q7L1Q6-4;Q7L1Q6-3;C9IZ80;H0Y503;C9JFN4	BZW1
-0.00928472	-0.214985	-0.149081	-0.0072243	-0.143787							0.91797	0.345632	0.631305	0.874421	0.409202	E7ETZ4;Q9Y6E2;Q75MG1;E9PFD4;C9JF98;F8WDX8;E7EMS9;B5MCE7;B5MCH7	BZW2
0.0422941	0.203326	0.0766959	0.0568609	0.0346383							0.668158	0.186491	0.436059	0.522199	0.78098	Q9HB07;F8VR84;F8VQQ3;H3BPH3	C12orf10
0.105879	0.113967	0.0164179	0.0494286	0.150365							0.40644	0.440136	0.675947	0.559173	0.311155	Q9Y224;G3V4C6;H0YJB9;G3V4E7	C14orf166
0.0813396	-0.00633287	-0.0639972	-0.00275814	0.160985							0.499533	0.973849	0.957626	0.848032	0.28004	Q969H8;M0QXF7;M0QYN0	C19orf10
-0.282351	-0.276092	-0.236792	0.0289935	-0.189351							0.204601	0.219995	0.357661	0.666905	0.269331	Q9BQ61;K7EN60;K7ELS0;K7ERU7	C19orf43
-0.036082	0.297015	-0.128046	-0.296563	0.0284276							0.958679	0.0578672	0.708117	0.173101	0.811408	B1ARP7;Q9NWV4	C1orf123
-0.139943	-0.203934	-0.324058	-0.25764	-0.494576							0.572103	0.372482	0.174612	0.244144	0.00292388	Q07021;I3L3Q7;I3L3B0	C1QBP
-0.158204	-0.188233	-0.395616	-0.369594	-0.288206							0.512353	0.412784	0.0860801	0.0830781	0.0871587	P30042;P30042-2;H7C1F6;H7C2G3	C21orf33
0.0628815	0.037804	0.0386469	-0.0889451	0.0888199							0.576385	0.761143	0.58158	0.757929	0.533911	Q9Y3I0;E7EQS9	C22orf28
-0.122272	-0.0764476	0.095857	-0.118038	0.0177652							0.632902	0.763808	0.371549	0.648455	0.864292	Q5T6V5;Q5T6V6;Q5T6V7	C9orf64
-0.241885	0.170579	-0.223963	-0.234856	0.0408223							0.285242	0.262793	0.392283	0.294173	0.751012	Q9Y376	CAB39
-0.161992	-0.177058	-0.133709	0.0154833	-0.153021							0.500378	0.442982	0.687101	0.742304	0.377829	Q9HB71;Q9HB71-3;B2ZWH1;Q9HB71-2	CACYBP
0.102591	0.063848	0.00936871	0.102053	0.167294							0.418278	0.642643	0.707066	0.327183	0.262592	F8VPD4;P27708;H7C2E4;H7C3Z5;H7BZB3	CAD
-0.000656607	0.00846538	0.228295	-0.0443004	-0.12625							0.874873	0.901546	0.0917109	0.935017	0.472884	Q05682-5;E7EX44;Q05682-3;E9PGZ1	CALD1
-0.218397	0.268195	-0.0718533	-0.0705725	-0.092817							0.340807	0.0855026	0.926271	0.829828	0.608055	P62158;H0Y7A7;E7ETZ0;E7EMB3;F8WBR5;M0QZ52;G3V479;G3V361;Q96HY3;G3V226;C9J7T9;P27482;P02585	CALM1;CALM2;CALM3
0.0619835	-0.0188122	0.0661925	0.063779	0.0685333							0.580261	0.973564	0.474001	0.488948	0.621839	P27797;K7EJB9;K7EL50	CALR
-0.112038	-1.65422	-1.3834	-0.719507	-2.97898		+	+	+	+	+	0.669316	2.56e-14	2.54e-11	0.000448692	4.72e-74	O43852;O43852-3;O43852-5;O43852-6;O43852-10;O43852-13;O43852-14;O43852-11	CALU
0.326825	0.064538	0.119887	0.18123	0.122938							0.026061	0.639608	0.299532	0.11521	0.401658	Q13557-8;Q13557-12;Q13557-9;Q13557-10;Q13557-5;D6R938;Q13557;Q13557-3;E9PBG7;Q13557-6;Q13557-4;Q13557-11;E9PF82;H0Y9C2;Q9UQM7;Q9UQM7-2;H0Y9J2;D6RFJ0	CAMK2D
0.065779	0.0779949	0.120153	0.0356942	0.0794976							0.56396	0.58168	0.298792	0.630667	0.573531	Q86VP6;Q86VP6-2;H0YH27;Q86VP6-3;O75155-2;O75155;F5H6I6;F8WBB8	CAND1
0.20989	0.126246	0.1123	0.207018	0.12585							0.137032	0.396766	0.321191	0.0768724	0.391361	P27824;B4DGP8;B4E2T8;D6RGY2;H0Y9Q7;D6RDP7;D6RFL1;D6RAU8;D6RB85;H0Y9H1;D6RAQ8;D6RHJ3;D6RD16;O14967	CANX
-0.0268001	0.0523463	0.158466	0.111098	0.0418037							0.995251	0.694072	0.204656	0.294722	0.746289	Q01518;Q5T0R1;Q5T0R5;Q5T0R4;Q5T0R3;Q5T0R2;Q5T0R7;Q5T0R6	CAP1
0.0487942	0.106482	-0.0187026	0.0648138	0.0141411							0.638554	0.467855	0.835428	0.484074	0.882419	P07384;E9PL37;E9PRM1;E9PLX0;E9PJJ3;E9PLC9;E9PMC6;E9PJA6;E9PSA6;E9PLQ6;E9PQB3;E9PIA9	CAPN1
0.0492124	0.21176	0.18301	0.00281776	0.0784049							0.636668	0.169799	0.156971	0.815326	0.578265	P17655;P17655-2	CAPN2
0.0990257	0.227187	0.136913	-0.0234897	0.0715568							0.43134	0.142202	0.25455	0.971497	0.608342	P04632;K7ELJ7;K7EM73;K7EIV0;K7EKD8;K7EK10;K7ES78;K7EMQ1;Q96L46	CAPNS1
-0.69431	-0.563774	-0.228622	-0.518412	-0.236996	+						0.000953461	0.0104381	0.379484	0.0128224	0.162513	Q14444-2;Q14444;G3V153;E9PLA9;E9PP31	CAPRIN1
0.0135479	0.176131	0.0582471	0.0723116	0.0229004							0.804781	0.248528	0.503867	0.449561	0.838731	P52907	CAPZA1
0.00352306	0.150949	0.0363978	0.0542928	-0.0622338							0.85412	0.317697	0.590844	0.534831	0.744895	P47755;F8W9N7;C9JUG7;B4DG50	CAPZA2
0.0117033	0.095587	0.153935	0.0668815	0.0729976							0.813807	0.509878	0.214506	0.474415	0.601956	P47756-2;B1AK87;B1AK88;P47756;B1AK85;F6USW4;F6Q0E3	CAPZB
-0.161145	0.00253692	-0.166543	-0.0370735	-0.0809498							0.503043	0.930448	0.570389	0.964233	0.65986	Q86X55-1;Q86X55;Q86X55-2;K7EQA8;K7EK20;K7EPK1;K7EQB9	CARM1
-0.177621	0.144764	-0.0690961	-0.171401	0.100507							0.452587	0.336453	0.937265	0.467323	0.486273	P49589-3;P49589-2;B4DKY1;P49589;A8MVQ3;E9PLP0;C9JLN0;E9PRS8	CARS
0.196544	-0.135808	-0.317714	-0.237243	0.310282							0.160717	0.564731	0.184934	0.28863	0.0425467	O14936-3;O14936-4;O14936-6;F8W998;O14936-2;H9KV37;O14936;Q5JS74;Q5JS72;O14936-5;Q5JS79	CASK
0.175045	0.315392	-0.0646157	0.0293469	-0.0566488							0.205186	0.0444715	0.955154	0.664973	0.770943	P55210-2;Q5SVL1	CASP7
0.137044	-0.0784723	-0.26227	-0.497975	0.0270832							0.304438	0.756656	0.294814	0.0170835	0.818034	B7Z468;D6RGF7;D6RBR1;E7EN75	CAST
-0.0735147	-0.273064	-0.6257	-0.23077	0.00732469							0.812848	0.225322	0.00409828	0.303824	0.916673	P04040	CAT
-0.39102	0.269033	-0.00301835	-0.0232991	-0.21713							0.0710038	0.0845696	0.762925	0.970354	0.202348	Q03135;E9PCT5	CAV1
-0.209895	-0.501892	-0.223247	-0.152179	-0.112069							0.362523	0.0229704	0.394273	0.529184	0.528127	H3BSC0;Q13951;Q13951-2;J3KRT0;J3KS23	CBFB
-0.0612626	-0.0305088	0.00911067	-0.0923171	0.064262							0.860121	0.930358	0.708215	0.744937	0.641125	P16152;B4DFK7;E9PQ63;A8MTM1	CBR1
0.207537	-0.0502783	0.10928	0.0558689	0.00417777							0.141	0.857862	0.330087	0.52706	0.932544	O75828	CBR3
-0.247937	-0.238979	-0.20573	-0.0388953	-0.118978							0.271978	0.291704	0.44485	0.956862	0.50081	J3KS05;P83916;B5MD17;K7ELA4;C9JWS9	CBX1
-0.186106	-0.308394	-0.244044	-0.211314	-0.172986							0.427759	0.168705	0.338969	0.352636	0.315241	Q13185;C9JMM0;B8ZZ43	CBX3
0.012726	0.244095	0.10429	-0.0824842	-0.18682							0.8088	0.116058	0.345139	0.783009	0.276115	P45973;F8VNY3	CBX5
-0.144489	-0.183728	-0.100237	-0.0957741	0.24919							0.556925	0.424808	0.814285	0.731694	0.100952	Q6P1N0;Q6P1N0-2;K7EJY5;K7EMP1	CC2D1A
0.174406	0.195726	0.0369111	0.134746	0.00765473							0.206633	0.202547	0.588724	0.22033	0.915011	Q8IX12-2;Q8IX12;F5H2E6;F5H1H2;F5H3E1;H0YFJ7;F5H7M9	CCAR1
-0.339345	0.0683268	-0.223391	-0.339601	-0.0560937							0.121108	0.623054	0.393875	0.11392	0.773547	Q96CT7;M0R2F5	CCDC124
-0.13787	-0.337065	-0.0845632	-0.0629193	0.00827165							0.57909	0.131204	0.875806	0.860242	0.911904	O60826	CCDC22
-0.0996877	0.0311482	-0.0122208	0.0528123	0.0135909							0.714315	0.792486	0.805257	0.542183	0.885177	Q96A33;Q96A33-2;J3QR89	CCDC47
-0.198055	-0.300768	-0.0343229	0.164786	0.115433							0.394175	0.179919	0.909054	0.146627	0.428935	Q9H6F5;B4DY99	CCDC86
-0.0601642	-0.115519	-0.0316586	-0.163203	-0.0220387							0.864386	0.630006	0.896422	0.493204	0.937046	P78371;P78371-2;F5GWF6;F8VQ14	CCT2
-0.0182423	0.000238004	-0.0120098	0.003926	0.0149266							0.962967	0.941682	0.804279	0.808862	0.878484	P49368;P49368-2;B4DUR8;E9PRC8;Q5SZX6;E9PQ35;E9PM09;Q5SZW8;Q5SZX9	CCT3
-0.055299	-0.0994867	-0.0185346	-0.0971237	0.0159258							0.883325	0.68375	0.834643	0.726544	0.873484	P50991;B7Z9L0;P50991-2;B7Z2F4	CCT4
0.0019895	0.000735554	-0.0332668	-0.13672	0.0402613							0.861723	0.93925	0.904044	0.581798	0.753716	P48643;E7ENZ3;B7ZAR1;E9PCA1;B4DYD8;D6RIZ7;H0Y914	CCT5
-0.0337615	0.00194622	-0.0369551	0.0512328	-0.0127447							0.967817	0.933333	0.921556	0.550082	0.98244	P40227;B4DPJ8;P40227-2	CCT6A
0.00860883	-0.0553364	-0.0118352	-0.137346	-0.0126137							0.829005	0.839481	0.803471	0.579619	0.98308	Q99832;Q99832-3;F5GZK5;Q99832-4;B7Z1C9;Q99832-2;F8WAM2;F8WBP8	CCT7
0.0315363	-0.0228153	-0.021753	0.064124	-0.0213138							0.718287	0.958762	0.849714	0.48732	0.940581	P50990;B4DEM7;B4DQH4;H7C4C8;H7C2U0	CCT8
-0.0315701	-0.105326	-0.249616	0.0428194	0.341303							0.976451	0.663972	0.32504	0.593086	0.0260753	Q9Y5K6	CD2AP
0.00575919	0.116897	0.307248	-0.401921	0.0713507							0.843058	0.429547	0.0308421	0.0577985	0.609258	E9PNW4;P13987;E9PR17;H0YET2	CD59
0.221753	0.0680517	-0.0458483	-0.291742	0.359746							0.118325	0.62425	0.963922	0.180952	0.0191711	A6NNI4;P21926;G8JLH6	CD9
0.0280032	-0.086293	-0.0299931	0.0542928	0.0668813							0.735032	0.729229	0.88854	0.534831	0.629269	Q16543;K7EQA9;K7EKQ2;K7EL68;K7EIU0	CDC37
-0.126951	-0.27377	-0.0954735	-0.244036	-0.104775							0.616537	0.224071	0.832879	0.273246	0.557772	P60953;E7ETU3;P60953-1;Q5JYX0;F8WET9;B1AH79;G3V4H1;G3V476;Q9H4E5-2;P17081;Q9H4E5	CDC42
-0.212785	-0.499086	-0.162751	-0.381583	-0.2624							0.355046	0.0237649	0.583377	0.0728188	0.120569	Q9Y5S2;H0YLY0;H0YLR5;H0Y6V3;H0Y7V8;Q09013-12;Q09013-10;Q09013-2;Q09013-8;Q09013-5;Q09013-7;Q09013-11;Q09013-15;Q09013;Q09013-16;Q09013-6;M0R333;Q09013-1	CDC42BPB
-0.129947	0.117496	-0.144106	-0.0226615	0.0177081							0.606155	0.427403	0.649153	0.966531	0.864577	Q99459	CDC5L
-0.457098	0.0291419	-0.24436	-0.278907	0.0643035							0.0330132	0.802003	0.338169	0.203136	0.640937	Q6P1J9	CDC73
0.283803	0.393087	0.1995	0.167165	0.257493							0.0507429	0.0128821	0.130013	0.141714	0.0904605	H3BTV1;O14735;B3KY94;H3BUR9	CDIPT
-1.02021	-0.47316	-0.620301	-0.417579	-0.199462	+						8.92e-07	0.0323022	0.00446328	0.0480731	0.243377	P06493;P06493-2;E5RIU6	CDK1
-0.0406008	0.0596321	-0.143739	0.0172663	0.10916							0.940902	0.661312	0.650477	0.732191	0.45254	P21127-6;J3KTL7;Q5QPR4;P21127-9;Q9UQ88-4;P21127-8;J3QR29;Q9UQ88-3;Q5QPR3;Q9UQ88-2;P21127-3;P21127-2;Q9UQ88;J3QKR5;J3QR44;P21127;Q9UQ88-5;Q9UQ88-10;P21127-12;P21127-4;P21127-5;P21127-10;J3QL65;Q9UQ88-9;Q9UQ88-8;J3KS35;E7ESP2;Q13882	CDK11B;CDK11A
-0.876784	-0.748723	-0.670704	-0.378701	-0.0219802	+	+					2.61e-05	0.000628835	0.00196003	0.0751854	0.937332	P24941;G3V5T9;E7ESI2;P24941-2;G3V317;K7ELV5	CDK2
-0.00444313	0.106757	0.0416214	-0.168893	0.184217							0.893748	0.466821	0.569434	0.47516	0.219548	Q00535;Q00535-2;H0YAZ9;E7EUK8;Q96Q40-2;Q96Q40-4;E5RGN0;Q96Q40-3;O94921-3;Q96Q40-5;Q96Q40;O94921-2;O94921;F5H6Z0;Q07002;Q07002-2;Q00536;Q00536-3;Q07002-3;Q00537-2;Q00537;Q00536-2	CDK5
0.0549875	0.120883	0.168064	-0.245446	0.223361							0.610873	0.415384	0.184887	0.270123	0.139874	Q9UKY7;Q9UKY7-2;D6R9V8;D6RFH2;Q9UKY7-3;H0Y8K3;D6RAV0;D6RDN0	CDV3
0.1123	0.0128905	0.227488	0.182629	-0.104558							0.383908	0.880055	0.0926443	0.112803	0.558667	Q03701;C9J9W7	CEBPZ
0.143328	-0.173913	-0.0476142	0.0368972	-0.104821							0.286134	0.451701	0.97235	0.624251	0.55758	E9PQK4;E9PSH0;E9PKU1;Q92879-5;Q92879-2;Q92879-3;Q92879-6;Q92879;Q92879-4;G5EA30;F5H4Y5;F5H0D8;E9PKA1;O95319-5;O95319-2;Q5VZZ6;O95319;O95319-4;O95319-3;E9PC62	CELF1
-0.3361	-0.0955892	0.216424	-0.276747	-0.0764248							0.125003	0.697075	0.10623	0.207057	0.680069	Q96G23;Q5SZE1;Q5SZE2;Q5SZE3;H0YKH6;Q5SZE4;H0YNU7;H0YLQ6;Q5SZE6	CERS2
-0.00458063	0.0488151	0.0523602	0.0370448	-0.0469807							0.894435	0.710163	0.526619	0.623465	0.816634	P23528;E9PP50;E9PK25;G3V1A4;E9PQB7;E9PS23;E9PLJ3	CFL1
-0.146595	-0.0231085	0.139731	-0.148113	0.0327708							0.549958	0.957678	0.247584	0.542786	0.790096	Q9Y281;Q9Y281-3;F8WDN3;G3V2U0	CFL2
-0.120224	0.0338283	-0.150673	-0.0691945	-0.62988					+		0.640122	0.779822	0.625636	0.835287	0.000141781	Q96JM3	CHAMP1
1.45799	1.33617	1.76721	1.62595	2.06953	+	+	+	+	+	+	7.4e-21	1.21e-16	1.16e-27	1.6e-35	9.03e-40	Q9Y6H1;Q5T1J5	CHCHD2;CHCHD2P9
-0.267826	-0.0659516	-0.201128	-0.432542	-0.250698							0.231389	0.801198	0.458725	0.0401024	0.138698	Q9NX63;C9JRZ6;F8WAR4;G3V1K1;F8WD73	CHCHD3
-0.224823	-0.145741	-0.112639	0.0696333	0.0213375							0.324957	0.534005	0.766385	0.461726	0.846494	O14646-2;O14646;H0Y8V4	CHD1
-0.380333	-0.310567	-0.358297	-0.298619	-0.261889							0.0796618	0.165608	0.126198	0.169831	0.121319	F5GWX5;Q14839;Q14839-2;F5H6N4	CHD4
0.0299617	-0.0389842	-0.138267	0.0388575	0.0955126							0.725733	0.899172	0.670362	0.613856	0.506345	Q8IWX8;J3QK89	CHERP
-0.0894515	-0.164189	-0.0503754	0.155749	0.0561673							0.752387	0.479271	0.985535	0.166484	0.678338	Q9BY43;Q14D22	CHMP4A
0.250962	-0.0170813	-0.0200259	0.232292	0.0284701							0.0807632	0.979967	0.841619	0.0500908	0.811199	Q9H444;Q96CF2	CHMP4B
-0.134414	-0.128732	-0.408196	-0.123709	-0.00915404							0.590827	0.587125	0.0751498	0.627887	1	Q9NZZ3;Q9NZZ3-2	CHMP5
-0.289589	-0.248888	-0.0534039	-0.173271	-0.118421							0.192127	0.271178	1	0.461527	0.502981	Q9UHD1;Q9UHD1-2;E9PPQ5;E9PIZ4;E9PSD5;E9PHZ2;E9PL00;E9PIF7	CHORDC1
-0.0996954	0.0731004	-0.148817	0.10742	0.264597							0.714287	0.602465	0.632247	0.307653	0.0821981	H0YKE7;F5GX29;H0YNG9;Q99653;H0YLY7;H0YLX1	CHP1
0.283388	0.336683	0.0124257	-0.0850222	0.107487							0.0510536	0.0323191	0.693507	0.773128	0.458956	Q9Y3Y2-4;Q9Y3Y2;Q9Y3Y2-3;Q5T7Y7	CHTOP
-0.319946	0.167486	-0.276171	-0.335991	-0.252415							0.145865	0.270978	0.263848	0.118173	0.135913	Q14011;K7ELV6;K7ENX8;K7EJV5;K7ELT6;K7EMY9;K7EPM4;K7ER40;K7EQR7;B4E2X2;D6W5Y5;K7EQX4;K7ENN6;K7EIF7;K7EQL0	CIRBP
0.0346032	-0.0754972	0.0183279	0.174151	-0.274303							0.70386	0.767173	0.667607	0.128017	0.104087	Q969X6;H3BSH7;Q969X6-2;Q969X6-3;H3BPD7;I3L4T9;J3KSI1;H3BRM8	CIRH1A
-0.268278	-0.250217	-0.502526	-0.219287	-0.235926							0.23052	0.268502	0.0242792	0.332064	0.164497	Q8N5K1;I3L1N9;D6RCF4	CISD2
-0.0968305	0.0258935	-0.143317	-0.0523263	0.0966666							0.724875	0.817473	0.652002	0.902675	0.501669	Q07065;H3BUW6;H3BN64;Q96K21-4;H3BRM1;Q96K21-3;H3BRF9;Q96K21-2;Q96K21	CKAP4
0.0396999	-0.111711	-0.0316143	0.22231	0.0695647							0.680122	0.64261	0.896213	0.0595486	0.617221	Q14008-2;Q14008;Q14008-3;H0YDX5;E9PQH5;H0YCF6;H0YEK7	CKAP5
-0.0686347	0.0214726	0.0835197	-0.049121	-0.0186661							0.831605	0.838641	0.412377	0.915575	0.953503	Q7Z460;Q7Z460-2;B7ZLX3;F5GWS0;Q7Z460-3;F8WA11;F5GWM7;F5H2E2;H0Y5T1;C9J151;H0YHV8	CLASP1
0.100574	0.128491	-0.0120752	0.122275	-0.0647742							0.425638	0.389123	0.804582	0.25769	0.733141	O00299	CLIC1
-0.247483	-0.250603	-0.382278	-0.154016	-0.241799							0.272958	0.267728	0.0990347	0.523098	0.153837	Q9Y696;A6PVS0;Q9NZA1-3;O15247;Q9NZA1-2;Q9NZA1;Q96NY7-2;Q96NY7	CLIC4
0.0631577	-0.0525806	-0.246507	-0.0372955	-0.0130503							0.575195	0.849485	0.332767	0.963334	0.980945	Q14677;Q14677-3;Q14677-2	CLINT1
0.0825663	0.391878	0.190868	0.207893	0.131721							0.494626	0.0131536	0.143639	0.0757815	0.371091	P30622-2;P30622-1;P30622;F5H0N7;J3KP58;F5H6A0;F6VGP8;F5H1T5;F5H367;F5H270	CLIP1
-0.321603	-0.597409	-0.213797	-0.267687	0.0395597							0.143608	0.00658799	0.421114	0.224098	0.757102	O96005;F5H8J3;B4DDS3;K7EQQ1;K7EJ16;K7ERL5	CLPTM1
0.057277	-0.0734237	0.271485	0.0506759	-0.163203							0.600776	0.774528	0.0517741	0.552881	0.345007	G5E9Z2;Q96KA5-2;Q96KA5	CLPTM1L
-0.0332152	0.170374	0.0273664	0.112567	0.23634							0.969969	0.26333	0.628708	0.289662	0.119076	P09496-2;P09496-4;P09496-3;P09496;F8WF69;P09496-5;C9J8P9	CLTA
0.0202923	0.437228	0.298306	0.161178	0.157884							0.772007	0.00581142	0.0352413	0.154326	0.288897	P09497-2;P09497;D6RJD1;H0Y9Q6	CLTB
0.0606008	0.153416	0.102792	0.086444	0.124791							0.586254	0.310412	0.349738	0.388455	0.395084	Q00610-2;Q00610;J3KS13;K7EJJ5;J3KSQ2;J3KRF5;J3QL20;F5H5N6	CLTC
-0.0977025	0.0780633	0.291368	0.123269	0.0499095							0.721647	0.581392	0.0390143	0.254561	0.70766	P53675-2;P53675;J3KR87	CLTCL1
-0.100422	-0.410495	0.0582471	-0.0269839	0.00247202							0.711609	0.0643167	0.503867	0.992456	0.941158	K7EIG1;O75153;I3L4B5;I3L318;Q9Y5I4-2;Q9Y5I4	CLUH
0.403649	0.219773	0.378623	0.144046	0.415596							0.00672026	0.155002	0.00969838	0.195118	0.00700121	Q8NFW8-2;Q8NFW8;F5H296;F5GYM0	CMAS
0.172424	0.0224957	-0.0887073	-0.00928472	0.135075							0.211168	0.833732	0.859451	0.886645	0.35981	P30085;P30085-2;Q5T0D2	CMPK1
-0.611645	-0.288012	-0.373178	-0.474923	-0.157938							0.00378565	0.199901	0.108735	0.0233372	0.361745	P62633-2;P62633;B4DP17;P62633-3;P62633-5;P62633-6	CNBP
0.0495611	0.312433	0.067501	0.227803	0.174406							0.635098	0.046433	0.469177	0.0541762	0.243839	Q96KP4;Q96KP4-2;J3QKT2;J3KSV5;J3QQN6;J3QR27;J3QLU1;J3QKQ0;J3QRD0;J3QL02;J3QRA8;J3KSS4;J3KRD5;J3QRH4;J3QRP4	CNDP2
-0.50083	-0.310441	0.0266585	-0.0473161	-0.0243624							0.0188751	0.165786	0.63172	0.922849	0.925723	B4DDF4;Q99439;B4DUT8;Q99439-2;H3BVI6;K7ES69;H3BQH0;H3BTZ5;H3BQR6	CNN2
-0.150601	-0.103	-0.199636	-0.124621	-0.0174462							0.536829	0.671824	0.463274	0.624606	0.95946	A5YKK6-2;A5YKK6;A5YKK6-3;A5YKK6-4;B5MDN3;H3BVC9;H3BMZ2;H3BNB1;H3BR89	CNOT1
-0.109234	-0.268643	-0.185925	0.0599365	-0.0926247							0.679436	0.233265	0.506246	0.507274	0.608879	P09543-2;P09543;K7ERC4;B4DFN6	CNP
0.0923428	0.0513026	0.10427	-0.000173111	0.215368							0.456452	0.698814	0.345201	0.832833	0.154009	F8W031;F8VXJ7;Q9Y2B0;H0YI18;F8W1K5;F8VP03;H0YIH9;F8W1U5;Q9Y2B0-2	CNPY2
-0.53483	-0.474853	-1.02078	-0.79626	-0.394278			+	+			0.0118705	0.0316737	1.22e-06	9.65e-05	0.0182354	Q9Y2R0;K7EPV0	COA3
0.0504668	0.359071	0.0717627	0.134089	0.148348							0.631026	0.0227263	0.453658	0.222196	0.317311	Q13057;Q13057-2;K7EP09;K7EPT0;K7ESK6;K7ES73;K7EN91;K7EQ60	COASY
-0.348372	-0.621033	-0.269521	-0.0633715	-0.114473							0.110771	0.00470498	0.27837	0.858439	0.518538	Q8NBJ5;M0QYH0;M0QX72	COLGALT1
0.0805212	-0.0903651	-0.0971006	-0.178184	0.0140552							0.502822	0.715082	0.826516	0.44649	0.882849	P21964-2;P21964;E7EMS6;E7EUU8;H7BZ45;F8WBW9	COMT
0.0287812	0.068602	0.0648829	0.0552651	0.251204							0.731333	0.621859	0.478856	0.530031	0.0983223	P53621;P53621-2	COPA
0.0558203	0.191247	0.118891	0.0786098	0.252476							0.607192	0.212468	0.302318	0.42168	0.0966897	P53618;E9PP73;E9PP63;E9PKQ1	COPB1
0.0549875	-0.0207063	0.0500489	-0.053621	0.259544							0.610873	0.966559	0.535694	0.897471	0.0880099	B4DZI8;P35606;D6RBT6;H0YAC7;D6R997;D6RBZ7;D6RCL6;D6RBG7;H0Y938	COPB2
0.0102857	-0.0780458	-0.0271749	0.00454453	0.252294							0.820762	0.758161	0.875226	0.80526	0.0969215	O14579;O14579-3;M0QXB4;O14579-2;M0R061	COPE
-0.000396819	0.129613	0.0869195	0.0224672	0.287827							0.87358	0.38534	0.400869	0.702964	0.0593538	Q9Y678;H0Y8X7;H0Y8G2;D6RG17	COPG1
-0.0589763	0.00285364	0.0555428	0.101247	-0.0258892							0.869003	0.928901	0.514254	0.330187	0.918292	B4DIH5;P61201;P61201-2;H0YM03;H0YKU5	COPS2
-0.194922	-0.164326	0.0188834	-0.0908106	0.063779							0.402822	0.478875	0.665189	0.750733	0.643321	Q9UNS2;Q9UNS2-2;H7C3P9;J3QL22;J3QS85;J3KTQ1;J3QKR0;C9JLV5	COPS3
0.0339339	0.0503972	0.155361	0.0162253	0.00741794							0.707	0.702937	0.211371	0.73809	0.916203	Q9BT78;D6RFN0;Q9BT78-2;D6RAX7;D6RD63	COPS4
0.00718831	0.175365	0.0334548	0.0112022	0.135404							0.836004	0.250464	0.603067	0.766764	0.358718	Q92905;E5RHH5;E5RHF2;E5RFS1;E5RG35;E5RK55	COPS5
0.147046	0.181675	0.0455827	-0.0547519	-0.249093							0.275661	0.234836	0.553449	0.892929	0.141339	E7EM64;Q7L5N1;H7C3T0	COPS6
0.208642	1.685	0.257735	0.258459	0.218781		+					0.139126	1.9e-25	0.0625064	0.0310871	0.147845	Q9UBW8;F5H7C6;F5GYF7;F5H248;F5H4U8;F5H4Z0;F5H3M6;G3XAP1;F5GXT7	COPS7A
-0.0949803	0.0846086	0.0352017	0.0289228	-0.0112681							0.731742	0.554138	0.595798	0.667291	0.98966	Q99627-2;E9PGT6;Q99627;H7C3S9;B8ZZP3	COPS8
-0.0191265	0.14646	-0.024047	-0.0134507	0.294135							0.967418	0.331243	0.86049	0.911439	0.0541521	P61923;F8VVA7;F8W651;F8VWL5;F8VXB1;F8VUC5;F8W156;F8VS17;F8VYZ4;F8VYK5;B4DHZ0;F8VXR1;B4DDX8	COPZ1
0.158208	0.140779	0.0605178	0.0910566	0.168193							0.245806	0.348909	0.495231	0.369661	0.260168	Q9BR76;F5H390;E7EW44;F5H0D2	CORO1B
0.0690147	0.0754641	0.144895	0.207768	0.0187624							0.55024	0.592385	0.235169	0.0759364	0.859317	Q9ULV4;A7MAP0;A7MAP1;B4E3S0;H0YHL7;F8W1H8;F8VUX3;F8VSA4;F8VRE9;F8VTT6;F8VVB7;F8VV53;Q6QEF8-4;Q6QEF8-3;Q6QEF8-2;J3QLV6;J3KSS5;Q6QEF8-5;Q6QEF8	CORO1C
-0.066654	0.210701	0.224905	0.109093	0.0913276							0.839247	0.171832	0.0956851	0.301725	0.523494	Q14019;H3BT58	COTL1
-0.244087	-0.762865	-1.54376	-0.999553	-0.286287		+	+	+		+	0.280365	0.000493135	7.71e-14	8.16e-07	0.0893537	P13073;H3BN72;H3BNV9;Q86WV2;H3BPG0;H3BNI5	COX4I1
-0.281649	-0.434247	-0.838022	-0.525974	-0.380615			+				0.205841	0.0499782	8.3e-05	0.0115022	0.0227833	P20674;H3BRM5;H3BV69;H3BNX8	COX5A
-0.0734085	-0.317391	-0.841043	1.55546	-0.126281			+	+			0.813255	0.156159	7.8e-05	1.06e-32	0.472765	P10606	COX5B
0.0229714	0.286408	-0.130247	0.133103	0.151989							0.759096	0.0670221	0.699922	0.225017	0.306255	F2Z2V0;Q99829;B0QZ18;A6PVH9;E7ENH5;Q5JX58;Q5JX59;Q5JX60;Q5JX44;Q5JX56;Q5JX55;Q5JX45;H0Y524;Q5JX61;Q5JX52;Q5JX54;Q5JX53;Q5JX57;E7EV27	CPNE1
-0.0369847	0.0792245	-0.180659	-0.0458633	0.0308304							0.955126	0.576511	0.523292	0.928708	0.799599	O75131;E5RG68;E5RHZ0;H0YB26;E5RJ85;E5RG97;E5RFT7;Q86VY2;Q7Z6C8;Q719H8;Q96FN4;E7ENV7;Q96A23;O95741;Q9UBL6-2;Q86YQ8;Q96A23-2;Q9HCH3;F5GXN1;Q9UBL6	CPNE3
-0.148457	-0.426083	-0.227582	-0.436305	-0.416077							0.543837	0.0545705	0.382317	0.0382844	0.012616	P36551;H0YA22;D6RER6	CPOX
-0.0726117	0.0765591	-0.0656345	-0.318119	0.039349							0.81631	0.587743	0.951084	0.141088	0.75812	Q10570;E9PIM1	CPSF1
-0.0898814	0.0483758	-0.00457338	0.0281448	0.0814077							0.750775	0.712174	0.770033	0.671553	0.565301	Q9P2I0;H0YJF4	CPSF2
-0.393833	-0.119808	-0.250843	-0.284326	-0.309994							0.0688584	0.61594	0.322024	0.193539	0.0651622	G5E9W3;Q9UKF6	CPSF3
-0.0345592	-0.0352318	-0.178192	-0.10135	-0.0364519							0.964676	0.912963	0.531377	0.710499	0.867106	Q16630-3;F8WJN3;Q16630;Q16630-2;F8W084	CPSF6
-0.121541	-0.0510329	-0.296005	0.0014563	-0.065642							0.635471	0.855115	0.223671	0.823284	0.72914	F5H669;Q8N684-2;Q8N684;Q8N684-3;J3QT54;F5H6M0;F5H047;F5H5B7;F5H1W4;F5H2K8;F5H6P5;F5H6A8;F5GXA3;C9JM38;C9J286;C9J323	CPSF7
0.019467	-0.0300299	0.104538	-0.0818581	-0.179531							0.775997	0.932124	0.34438	0.785452	0.296297	P50416;P50416-2;H3BMD2	CPT1A
-0.154281	0.0688771	-0.0352391	0.0275858	0.271545							0.524909	0.620665	0.913404	0.674621	0.0747182	P46108;P46108-2;I3L297	CRK
-0.0900503	0.0482083	-0.0600213	-0.162969	0.0764222							0.750143	0.712941	0.973522	0.493955	0.586901	P46109	CRKL
0.215306	0.104404	-0.102086	-0.0856192	0.0740327							0.128227	0.475721	0.807094	0.77081	0.597387	Q08257;A6NP24;Q08257-3;C9JH92;Q08257-2	CRYZ
0.0515113	0.0137694	-0.0496287	0.00192475	-0.302582							0.626344	0.875797	0.981969	0.820544	0.072065	B4DJV2;O75390;H0YIC4;F8VPA1;F8VTT8;F8W4S1;H0YH82;F8VPF9;F8W1S4;F8W642;F8VZK9;F8VX07;F8VRP1;F8VX68;F8VRI6;F8VR34;F8VWQ5;F8VU34;F8W0J2	CS
-0.512174	-0.485459	-0.30793	-0.60598	-0.332153							0.0162152	0.0279706	0.20173	0.00335423	0.0477059	O75534-2;O75534;O75534-3;G5E9Q2;E9PLT0;E9PLD4;E9PKN4;E9PNG3	CSDE1
-0.146891	-0.0157097	-0.0543624	-0.0335769	-0.115863							0.548985	0.985042	0.996164	0.978388	0.513031	P55060-3;P55060;P55060-4;B4DUC5;P55060-2	CSE1L
-0.464584	-0.321351	-0.300493	-0.199877	-0.0731352							0.0300897	0.150866	0.215221	0.383526	0.694908	Q71TU5;P48729;D6REM4;P48729-2;E7ETM0;Q8N752;H0Y9X2;E5RG27;D6RGE5	CSNK1A1;CSNK1A1L
-0.130437	-0.120537	-0.0343006	0.0179576	0.0831793							0.604467	0.613562	0.908948	0.728282	0.557718	E7EU96;P68400;Q8NEV1;P68400-2	CSNK2A1;CSNK2A3
-0.120333	-0.0042984	0.0271612	-0.0781296	-0.160282							0.639734	0.963883	0.629581	0.800044	0.354232	P19784;H3BSA1;H3BV19	CSNK2A2
-0.0389102	0.0111307	-0.022068	-0.0736058	0.0632958							0.94755	0.888592	0.851192	0.817841	0.645522	P67870;Q5SRQ6;Q5SRQ3	CSNK2B
-0.226679	-0.0125772	0.380286	0.290955	-0.00330034							0.320471	0.996635	0.0094217	0.0163805	0.970353	P21291;E9PS42;E9PP21	CSRP1
0.00210473	-0.0572416	-0.25991	-0.0568663	0.115433							0.861152	0.832579	0.300303	0.884448	0.428935	P04080	CSTB
-0.0249128	-0.0703983	-0.205064	-0.0414691	0.0170952							0.996561	0.785296	0.446841	0.946455	0.867638	P33240-2;P33240;E7EWR4;E9PID8	CSTF2
0.0162824	-0.0568514	-0.0340791	-0.145677	-0.0120243							0.791448	0.833991	0.907897	0.551016	0.985962	Q12996	CSTF3
-0.305325	-0.149601	-0.37574	-0.299436	-0.347839							0.166954	0.522298	0.105931	0.168545	0.0378815	P56545;Q5SQP8;P56545-2;E7EUB3	CTBP2
0.0246034	-0.125785	-0.196244	-0.30528	-0.182459							0.751265	0.596571	0.473714	0.159556	0.288075	P35221;P35221-2;F8W845;G3XAM7;Q8N1C0;E5RIB1;E5RG03;E5RGY6;E5RIC3;E5RHV7;E5RJ41;E5RGD2;E5RJL0;E5RIE0;E5RJP7;E5RFM3;E5RFM5;E5RGY7;E5RFG3;E5RFK9;E5RGU3;E5RHJ5;H0YBB8;E5RGG4;E5RJ43;E5RGS1;E5RJZ2;E5RIT8;A6NKP0;Q9UI47	CTNNA1
0.0432256	-0.198378	-0.33071	-0.42649	-0.237396							0.663882	0.386457	0.164256	0.0431801	0.161777	P26232-2;P26232-5;P26232;P26232-3;P26232-4;P26232-6;C9J144;C9IZ88;B9A010;REV__Q9P2T0-2;REV__Q9P2T0	CTNNA2
0.0825663	-0.115418	-0.428818	-0.383021	-0.295845							0.494626	0.630341	0.0597024	0.0716605	0.0788478	P35222;B4DGU4;P35222-2;E7EMJ5;E9PDF9;E7EV28	CTNNB1
-0.0155784	-0.165531	0.0214797	-0.0347884	-0.00800024							0.949567	0.475411	0.653934	0.973483	0.994155	Q8WYA6;B4DE16;Q8WYA6-3;Q8WYA6-2;A2A2P1	CTNNBL1
-0.0613002	0.161952	-0.131432	-0.130523	-0.0129119							0.859975	0.286059	0.695525	0.603551	0.981622	O60716-13;O60716-11;O60716-10;O60716-9;O60716-5;C9JZR2;O60716-3;O60716-2;O60716;O60716-21;O60716-19;O60716-16;O60716-18;O60716-15;O60716-17;O60716-14;O60716-12;O60716-8;O60716-7;O60716-6;O60716-4;O60716-24;O60716-23;O60716-22;O60716-20;O60716-29;O60716-27;O60716-26;O60716-25;O60716-32;O60716-31;O60716-30;O60716-28;E9PRE2;E9PKY0;H0YC95;E9PKL1	CTNND1
-0.176169	0.125056	0.260086	0.222248	0.22583							0.456914	0.400853	0.0605507	0.0596116	0.135715	P17812;B4DR64;B7Z9C4	CTPS1
-0.385874	-0.28914	-0.231481	0.0866479	0.0496239							0.0750714	0.198072	0.371755	0.387612	0.709009	Q6PD62;H0YCE8	CTR9
0.0243196	-0.391389	-0.519549	-0.682291	0.192447				+			0.752624	0.0781785	0.0193838	0.000897916	0.200551	P10619;Q5JZG9;Q5JZH0	CTSA
0.240192	-0.41061	0.372841	-0.364636	0.108558							0.0932939	0.0642399	0.0107172	0.0876508	0.454843	P07858;E9PR54;E9PJ67;E9PCB3;E9PKQ7;E9PNL5;E9PHZ5;E9PLY3;E9PSG5;E9PQM1;R4GMQ5;E9PS78	CTSB
0.300768	-0.460151	-0.721908	-0.390737	-0.129702			+				0.0393251	0.0374972	0.000799262	0.0657036	0.459932	P53634;H0YCY8	CTSC
-0.141637	-0.10566	-0.173238	-0.482775	0.214125							0.566424	0.662848	0.547801	0.0210141	0.156301	P07339;H7C469;C9JH19;F8WD96;H7C1V0;F8W787	CTSD
-0.297715	-0.253257	-0.0420706	-0.216929	0.0479571							0.1788	0.262449	0.945906	0.338066	0.7169	Q14247;Q14247-3;Q14247-2;H7C314;B4E358;H0YCD9;E9PKG3;E9PP90;H0YEV2	CTTN
-0.0618347	0.00345117	-0.20234	0.00207606	0.0590784							0.857901	0.925984	0.455049	0.819659	0.664859	Q13616	CUL1
-0.159243	0.00339352	0.0410326	-0.122397	-0.047003							0.509055	0.926265	0.571829	0.63262	0.816527	Q5T2B5;Q13617;Q13617-2;R4GNH8;Q5T2B4;Q5T2B7	CUL2
0.0154976	0.0334407	-0.0998732	-0.0498228	0.0631577							0.795268	0.78165	0.8157	0.912748	0.646151	Q13618-2;Q13618;Q13618-3;H7C1L6;H7C399	CUL3
0.0150194	0.0784049	-0.00129905	0.00772658	0.0163465							0.797599	0.579954	0.75509	0.786795	0.87138	Q13619;Q13619-2	CUL4A
-0.108153	0.321755	0.0949118	-0.0379989	-0.0584504							0.683353	0.04049	0.374585	0.960488	0.76251	Q13620-3;Q13620-1;K4DI93;Q13620;A6NE76	CUL4B
0.154842	-0.0546171	0.22299	0.454281	0.121546				+			0.254559	0.84209	0.0979894	0.000285048	0.406636	D6REK3;Q6UX04-2;Q6UX04	CWC27
0.0889556	-0.13733	-0.390264	-0.217566	-0.269712							0.469487	0.559967	0.0911034	0.336437	0.110217	P00167-2;P00167;P00167-3;J3KNC7	CYB5A
0.0389277	-0.175762	-0.172945	-0.114847	-0.0822246							0.683699	0.446564	0.54878	0.660146	0.65421	J3KNF8;H3BUX2;O43169;D6RFH4;J3QR91	CYB5B
0.0630886	0.0175798	0.121413	0.0125686	0.113767							0.575492	0.857378	0.295296	0.75893	0.435132	P00387-2;P00387;P00387-3;B1AHF3	CYB5R3
-0.0551416	0.260387	-0.486782	-0.400625	-0.222885							0.883939	0.0945955	0.0297264	0.0586717	0.190139	P08574	CYC1
0.138546	-0.677195	-0.449385	0.0122825	-0.337886							0.299995	0.00202137	0.0470176	0.760568	0.0438922	C9JFR7;P99999;CON__P62894	CYCS
-0.0404598	-0.154161	-0.185942	0.00915374	-0.0511003							0.941456	0.508639	0.506193	0.778552	0.797079	Q7L576;Q7L576-2;Q7L576-3;H0YN93;H0YLJ5;H0YL39;H0YL50	CYFIP1
0.0561673	-0.137965	0.0394191	0.12148	-0.0127374							0.60566	0.557986	0.578415	0.260213	0.982475	E7EVJ5;Q96F07-2;E7EVF4;F5H583;Q96F07;E7EWA4;E7EW33;H7C229;E5RJW3;H0YNP0;E5RFQ0	CYFIP2
-0.208303	-0.853188	-0.695758	0.17268	0.0471196		+	+				0.366685	9.48e-05	0.0012735	0.130813	0.720877	Q16850;Q16850-2;H7C0D0;C9IYR8	CYP51A1
0.1125	0.235543	0.0383026	0.220763	0.212569							0.383219	0.128766	0.582994	0.0611389	0.159206	F5GXX5;P61803;F5H895	DAD1
0.369271	0.257735	-0.0297868	-0.0195652	0.0992279							0.0126555	0.0978548	0.887564	0.94798	0.491372	Q3LXA3;H0YCY6;I3L252;E9PJG8	DAK
-0.468871	-0.980725	-1.25278	-1.00752	-0.724468		+	+	+	+	+	0.028518	6.96e-06	1.79e-09	6.63e-07	1.16e-05	P51398-2;P51398-3;P51398	DAP3
0.113834	0.208767	4.33e-05	-0.00887818	0.00654934							0.378641	0.17559	0.74899	0.884231	0.920581	P14868;Q68CR9;H7BZ35;C9J7S3;C9JLC1;H7C278;C9JQM9	DARS
-0.0904189	-0.171092	-0.59317	-0.190339	-0.29358							0.748762	0.459606	0.00678269	0.410513	0.0812419	Q6PI48;Q9H9M6	DARS2
-0.0272779	0.162661	-0.0608035	-0.0108974	0.10017							0.993368	0.284096	0.970393	0.896231	0.487612	Q96EP5;K7EQ02;Q96EP5-2;K7EJ88;K7EK33	DAZAP1
-0.169907	-0.028565	-0.17555	0.0407031	-0.115808							0.475846	0.937527	0.540105	0.604141	0.513248	Q16643;A8MV58;Q16643-2;D6R9W4;F8W9Z3;D6R9Q9;D6RFI1;D6RCR4	DBN1
-0.0477634	0.280481	-0.340304	-0.00929198	0.00713098							0.912786	0.0726364	0.150146	0.886688	0.917649	Q9UJU6;Q9UJU6-2;B4DDD6;Q9UJU6-3;B4DDP6;B4DEM2;C9J7P1;H0Y5J4;F8WBG8;F8WC20;F8WBB2;F8WFE1;F2Z2V3;F8WB73;F8WCK3;F2Z3E3;H7C111	DBNL
0.00424242	0.128755	0.033793	0.0915306	0.0713507							0.850558	0.388231	0.601657	0.367762	0.609258	Q14203-3;Q14203-4;E7EX90;Q14203-6;Q14203;Q14203-5;Q14203-2;Q6AWB1;E7EWF7;C9JJD0;C9JKG6;E9PCY0;C9JZA4;C9JTE5;C9JJN7;C9J1B7	DCTN1
0.0719274	0.0498399	0.00195343	-0.0720505	0.0506757							0.538031	0.705479	0.740338	0.823983	0.704045	Q13561;Q13561-3;Q13561-2;F5H2S7;F5H223;F8W1I6;F8VW18;H0YI98;F8VX93;F8VRV7;H0YHL1;F8W0U6	DCTN2
-0.00258472	0.00934718	-0.00311952	-0.110628	-0.011908							0.884476	0.897257	0.763387	0.675737	0.986531	O75935-3;F8W786;Q8NB28;O75935-2;O75935	DCTN3
0.10541	-0.0243185	-0.132823	-0.0794018	-0.106669							0.408117	0.953207	0.690375	0.795057	0.549998	Q96GG9;C9JVE2;C9JRU6;C9J0B2;C9JUW4;C9J8R4;F8WC32	DCUN1D1
-0.0338206	0.231248	-0.0346923	0.0375228	-0.0578121							0.967585	0.135543	0.910807	0.620925	0.765495	O95865;A3KGN5;Q5SSV3;Q5SRR8;H0Y7N1	DDAH2
-0.132673	-0.204848	-0.0112753	-0.244164	0.0308939							0.59678	0.370213	0.800879	0.272961	0.799288	Q16531;F5GY55;B4DG00;F5H2L3;F5GZY8;F5H4N9;F8WF81;F5GWI0;F5GZ34;F5H0Y5;F5H775;F5H581;F5H6C5;F5H238;F5GYG8;F5H7A0;F5H198	DDB1
0.222186	0.214871	0.159629	0.0681892	0.112033							0.117682	0.163933	0.202182	0.468362	0.441639	P39656;E7EWT1	DDOST
0.0485151	-0.169063	-0.235586	-0.00513067	0.0415233							0.639814	0.465338	0.360833	0.862031	0.747638	P30046;B7Z522;A6NHG4;B5MC82;J3KQ18;H7C342	DDT;DDTL
0.0231845	0.101381	0.0276496	-0.0660573	0.0648829							0.758072	0.487287	0.627506	0.847744	0.638306	Q92499	DDX1
0.205267	0.0390683	-0.210505	-0.158518	-0.256003							0.144911	0.755232	0.43071	0.508334	0.130235	E9PIF2;Q13206	DDX10
0.00684379	0.120684	-0.275952	-0.250809	-0.0136546							0.837703	0.416084	0.264316	0.258473	0.977991	Q92841;H3BLZ8;Q92841-1;Q92841-3;Q92841-2;C9JMU5;G5E9L5	DDX17
0.228049	0.181421	0.126841	0.153481	0.095857							0.109245	0.235452	0.280558	0.171771	0.504947	Q9NVP1;H7C452	DDX18
-0.094341	-0.072938	0.0870011	0.235666	-0.115613							0.73412	0.776254	0.400595	0.047194	0.514019	Q9NUU7;I3L0H8;B4DRZ7;I3L352;H3BQK0;Q9UMR2-4;Q9UMR2-3;H3BMQ5;H3BTB3;H0YD26;Q9UHL0-2;E9PR46;J3QL17;Q9UHL0	DDX19A;DDX19B
-0.0996414	-0.063854	-0.123025	0.0113955	-0.133796							0.714486	0.808728	0.726936	0.765654	0.444835	Q9UHI6;B4DWV7	DDX20
-0.00684012	-0.078221	0.14104	0.323601	-0.205713							0.905729	0.757543	0.244394	0.00814938	0.228241	Q9NR30;Q9NR30-2	DDX21
0.102457	-0.0708605	-0.133306	0.00304089	-0.0596979							0.418766	0.783649	0.688592	0.814024	0.756688	Q9BUQ8;H0YI52;F8VVA2	DDX23
-0.225481	-0.136593	0.0590784	0.177407	0.186691							0.323362	0.562273	0.500696	0.121994	0.213706	G3V529;Q9GZR7;F5GYL3	DDX24
-0.0296101	0.14104	0.144308	0.0370308	0.0256526							0.984175	0.348083	0.236558	0.62354	0.825099	Q96GQ7	DDX27
0.0913276	-0.18254	-0.0517654	-0.197625	-0.333243							0.460337	0.428011	0.992174	0.389798	0.04696	O00148;O00148-2;K7EQN7;B1Q2N1;K7EPJ3	DDX39A
0.195663	0.133564	0.0729976	-0.085979	-0.0156951							0.162384	0.372193	0.449215	0.769413	0.968016	Q13838;Q13838-2;F8VQ10;Q5STU3;B4DP52;F6WLT2;F6UN21;F6TRA5;F6S4E6;H0Y400;F6UJC5;F6R6M7;B4DIJ6;F6QYI9;F6QWI5;F6U6E2;K7EN69;F6S2B7;E7EMX2;H0YCC6;K7ENP6;K7EL56;K7EIL8;F6SXL5;K7EN25	DDX39B
-0.248742	-0.119126	0.0103	-0.0637936	-0.014077							0.270245	0.618166	0.702926	0.856757	0.975926	O00571;O00571-2;B4DLA0;C9J8G5;D6RCM4;Q9NQI0-3;Q9NQI0-2;Q9NQI0-4;Q9NQI0	DDX3X
0.0630887	0.0384361	-0.0252064	0.0104934	0.0349198							0.575492	0.758186	0.865947	0.770836	0.779608	Q86XP3;Q86XP3-2;J3QRI2;J3KTK9	DDX42
0.0162253	-0.114964	-0.137957	-0.0555987	-0.0299784							0.791726	0.631835	0.671494	0.889531	0.898424	Q7L014;D6RJA6;H0Y9U3	DDX46
0.0710693	-0.201709	-0.0933172	0.0676662	-0.112381							0.541614	0.37804	0.841328	0.470777	0.526877	Q9H0S4;Q9H0S4-2;F5H1N9	DDX47
-0.377388	-0.572598	-0.222608	-0.47683	-0.0970389							0.0821931	0.009271	0.396057	0.0227536	0.590072	P17844;J3KTA4;B4DLW8;J3QRQ7;J3QSF1;J3KRZ1;J3KRX8;J3QR02;J3QRN5;J3QLG9;J3QR62	DDX5
0.0226164	0.122341	0.101516	0.1137	-0.126053							0.760803	0.410269	0.353691	0.285796	0.473628	Q9BQ39	DDX50
-0.197319	-0.0535986	0.103262	-0.0138294	-0.048845							0.396197	0.845787	0.34829	0.913698	0.807769	Q8TDD1-2;Q8TDD1;F8VRX4;H0YHH7	DDX54
-0.0295954	0.0899049	0.0687396	-0.173856	0.005019							0.984233	0.532553	0.464637	0.45972	0.928298	P26196	DDX6
-0.00189116	-0.0866299	-0.322514	-0.188381	-0.215739							0.881019	0.728055	0.177083	0.416188	0.205384	B7Z6B8;Q16698;E5RJG7;E5RFV2;E5RID6;E5RJD2;H0YAW3	DECR1
0.063848	-0.0660497	-0.217004	-0.163551	-0.320919							0.572226	0.800846	0.411886	0.492092	0.0559904	P35659;P35659-2;B4DFG0;D6RDA2;H0Y993;D6R9L5;H0Y8X0	DEK
0.052555	-0.0374288	0.127831	-0.0624598	0.103128							0.621682	0.904885	0.277923	0.862076	0.475912	Q96QD5-2;Q96QD5	DEPDC7
0.0661237	0.109829	-0.178045	-0.198651	0.366364							0.562491	0.455345	0.531861	0.386932	0.017116	B4E1G1;Q9BUN8-2;Q9BUN8;E5RGY0	DERL1
0.187198	-0.151635	-0.232082	-0.0579022	0.544189					+		0.179062	0.516183	0.370142	0.880297	0.000442691	Q9UBM7;E9PMT8;E9PM00;E9PJ54;E9PRL8;E9PQ71;E9PIP9;H0YE57;E9PLZ2	DHCR7
-1.31154	-0.388403	-0.599746	-0.418851	-0.341181	+						2.11e-10	0.0805507	0.00613801	0.0473471	0.041819	P00374;B4DM58;B4DDD2;C9JJ68;Q86XF0	DHFR
0.778209	0.117961	-0.354778	-0.0826447	0.0782	+						3.86e-07	0.425739	0.130631	0.782384	0.579154	Q9BTZ2-8;Q9BTZ2-4;Q9BTZ2;J3QST2;F5GWZ1;Q9BTZ2-3;H7BYG2;E2QRI3;Q9BTZ2-7;Q9BTZ2-2;Q9BTZ2-5;P0CG22;H0YNP7;F5H660;F6TD35;E9PFL3;Q6PKH6;Q6PKH6-2;H0YN69;D3YTE6	DHRS4
-0.0116316	-0.0461537	-0.0286974	-0.0484047	-0.079722							0.929739	0.87291	0.882414	0.918461	0.66532	O43143	DHX15
-0.179817	-0.114558	-0.11688	0.021764	-0.184777							0.446083	0.633176	0.750197	0.706891	0.281674	O60231;B0V0F8;Q5SQH5;B0V0F7;Q5JP46	DHX16
-0.181158	-0.407536	-0.242883	-0.238629	-0.125054							0.44214	0.0663207	0.34192	0.285443	0.477418	Q7Z478;H0Y8L1	DHX29
-0.24162	-0.223104	-0.245454	-0.141128	0.19415							0.285831	0.326713	0.335408	0.566549	0.196773	Q7L2E3-3;H7BXY3;Q7L2E3;Q7L2E3-2	DHX30
-0.0949111	-0.0907416	-0.0786702	-0.0921941	-0.144808							0.731999	0.713778	0.899154	0.74541	0.405661	Q9H2U1-3;Q9H2U1;E7EWK3;Q9H2U1-2;F5GZS0;H7C5F5	DHX36
-0.185852	-0.020355	-0.260809	-0.202389	-0.167588							0.428491	0.967858	0.298205	0.376602	0.33145	Q92620;B4DVG8;H3BV01;H3BQT9;J3KRT1;J3KTG2	DHX38
0.0479571	-0.0608035	-0.0295881	-0.0521842	-0.10009							0.642335	0.81971	0.886624	0.903246	0.577232	Q08211;Q08211-2	DHX9
-0.0414914	-0.240367	-0.306805	-0.663134	-0.239498				+			0.937401	0.288767	0.20373	0.00126661	0.157949	Q9NR28-2;Q9NR28;F5H796;F5GX50;F5GXT8;Q9NR28-3;F5GYH3;H7BZK7;F5H0Q4;H7BZQ7	DIABLO
0.0629368	-0.0681808	0.110363	0.188084	-0.11879							0.576146	0.793216	0.326879	0.103791	0.501543	E9PEZ3;O60610;H9KV28;E7ERW8;O60610-2;B9ZVX0;E9PHQ0;O60610-3;E7ET75;E7EMV0;B4E2I7;E5RJ79	DIAPH1
0.0609466	-0.0989381	0.148609	0.179766	-0.44044							0.584753	0.68562	0.226515	0.117772	0.00819877	Q9UNQ2;D6RCL3	DIMT1
0.302173	-0.0946799	-0.266706	-0.18254	0.321755							0.0384861	0.700197	0.284677	0.433393	0.035643	Q9P265;Q14689-3;Q14689-2;Q14689-4;Q14689-5;Q14689-6;Q14689;E9PER1	DIP2B
0.0986217	0.109427	0.0395597	0.0756694	0.329296							0.432835	0.456835	0.57784	0.434568	0.0316459	Q9Y2L1;G3V1J5;Q9Y2L1-2;F2Z2C0	DIS3
0.0367002	0.0382958	-0.0850069	0.0799753	0.0457087							0.694057	0.758842	0.874053	0.415772	0.727593	O60832;O60832-2;C9IYT0;H7C0M1;H7C2Q9;H7BZF2;H7C2Q2	DKC1
0.0650208	-0.213646	-0.252681	-0.206495	-0.122656							0.567199	0.348818	0.31754	0.365454	0.486575	Q9Y639-3;Q9Y639-1;Q9UFM8;Q9Y639-4;H7BXJ1;Q9Y639-5;F5GZD0;Q9Y639;H3BQ94;H3BU51;F5GYM7	DKFZp566H1924;NPTN
0.0014996	0.00394041	-0.127234	-0.139101	-0.31713							0.864155	0.923596	0.711148	0.573537	0.0590411	H0YDD4;P10515;F5H7M3;E9PEJ4	DLAT
-0.0278661	0.0234682	-0.109585	-0.130318	-0.169339							0.991049	0.82907	0.778106	0.604278	0.326134	B4DT69;P09622;E9PEX6;B4DHG0;F8WDM5;F2Z2E3	DLD
0.00496861	0.124262	-0.0640047	-0.0883467	-0.283747							0.846965	0.403593	0.957595	0.760241	0.0923274	P36957;B7Z5W8;Q86SW4;H0YJF9;G3V5M3;G3V3F0	DLST
-0.81572	-1.15051	-0.574186	-0.561643	-0.183089	+	+					9.47e-05	1.27e-07	0.00899843	0.00676579	0.286325	P31689;P31689-2;B7Z5C0	DNAJA1
-0.187822	-0.262374	-0.119322	0.0522768	0.178874							0.422835	0.244866	0.740923	0.544855	0.232552	P25685;B4DX52;M0R080;M0QYT3;M0QXK0;M0R1D6;M0QZD0;M0R128	DNAJB1
0.0371714	-0.198212	0.0119249	0.0911243	-0.118492							0.691861	0.386877	0.695722	0.36939	0.502705	Q9UBS4;H7C2Y5	DNAJB11
0.135994	0.32736	-0.377135	0.0361166	0.00351585							0.30757	0.0372373	0.104428	0.628411	0.935885	Q8IXB1-2;Q8IXB1;E7EP04;Q3B7W8	DNAJC10
-0.173677	0.0528332	0.0344271	-0.00145063	-0.0634167							0.464396	0.691864	0.599017	0.840337	0.739414	Q9NVH1-3;F5H1N1;Q9NVH1;Q9UMU8;Q5TH61;B4DGD5;Q9NVH1-2;B1AK20	DNAJC11
-0.125541	-0.096283	-0.117138	-0.0885922	-0.0829502							0.621446	0.694696	0.749215	0.759292	0.651003	O75165;H0Y8Q2;H0YA63	DNAJC13
-0.0899428	0.235114	-0.0664424	0.00228487	-0.209787							0.750545	0.12943	0.947857	0.818439	0.218744	Q13217	DNAJC3
-0.382824	-0.345409	-0.0384434	-0.253567	-0.129166							0.0775712	0.121605	0.928634	0.25262	0.461932	Q99615;Q99615-2;K7EPP7;K7ESP1;K7EIH8;K7ELJ8;K7EJE9;K7EK03;K7EJL5;K7EN19;K7EJV7;K7ER44;K7EJ24	DNAJC7
-0.0809346	-0.111329	-0.0174901	-0.0685665	-0.230846							0.784535	0.64388	0.829764	0.837778	0.174157	Q8WXX5	DNAJC9
-0.186968	-0.119087	-0.138712	-0.133195	-0.0881551							0.425282	0.618294	0.668737	0.594128	0.628191	O00429-4;O00429-5;O00429-3;G8JLD5;O00429-2;O00429;J3KPI2;O00429-6;B4DGC9;F8VZ52;B4DPZ9;F8W1W3;F8VUJ9;B4DDQ3;F8VR28;F8VYL3;H0YHY4;H0YI79	DNM1L
0.145156	0.0579009	-0.0275793	0.0168528	-0.0910181							0.280953	0.669041	0.877134	0.734532	0.615791	P50570-5;P50570;P50570-2;K7EPK9	DNM2
-0.734671	-0.789923	-0.428158	-0.514007	-0.456276	+	+					0.000459487	0.000306234	0.0601525	0.0136517	0.00612802	P26358;F5GX68;P26358-2;P26358-3;K7ENW7;K7EMU8;K7EJL0;K7EIZ6;K7ENQ6	DNMT1
0.152378	0.126385	-0.049442	-0.0253826	0.0284066							0.261104	0.396291	0.981077	0.98285	0.811512	O43598;H0Y8X4;O43598-2	DNPH1
-0.00228126	0.261471	0.0343144	-0.105613	0.0360461							0.882963	0.093289	0.599485	0.694447	0.774127	Q5QJE6;J3KP30	DNTTIP2
-0.136854	-0.0135527	0.40719	-0.049442	-0.0979496							0.582528	0.993025	0.00582589	0.914282	0.586225	Q96N67-4;Q96N67-3;Q96N67-5;Q96N67-2;Q96N67-6;Q96N67;H0Y7L2;Q96NI0;A2A369;Q8NF50-4;Q8NF50-3;Q8NF50-2;Q8NF50	DOCK7
0.332107	0.147111	-0.0785636	-0.101172	0.119954							0.0239051	0.329253	0.899578	0.711172	0.412376	O60762;Q5QPK2;H0Y368;E9PHH5;Q5QPJ9	DPM1
0.0284278	0.0662613	0.0807941	-0.0659062	0.0342862							0.733012	0.632055	0.421744	0.848345	0.782697	Q9NY33;G3V1D3;G3V180;Q9NY33-4;E9PQ14;Q9NY33-2;E9PPK9;E9PKK8;E9PNX5;E9PQF2	DPP3
0.0200576	-0.020399	-0.212492	-0.127234	0.0758065							0.773141	0.967695	0.424901	0.615245	0.589595	Q16555;Q16555-2;E5RFU4	DPYSL2
-0.304808	-0.134992	-0.0902884	-0.174263	-0.185425							0.16774	0.567293	0.853226	0.458467	0.279903	Q9Y295;F8WEE0;H0YI06	DRG1
-0.576196	-0.19215	-0.153936	-0.0928017	-0.148993							0.00652132	0.402494	0.61409	0.743076	0.39133	J3QKW7;A8MZF9;P55039;J3QRI9;J3QR71;J3QL90;J3KRL5;J3QKV7	DRG2
0.426533	0.118027	-0.0881857	-0.219623	-0.417887							0.00430513	0.425502	0.861506	0.331215	0.0122269	P15924;P15924-2	DSP
-0.267991	-0.00587656	-0.288082	-0.175925	-0.355774							0.231071	0.971613	0.23916	0.45337	0.0336053	Q03001;F8W9J4;E7ERU2;E9PEB9;J3QTQ0;E7ERU0;E9PHM6;Q03001-8;F6QMI7;Q03001-9;Q03001-10;H0YC82;E7ETB9;Q5T0V7;Q03001-13;Q6P0N6;Q03001-3;E7ESK0;E7ERX3;H0YAT7	DST
0.0234684	-0.159404	-0.0375916	-0.0388582	-0.0759381							0.756708	0.493168	0.924583	0.957012	0.682257	P60981;P60981-2;F6RFD5	DSTN
-0.0851523	0.167679	-0.111376	-0.18668	-0.194815							0.768565	0.270463	0.771226	0.421155	0.25508	P23919;H7BZ20;H7C312;G5E9E9;H7C3A4	DTYMK
-0.0588636	0.142413	-0.110168	0.198683	0.112086							0.869442	0.343765	0.775862	0.087925	0.441438	P51452;K7ES89;Q8IYJ9;K7ELG5	DUSP3
-0.41573	-0.385017	-0.32791	-0.271862	-0.39298							0.0539128	0.0833101	0.168558	0.216126	0.0186304	P33316-2;H0YNJ9;H0Y477	DUT
0.116764	0.169668	0.0786098	0.110697	0.0324534							0.368703	0.265185	0.429339	0.296113	0.791649	Q14204;H0YJ21	DYNC1H1
0.233397	0.27447	0.102053	0.338624	0.197865							0.101972	0.0787177	0.352023	0.00580155	0.188716	Q13409-6;Q13409-3;B7ZA04;Q13409-2;Q13409-5;Q13409;F8W8S0;E7EQL5;E7EV09;E9PGG1;E7EU01;E7EUM4;E7ERR6;E7ERH4;E7ET01;E7ETL8;E7EQU2;E7ESD3;E7EMU4	DYNC1I2
0.142348	0.187768	-0.103689	0.209641	0.0567222							0.288939	0.220413	0.800871	0.0736394	0.67576	Q9Y6G9;E9PHI6;C9JGM7;C9JLW1	DYNC1LI1
-0.100778	-0.405127	-0.0928017	0.0862402	-0.0722098							0.7103	0.0679897	0.84335	0.389299	0.699104	Q9NP97;B4DFR2;Q8TF09;B1AKR6;H3BNG9;H3BPA0;Q9NP97-2;Q7Z4M1;H3BQI1	DYNLRB1;DYNLRB2
0.302173	0.218967	0.385597	0.197488	1.76111					+		0.0384861	0.156443	0.00858496	0.0896095	2.6e-29	Q99848;H7C2Q8	EBNA1BP2
0.109895	0.146029	-0.2712	-0.106118	-0.102899							0.392255	0.33256	0.274652	0.692556	0.565525	Q15125;C9J719;C9JJ78	EBP
-0.660623	-0.335153	-0.471919	-0.503691	-0.339519	+						0.00170408	0.133485	0.0358023	0.0157817	0.0428542	B4DKB2;P42892-3;P42892-2;P42892-4;P42892;E9PJG1	ECE1
0.216858	0.115965	-0.36523	-0.372169	-0.297502							0.125785	0.432898	0.117808	0.0807814	0.0771333	Q13011;M0R248;M0QZW4	ECH1
-0.123481	-0.0613152	-0.182917	-0.194765	-0.243788							0.628654	0.817866	0.515947	0.397851	0.150349	P30084	ECHS1
-0.0238196	-0.0390213	-0.423023	-0.214265	-0.47291							0.991053	0.899036	0.0637508	0.344929	0.00447174	P42126-2;P42126;Q96DC0;H3BS70	ECI1;DCI
-0.117036	0.127039	-0.0434749	0.0793611	0.0628815							0.651427	0.394057	0.952601	0.418424	0.647411	Q5VYK3;J3KN16;R4GMY1;Q5VYK5;F6XAQ5;R4GMY3	ECM29;KIAA0368
-0.19108	-0.0292936	-0.0414468	-0.16779	0.0739573							0.413582	0.93484	0.942934	0.478628	0.597719	Q6P2E9;Q6P2E9-2;I3L2F4;I3L0V0;I3L3M2	EDC4
-0.353644	-0.234958	-0.227929	-0.360471	-0.100979							0.105064	0.300324	0.381372	0.0916458	0.573513	O60869;O60869-2	EDF1
-0.00175391	0.0466028	-0.0130576	-0.0947647	-0.0525732							0.880336	0.72031	0.809137	0.735552	0.790117	Q15075	EEA1
0.000764432	-0.0800574	0.187768	0.201947	-0.0223537							0.867806	0.751071	0.148791	0.0834524	0.93551	P68104;Q5VTE0;Q5JR01;A6PW80	EEF1A1;EEF1A1P5
0.0480967	-0.0853589	0.126577	0.000721115	0.0954519							0.641704	0.732487	0.281264	0.82759	0.506591	P24534;C9JZW3;F2Z2G2;F8WF65	EEF1B2
-0.0310393	-0.0170447	0.227556	0.143067	0.0310634							0.978543	0.980102	0.0925655	0.197669	0.798457	E9PK01;P29692;P29692-2;E9PRY8;E9PQ49;E9PI39;P29692-4;E9PPR1;E9PL12;E9PQZ1;E9PMW7;E9PIZ1;H0YCK7;E9PK06;E9PK72;H0YE58;H0YE72;E9PKK3;E9PNW6;E9PQC9;E9PJD0	EEF1D
0.0799072	-0.0364593	-0.0036691	-0.130634	0.105209							0.505296	0.908448	0.765897	0.60316	0.467777	O43324;O43324-2;D6RBD7;C9J1V9;H0YAL7;D6RCQ0	EEF1E1;hCG_2043275
-0.00073593	-0.025133	0.151989	0.136126	0.0295589							0.875267	0.950198	0.21884	0.21645	0.805843	P26641;B4DTG2	EEF1G
-0.0415137	-0.107446	0.168	0.0598399	-0.109974							0.937314	0.656848	0.185014	0.50774	0.536561	P13639	EEF2
0.0976782	0.0365667	0.20019	0.090447	-0.0852977							0.436338	0.766942	0.128967	0.372112	0.640672	H0Y843;A4FU69-3;A4FU69	EFCAB5
-0.107531	-0.216133	0.0656413	-0.213981	-0.177066							0.68561	0.342916	0.476041	0.345668	0.30334	Q96C19;H0Y4Y4;Q9BUP0-2;C9JTV4;Q8WYH2	EFHD2
0.113967	0.317767	0.214809	0.233949	0.210888							0.378185	0.0429484	0.10834	0.0486498	0.162393	Q7Z2Z2-2;Q7Z2Z2	EFTUD1
-0.16175	-0.179948	-0.153358	-0.0679842	-0.0822552							0.501139	0.435054	0.616128	0.840088	0.654075	Q15029-2;Q15029;K7EJ81;K7EP67;K7EJ74;K7EIT3;K7EIV5	EFTUD2
-0.190265	0.283981	0.174726	-1.41781	-0.166049				+			0.415886	0.0692763	0.172021	1.73e-12	0.336168	P00533;E9PFD7;Q504U8;P00533-4;P00533-3;P00533-2;C9JYS6;J3KTI5;P04626-3;P04626-2;H3BLT0;B4DTR1;J3QLU9;P04626-4;P04626;Q15303-4;Q15303-3;Q15303-2;Q15303	EGFR
-0.311578	-0.3807	0.0196949	-0.162388	0.00330722							0.15767	0.0869392	0.661663	0.495821	0.936939	Q9H4M9;C9JC03;C9J2Z4;C9JDQ8;C9JIJ3;C9IZH1	EHD1
-0.125888	-0.563433	-0.352133	-0.0090161	-0.112179							0.620238	0.0104857	0.134042	0.885049	0.527689	Q9NZN4;B4DNU6	EHD2
-0.0873961	0.0692898	-0.253584	-0.121212	0.0297568							0.760109	0.618876	0.315353	0.636909	0.80487	P47813	EIF1AX
-0.0118134	0.151469	0.171911	0.207518	0.244156							0.930652	0.316153	0.177373	0.0762473	0.107771	B4DQ14;Q9BY44;F8WAE5;B4DF96;C9IZE1;Q9BY44-2;H7C5R5;H7C5Q3;F8WF18;F8WAT3	EIF2A
-0.0506219	-0.134738	-0.163971	0.0753957	-0.00492797							0.901594	0.56809	0.579185	0.435779	0.978594	P19525;P19525-2;F8WBH4;C9JZT2	EIF2AK2
-0.209428	0.172167	0.229711	0.0659858	0.0811351							0.363741	0.258655	0.0900912	0.478586	0.566472	J3KMX9;Q14232;B4DGX0;H0YGG4;F5H0D0	EIF2B1
-0.0967457	-0.170508	-0.120945	-0.149281	-0.0237537							0.72519	0.461253	0.734783	0.538863	0.928688	Q9UI10-3;Q9UI10;Q9UI10-2;E7ERK9;H7C2L8;F8W8L6	EIF2B4
0.0253194	0.105008	0.126577	0.0175727	0.155879							0.747836	0.473429	0.281264	0.730458	0.294726	E9PC74;Q13144;C9JRD9	EIF2B5
0.0372275	0.0330176	0.0736147	0.0204844	0.0229147							0.691599	0.783647	0.447004	0.714058	0.83866	P05198;G3V4T5;H0YJS4	EIF2S1
0.0443381	0.152183	0.182184	0.183645	0.0681342							0.65879	0.314039	0.158426	0.111078	0.623631	P20042	EIF2S2
-0.141669	-0.137561	-0.0202893	-0.0835539	0.031748							0.566318	0.559249	0.842852	0.778841	0.795102	P41091;Q2VIR3;Q2VIR3-2;F8W810;H7BZU1	EIF2S3;EIF2S3L
-0.162711	-0.0484122	0.0980154	0.0188477	-0.0226541							0.498124	0.864664	0.364672	0.72326	0.934046	Q14152;F5H335	EIF3A
-0.113473	-0.118907	0.0182924	-0.0466454	0.0542582							0.66416	0.618883	0.667762	0.925553	0.687234	P55884;P55884-2;C9JZG1;C9JQN7	EIF3B
-0.112966	-0.0705953	0.0799071	-0.0662763	-0.0552165							0.66598	0.784594	0.424819	0.846873	0.777666	Q99613;B5ME19;H3BRV0;H3BPE4;H3BPE3;H3BTY8	EIF3C;EIF3CL
-0.0613906	-0.0544372	-0.0066662	-0.0797906	-0.0116389							0.859624	0.842742	0.779628	0.793535	0.987847	B4DVY1;O15371;B0QYA4;B0QYA3;B0QYA5;B0QYA6;B0QYA7;B0QYA8	EIF3D
-0.152973	-0.195897	0.0701832	-0.124566	0.0346524							0.52913	0.392798	0.459375	0.624804	0.780911	P60228;E5RGA2;H0YBR5;E5RHS5;E5RIT4;H0YAW4;E5RII3;E5RIP5;E5RJ25;H0YBP5	EIF3E
-0.120514	-0.00813082	0.0426443	0.0344271	0.00992051							0.639097	0.98266	0.565285	0.637455	0.903607	O00303;B3KSH1;B4DEW9;H0YDT6;E9PQV8	EIF3F
-0.111415	-0.101443	0.0496517	-0.104147	-0.0265283							0.671562	0.677097	0.537261	0.699954	0.915182	O75821;K7ER90;K7EL20;K7ENA8;K7EP16;K7EL60	EIF3G
-0.269686	-0.101196	0.00431443	0.0466518	-0.0199893							0.227826	0.677938	0.729688	0.573307	0.947044	O15372;B3KS98;E5RJT0;E5RGU4;E5RHC7;E5RH59;E5RFW7;E5RFH0	EIF3H
-0.0141207	-0.113715	-0.00297501	-0.042078	0.0660547							0.942239	0.635963	0.762727	0.943994	0.633	Q13347;Q5TFK1	EIF3I
0.0454291	0.149194	0.0497003	0.200818	0.101852							0.653812	0.322949	0.537069	0.0849782	0.480942	O75822;B4DUI3;F5H425;H0YLP3;H0YGJ7	EIF3J
-0.280965	-0.163623	0.0246742	-0.11182	-0.0289697							0.207055	0.480903	0.640194	0.671318	0.903319	K7ERF1;Q9UBQ5;K7ES31;K7EMQ9;B7ZAM9;K7EQM4;K7EK53	EIF3K
-0.111828	-0.00506552	0.0983521	0.0257376	-0.0404821							0.670074	0.96764	0.363607	0.684805	0.847711	Q9Y262-2;Q9Y262;B0QY89;B0QY90;C9JHP4;C9K0Q7;H7C3A0;H0Y7E6	EIF3L
-0.0988531	-0.105271	0.0889558	0.0476082	0.0106797							0.717394	0.664155	0.394069	0.56842	0.89979	Q7L2H7;J3KNJ2;B4E2Q4;H0YCQ8;E9PN86;E9PRY0;E9PRI2;E7ESM3	EIF3M
-0.432825	-0.0721263	0.100978	-0.139037	-0.0298163							0.0442206	0.779141	0.355366	0.573757	0.89921	P60842;J3KT12;P60842-2;J3QS69;J3KTB5;J3QL43;J3KSZ0;J3QR64;J3QLN6;J3KS25;J3QKZ9;B4E102;J3QL52;J3KS93;J3KSN7;J3KT04;J3QQP0;E7EMV8;E9PBH4;F8WE11	EIF4A1
0.0463513	-0.0894438	-0.0414839	-0.0603596	0.0523047							0.649615	0.718274	0.943111	0.870464	0.696383	P38919;I3L3H2	EIF4A3
-0.109157	-0.0968691	-0.0328978	0.0565835	0.135863							0.679717	0.692688	0.902295	0.523556	0.357192	P23588;E7EX17;F8VX11;F8W0K0;F8VSC7;F8VP89;B4DS13;F8VYE9;F8VRU1	EIF4B
0.0432046	0.0396788	0.0269134	-0.014383	0.02544							0.663979	0.752382	0.630635	0.917001	0.82615	P06730;P06730-2;P06730-3;D6RBW1;H0Y8J7;D6RFJ3;D6RHE2;H0Y8X3;A6NMX2	EIF4E
-0.0367701	-0.209478	0.0405419	0.175812	0.0913276							0.955971	0.358854	0.573828	0.124916	0.523494	Q04637-5;E7EX73;Q04637-4;E9PGM1;Q04637-3;E7EUU4;Q04637;Q04637-8;Q04637-9;Q04637-6;Q04637-7;C9JF13;C9J6B6;C9K073;C9J2Z7;H7C044;H7C0V6;F8WCF2;C9JHW9;C9JWH7;C9J556;REV__Q8NEG2-2;C9JSU8;C9JWW9;REV__Q8NEG2;REV__F5H7J8;REV__C9JQZ6;REV__J3KQX6	EIF4G1
-0.0915714	0.0598399	0.108826	0.0364681	0.00310559							0.74445	0.660387	0.331441	0.626536	0.937957	P78344;D3DQV9;P78344-2;H0Y3P2;H0YCH5;E9PKF8;H0YD77;H0YEC5;H0YE22;H0YE44;H0YCF8	EIF4G2
-0.167612	-0.297821	-0.112896	-0.292148	-0.0689222							0.48289	0.184398	0.7654	0.18028	0.714083	F5H8J4;F5H564;Q504Z1;O43432;O43432-3;Q5SWD0;Q5SWD1	EIF4G3
-0.209653	-0.0989767	-0.0265357	-0.0695655	0.0231845							0.363153	0.685488	0.872211	0.833817	0.837322	Q15056-2;Q15056	EIF4H
0.0424132	0.176259	0.271784	0.568275	0.119821				+			0.667611	0.248207	0.0515593	7.27e-06	0.412857	P55010;H0YLZ1;H0YN40;H0YMJ8;H0YM54;H0YK11;H0YK29	EIF5
0.027147	0.100709	-0.0258158	0.103733	0.0114385							0.739109	0.489882	0.868817	0.320988	0.895978	I3L397;P63241;I3L504;P63241-2;Q6IS14;F8WCJ1;C9J7B5;C9J4W5;Q9GZV4	EIF5A;EIF5AL1;EIF5A2
0.0740944	0.0228365	0.016639	0.0766959	0.0690834							0.529038	0.832098	0.67498	0.430044	0.619374	O60841	EIF5B
-0.10576	0.125717	-0.0241204	-0.103883	0.0936277							0.692053	0.398579	0.860835	0.700945	0.514032	P56537;B7ZBH1;P56537-2;F8WD20;F8WDS6	EIF6
-0.247328	-0.234083	-0.0670167	-0.435037	-0.101273							0.273291	0.30222	0.945564	0.0388892	0.572286	G5E9D5;Q9BQ52;Q9BQ52-4;E7ES68;Q9BQ52-2;Q9BQ52-3;J3QRS2;J3QL08;H7C2I4;J3QLK4	ELAC2
0.0126259	0.0140695	-0.136918	-0.0723159	-0.190742							0.80929	0.874344	0.6753	0.822934	0.265653	Q15717;B4DVB8;M0QZR9;M0R055;B1AM48;Q12926-2;Q12926;P26378-4;P26378-2;P26378-5;B1APY9;P26378;P26378-3;B1APY8;B1AM49	ELAVL1
-0.202821	0.413892	-0.0330602	-0.182311	0.038703							0.381238	0.00892667	0.903065	0.434076	0.761242	Q9BW60-2;Q9BW60	ELOVL1
-0.213705	0.0872184	-0.274337	-0.553723	-0.115543							0.352687	0.543449	0.267798	0.00763172	0.514298	Q9NYP7-3;E2QRH7;Q9NYP7;Q9NYP7-2	ELOVL5
0.132577	-0.0476068	-0.191969	0.162081	0.0200079							0.317914	0.867603	0.487049	0.152371	0.85311	Q8N766-4;Q8N766-2;Q8N766;Q8N766-3;Q5TG59;H7C4E3	EMC1
-0.125998	-0.0876644	-0.146891	-0.0207063	0.0487942							0.619854	0.724454	0.639137	0.954814	0.712933	Q15006;E5RGJ2;H0YAS9	EMC2
0.207393	0.339571	-0.14417	0.124593	0.287118							0.141245	0.0309135	0.648923	0.250434	0.0599637	Q9P0I2-2;Q9P0I2;C9JLM9	EMC3
0.0035735	0.202136	-0.340231	0.20645	0.0926134							0.85387	0.188942	0.150249	0.0775886	0.518193	H0YDT8;Q9NPA0;H0YDX2	EMC7
0.0505086	0.0863761	-0.164359	0.0212594	-0.00767394							0.630838	0.546887	0.577854	0.709714	0.992502	P50402;Q5HY57;F8WEQ1	EMD
-0.0843644	-0.187551	-0.0583227	-0.0114862	0.0557509							0.771541	0.414591	0.980317	0.899735	0.680274	Q92979	EMG1
0.409853	0.147763	-0.0880017	-0.0118352	0.0782683							0.00596743	0.327274	0.862232	0.901813	0.578858	Q9HC35;B5MBZ0;Q9HC35-2;F2Z2B5	EML4
0.0903793	-0.179188	0.113634	0.040682	-0.0935788							0.463983	0.43713	0.317311	0.604252	0.604792	Q8N8S7-2;Q8N8S7	ENAH
-0.0201941	0.150625	-0.0310098	-0.0190242	-0.00123399							0.972793	0.318665	0.893351	0.944742	0.959895	P06733;P06733-2;K7EM90	ENO1
-0.0579472	-0.154875	-0.400168	0.155102	0.049115							0.873007	0.506515	0.0819851	0.167981	0.711415	O43768-6;O43768-5;O43768-2;O43768;O43768-9;O43768-7;O43768-3;O43768-4;A6NMQ3;C9JUF4;Q5T5H1;H3BQ52	ENSA;ARPP19
0.266217	0.076217	0.415813	0.107085	-0.280019							0.0653871	0.589191	0.00496883	0.308848	0.0968343	Q9H4G0-4;Q9H4G0-2;Q9H4G0;Q9H4G0-3;H7C2K6;Q4VXN0;H0Y482;Q4VXN6;Q4VXN5;Q4VXN1	EPB41L1
0.404794	0.0829069	0.0641931	-0.325684	0.147893							0.00657523	0.561163	0.481423	0.131003	0.318713	P07099;B1AQP9;B1AQP8	EPHX1
0.123534	0.0488848	0.596267	0.182756	-0.0620681			+				0.34637	0.709844	0.000100505	0.112586	0.745664	P58107	EPPK1
-0.0312309	0.15672	-0.098019	0.0816123	0.184725							0.977787	0.300828	0.82293	0.408754	0.218339	P07814	EPRS
-0.215454	0.0605525	0.119489	0.140648	-0.0641857							0.348227	0.657218	0.300644	0.204074	0.735858	Q9NZ08;Q9NZ08-2;H0Y9X5	ERAP1
-0.243916	-0.0670318	-0.0985442	-0.502689	-0.120098							0.280741	0.797327	0.820881	0.0160034	0.49645	G8JLD3;Q8IUD2-3;Q8IUD2;Q8IUD2-4;Q8IUD2-2;K7EPP6;Q8IUD2-5;K7EP25;K7EPD6	ERC1
-0.0800956	0.0164036	0.110631	0.461004	0.0376353				+			0.787723	0.863056	0.32609	0.000234076	0.766413	Q969X5-2;Q969X5;H0YBZ3	ERGIC1
0.0204844	0.0467006	-0.0768432	-0.0614357	-0.0550816							0.771079	0.719861	0.906412	0.866164	0.7783	P84090;G3V279	ERH
-0.243173	0.0258935	-0.0263373	-0.139268	0.123335							0.282382	0.817473	0.871275	0.572961	0.400243	E5RHW4;O94905;E5RJ09;O94905-2;O94905-3	ERLIN2
-0.0493599	-0.0896127	-0.256821	0.155879	0.0608706							0.906533	0.717688	0.307591	0.166186	0.656613	Q96HE7;G3V3E6;G3V2H0;G3V5B3;G3V503;Q5TAE8;Q86YB8	ERO1L
-0.106063	-0.107531	-0.271679	-0.0482779	0.178555							0.69095	0.656561	0.273598	0.918972	0.233345	P30040;F8VY02;F8W1G0;P30040-2	ERP29
-0.0852365	-0.0286312	-0.052132	0.00986312	0.0734774							0.768247	0.937283	0.993925	0.774464	0.599836	Q9BS26	ERP44
-0.0682716	0.0801801	-0.010534	0.0246105	0.038998							0.833005	0.572509	0.79745	0.691043	0.759816	P10768;H7BZT7	ESD
-0.0242012	0.0824301	-0.0677574	0.111699	-0.00179731							0.992975	0.56314	0.942607	0.292645	0.962745	Q9BSJ8;Q9BSJ8-2;F8VZB1	ESYT1
0.170694	0.177025	0.0758065	-0.179596	0.107621							0.215183	0.246285	0.439203	0.442219	0.458441	H7BXI1;A0FGR8-2;A0FGR8-6;A0FGR8;A0FGR8-4;F2Z3K9;A0FGR8-5	ESYT2
-0.100724	-0.35631	0.0519288	0.0168671	0.0827708							0.710499	0.109901	0.528307	0.734451	0.559462	P62495;Q96CG1;B7Z7P8;D6RCB3;I3L492;D6RJE8	ETF1
-0.0342342	-0.267991	-0.387553	-0.324898	-0.68074					+		0.965956	0.234453	0.0937364	0.132024	3.84e-05	P13804;P13804-2;H0YLU7;H0YL12;H0YK49;H0YNX6;H0YKF0;H0YL83;H0YM12;J3KN60	ETFA
0.126709	-0.0516982	-0.208394	-0.0919096	-0.380249							0.336201	0.852694	0.436927	0.746503	0.0229176	P38117;P38117-2;M0QY67	ETFB
0.213503	0.115166	0.238114	-0.0822399	0.0876665							0.131108	0.435784	0.0809458	0.783963	0.538737	O95571;M0QXB5;M0QY80;M0QX80	ETHE1
-0.110565	0.167165	0.0446669	0.0324817	-0.116856							0.674624	0.271838	0.557124	0.647937	0.509117	Q01844-6;B0QYK0;Q01844-3;Q01844;Q01844-5;H7BY36;Q01844-2;C9JGE3;F8WC90;Q01844-4	EWSR1
0.00158601	0.268195	0.0225453	-0.0314226	0.256528							0.863726	0.0855026	0.649337	0.987113	0.0916337	Q96KP1;G8JLK9	EXOC2
0.0974085	0.0674321	0.071701	-0.248476	-0.0776042							0.437343	0.626946	0.45388	0.263497	0.674779	Q96A65;B7Z321;F5GZT1;Q96A65-2;B7Z4J9	EXOC4
-0.146859	0.0507594	-0.0752692	-0.464266	0.00762616							0.54909	0.701287	0.91267	0.0268455	0.915155	Q9UPT5-2;Q9UPT5-5;Q9UPT5-1;Q9UPT5-6;Q9UPT5;B4DJ07;B5MCY9;K7ERQ5;Q9UPT5-4	EXOC7
-0.176202	0.0114813	0.0842683	-0.255443	0.0078198							0.456816	0.88689	0.409827	0.248691	0.914179	Q01780;B4DKG8;Q01780-2;K7EJ37	EXOSC10
-0.0613905	0.0268142	0.222001	-0.0748057	-0.179073							0.859624	0.813081	0.0991972	0.813111	0.297596	Q9NPD3;E9PPI9;E9PI41	EXOSC4
0.149519	0.0898371	0.0943036	0.0455827	-0.216887							0.268841	0.532827	0.376547	0.578793	0.202876	D6RIY6;Q06265;Q06265-2;D6R905;Q06265-3;Q06265-4;D6RAP4;H0Y9L5;D6RA17	EXOSC9
0.207768	0.107755	0.282499	0.128689	-0.0132177							0.140607	0.463076	0.0443316	0.237959	0.980126	P15311;E7EQR4	EZR
0.187388	-0.29822	-0.353994	-0.0157679	-0.0741221							0.178674	0.183787	0.131635	0.92527	0.690444	Q9UNN5;B1ANM7;Q9UNN5-2;B4DEJ6;B3KT28	FAF1
0.0882095	0.108558	-0.0211307	-0.0422711	0.0484455							0.472386	0.460073	0.846795	0.943214	0.714585	Q96CS3	FAF2
0.0290005	0.208143	0.148153	-0.159734	-0.0023102							0.730292	0.176816	0.227564	0.504384	0.965341	Q6P587;Q6P587-2;Q6P587-3	FAHD1
0.000930126	-0.174524	-0.23511	0.0518593	0.0736147							0.866983	0.450001	0.362088	0.546942	0.59923	Q9NZB2;Q9NZB2-6;Q9NZB2-4;Q9NZB2-2;Q9NZB2-5;H7C0T0;Q5T035	FAM120A
0.0462814	-0.169217	-0.0857952	-0.258054	-0.193932							0.649933	0.464902	0.870938	0.243294	0.257347	Q96TA1-2;Q96TA1	FAM129B
-0.265223	-0.356624	-0.813347	-0.550845	-0.5601			+		+		0.236442	0.109578	0.000138022	0.00797007	0.000732038	F8W7Q4;Q96A26;E9PH05	FAM162A
-0.0368959	0.143524	0.00857292	-0.228867	0.100372							0.955476	0.340298	0.710612	0.308391	0.486809	Q5SNT6;F8W7U3;Q641Q2;J3KP36;Q9Y4E1-3;Q9Y4E1-6;E7ESD2;Q9Y4E1-2;Q9Y4E1;Q9Y4E1-4;Q641Q2-2;Q9Y4E1-5;B1AP61;F5GY39;Q5SRD0	FAM21B;FAM21A
0.0385275	-0.12089	-0.0250008	-0.0902192	0.248499							0.685555	0.612413	0.864979	0.753011	0.101868	Q9NUQ9;Q9NW21;E5RI16;E5RJE1;E5RIR8;E5RJL8;E5RGI7;Q9H0Q0;E5RK61;E5RFS4;E5RHU5	FAM49B
-0.318488	-0.0251403	-0.098745	-0.115324	0.0731348							0.147871	0.950171	0.820097	0.658394	0.60135	Q14320;B0S8I6;Q9Y247	FAM50A
-0.881906	-1.25887	-0.661239	-0.588097	-0.362251	+	+					2.33e-05	7.24e-09	0.00229796	0.00447663	0.0304279	Q9NVI1-2;Q9NVI1-1;Q9NVI1;F8W7R3;H3BP78;H3BQE2;H3BT54;H3BMG4;Q9NVI1-4;H3BS60	FANCI
0.03492	-0.0312752	-0.0821101	-0.0459526	-0.0129994							0.702376	0.927533	0.885514	0.928348	0.981194	B4E363;Q9Y285;K7ER00;K7ER16;K7EPH2;K7EK06;K7ERS0	FARSA
0.103195	0.00530656	-0.0148349	-0.0158336	-0.0301183							0.416087	0.916932	0.817392	0.925662	0.897745	Q9NSD9;F5H6Y1	FARSB
0.127039	-0.221093	-0.194691	-0.0186953	0.218595							0.335153	0.331335	0.478535	0.942773	0.148176	P49327;J3KTF0	FASN
-0.0583002	-0.0535161	-0.00507276	0.005019	-0.0149077							0.871633	0.846086	0.772319	0.802499	0.971865	P62861;E9PR30	FAU
0.0461418	0.00022356	0.0631577	0.00624046	-0.0297206							0.650568	0.941753	0.485292	0.795405	0.899674	P22087;M0QXL5;M0R299;M0R2Q4;M0R0P1;M0R2U2;M0R1H0;M0R2B0	FBL
-0.219404	0.01681	0.100843	0.0447648	0.284159							0.33829	0.861094	0.355785	0.583007	0.0625644	Q96ME1-4;Q96ME1-2;H0Y6I6;F5H4Z4;Q96ME1;Q96ME1-3	FBXL18
0.0424342	-0.0137712	-0.161686	0.1783	0.145482							0.667514	0.992216	0.587052	0.120382	0.326198	P14324-2;P14324	FDPS
0.206018	-0.15563	-0.0854431	0.076217	0.016532							0.143608	0.504277	0.872329	0.432151	0.870453	P39748;P39748-2;I3L3E9;F5H1Y3	FEN1
-0.155655	-0.0240764	0.0703206	0.0141124	-0.0851447							0.520495	0.954101	0.458876	0.750109	0.641344	Q96AC1;Q96AC1-3;Q96AC1-2;H0YJ34;G3V281;G3V5R2;G3V3J0;H0YJB6;G3V1L6;Q9BQL6-4;Q9BQL6-2;Q9BQL6;G3V379	FERMT2
-0.0284472	0.0346383	-0.0523638	-0.0616465	-0.0810795							0.988758	0.776006	0.995032	0.865322	0.659284	P07954-2;P07954	FH
0.351515	-0.0228593	0.0975434	0.259068	-0.0772085							0.0172561	0.958599	0.366169	0.0307313	0.676552	Q14192;J3KNW4;C9J3S8;F8WDA8;Q5TM15	FHL2
0.0125686	0.0365456	-0.114269	-0.0632585	0.111966							0.80957	0.767041	0.760148	0.85889	0.44189	Q6UN15-3;Q6UN15-5;Q6UN15;Q6UN15-4;H0Y8P7	FIP1L1
0.0672257	0.0380147	-0.0827439	-0.00872582	-0.183179							0.557805	0.760157	0.883004	0.883326	0.286076	Q9Y3D6	FIS1
-0.29373	0.0497701	0.0752245	-0.0153305	0.268554							0.185247	0.705798	0.441266	0.922657	0.0778669	Q9NYL4-2;F8VU90;Q9NYL4;H0YHM7	FKBP11
-0.17314	-0.100012	-0.311229	-0.0541451	-0.234049							0.466018	0.68196	0.195947	0.895366	0.168017	Q5T1M5-2;Q5T1M5;Q5T1M5-3	FKBP15
0.0116388	0.0999683	0.0457225	-0.0804387	-0.0194628							0.814124	0.492746	0.552888	0.790999	0.949613	P62942;Q5W0X3;Q1JUQ5	FKBP1A
0.0778582	0.0608084	-0.119448	-0.112966	-0.04291							0.513601	0.656081	0.740449	0.667079	0.83607	Q00688;G3V5F2	FKBP3
-0.00374151	-0.149817	-0.0636052	0.0730661	-0.0489195							0.890246	0.521647	0.959192	0.446167	0.807415	Q02790;F5H1U3;H0YFG2;F5H120	FKBP4
-0.593866	-0.244343	-0.0823391	-0.110433	-0.184162							0.00499042	0.280466	0.884607	0.67646	0.283362	O95302;B7Z6H3;B7Z230;B7Z1G9;Q75LS8;C9J4P8	FKBP9
0.121679	0.0191825	0.0250926	0.0359054	0.093763							0.352403	0.849654	0.638403	0.629539	0.513478	Q13045;Q13045-2;Q13045-3;J3KS54;J3QQQ2;J3QLR6;K7EQZ7;J3QQU5;J3KT47;J3KS39;K7EP37;K7EP27	FLII
-0.0162712	0.0990932	0.278877	0.390558	0.0343567				+			0.95305	0.496143	0.0466728	0.00163647	0.782353	P21333-2;P21333;Q5HY54;E9PHF0;F8WE98;H0Y5C6;H0Y5F3;H7C2E7	FLNA
-0.0731428	0.699729	0.657183	0.190362	-0.0732871		+	+				0.814273	1.24e-05	2.1e-05	0.100202	0.69422	Q14315;Q14315-2	FLNC
-0.167928	0.238909	-0.172539	-0.397581	-0.0882394							0.481917	0.123641	0.55014	0.0607665	0.627824	O75955;B0V109;B4DVY7;A2AB13;B0S8A9;A2AB11;B0V2I8;A2AB12;A2AB10;B0V114;B0V113;B0V2J0;B0V112;B0V110;B0V111;A2AB09	FLOT1
-0.153342	0.139077	-0.0967303	-0.328833	0.12254							0.527938	0.354317	0.827963	0.126973	0.403076	Q14254;J3QLD9;E7EMK3	FLOT2
-0.0563187	0.0590784	-0.109297	0.026453	-0.0617368							0.879349	0.66378	0.779214	0.680856	0.747202	A8MQB8;Q06787-8;G3V0J0;Q06787-2;G8JL90;Q06787-6;Q06787-4;Q06787-5;Q06787-7;Q06787-3;Q06787;G8JLE9;F8W871;Q8IXW7	FMR1
0.0831111	-0.570807	-0.0320125	-0.692257	-0.464285				+			0.492454	0.00949795	0.898099	0.000748144	0.00527168	P02751-17;P02751-3;P02751;P02751-6;P02751-5;P02751-7;P02751-15;P02751-10;F8W7G7;P02751-9;P02751-14;P02751-8;P02751-13;P02751-11;P02751-4;P02751-12;H0Y7Z1;P02751-16;P02751-2;H0Y4K8	FN1
-0.0291905	-0.0194628	-0.035217	-0.00670966	-0.0402002							0.985829	0.971157	0.913298	0.871372	0.849064	P85037;P85037-2	FOXK1
-0.0830343	-0.379123	-0.0229766	-0.164141	0.0753957							0.776573	0.0882963	0.855458	0.490207	0.591395	Q16658;J3KNT0;C9JFC0;H7BYX5;C9JPH9	FSCN1
-1.35117	1.14202	-0.598217	-0.260956	0.467123	+	+					5.78e-11	1.35e-12	0.00628282	0.237395	0.00249511	P02794;G3V192;G3V1D1;E9PRK8;E9PKY7;E9PPQ4;E9PQR3;E9PKM5;E9PK45	FTH1
-1.81173	0.0750534	-0.926235	-1.39331	0.45586	+		+	+		+	1.1e-18	0.594131	1.2e-05	4.19e-12	0.00315291	P02792	FTL
-0.0246854	-0.136696	-0.0445608	-0.023541	-0.100662							0.995415	0.56195	0.957779	0.971805	0.574838	Q8IY81;J3KS36;J3QSE2;J3QRS5;J3QR05;J3KS74	FTSJ3
0.0666059	-0.0796762	-0.0431033	-0.0337024	-0.108892							0.560438	0.752413	0.950829	0.97788	0.54094	Q96AE4;Q96AE4-2;E9PEB5;B4DT31;C9JSZ1	FUBP1
-0.0604499	-0.102721	-0.274756	-0.00445037	-0.100801							0.863276	0.672768	0.266892	0.858012	0.574256	Q96I24;Q96I24-2	FUBP3
-0.0273588	-0.0338576	-0.134192	-0.0458112	-0.0908568							0.993049	0.918021	0.685321	0.928919	0.616486	P35637-2;P35637;H3BPE7	FUS
-0.125085	-0.173295	-0.0366368	-0.0662386	0.0120035							0.623039	0.453427	0.920043	0.847023	0.89314	P51114-2;B4DXZ6;P51114;E7EU85;E9PFF5;P51114-3;C9JZE0;C9JY20;C9JAJ4	FXR1
-0.646315	-0.613498	-0.43374	-0.504315	-0.203676							0.00216373	0.00524459	0.0564337	0.015645	0.233097	Q13283;F5H4D6;E5RIZ6;E5RH42;Q5HYE9;E5RJU8;E5RI46;E5RIF8;E5RH00	G3BP1
-0.502311	-0.389933	-0.285776	-0.219891	0.195411							0.0185075	0.079328	0.243807	0.330536	0.194011	Q9UN86-2;Q9UN86;D6RAC7;D6RB17;D6RGJ4;D6RBM9;D6REX8;D6RBR0;D6RE13;D6RBW8;D6R9X5;D6R9A4	G3BP2
0.0892269	-0.105124	-0.150841	0.00737482	0.134418							0.468435	0.664651	0.625038	0.788831	0.362003	P11413;P11413-2;P11413-3;E9PD92	G6PD
-1.05475	-0.500871	-0.818096	-0.649605	-0.0861245	+		+	+		+	3.68e-07	0.0232568	0.000125307	0.00160636	0.63705	O14976;E9PGR2;D6RAW3;D6RF16;D6RAQ7;D6RE78;H0Y8H5	GAK
0.0927488	0.0681892	0.119954	0.0281448	-0.013975							0.454903	0.623652	0.299347	0.671553	0.976424	P51570;B4E1G6;K7ERJ9;K7ERN9;K7EII7	GALK1
-0.389489	-0.0549167	0.116165	-0.206021	0.19818							0.0721951	0.841002	0.310032	0.366732	0.188045	Q10471;G3V1S6;B7Z8V8	GALNT2
0.190552	0.122341	-0.00620245	0.248414	-0.0207941							0.172308	0.410269	0.777499	0.0374873	0.943116	Q14697;F5H6X6	GANAB
0.120485	0.15866	0.0443241	0.0708015	0.129877							0.35632	0.295293	0.558504	0.456398	0.377388	Q14697-2;E9PKU7;E9PNH1;H0YFL4;E9PRF8	GANAB
-0.00521757	0.0768326	-0.0167382	-0.00106083	0.016639							0.897616	0.586586	0.826256	0.838046	0.869918	P04406;P04406-2;E7EUT5;O14556	GAPDH
0.175429	-0.0131669	-0.0941716	-0.0257497	0.153416							0.204322	0.994452	0.837978	0.985052	0.301989	Q14C86-4;Q14C86-5;Q14C86-2;Q14C86;Q14C86-6;F8W9S7;Q14C86-3;C9IZ08;B0QZ65;B4DGD8;H0Y4E7;H0Y7I9;C9IZX9	GAPVD1
0.024887	0.0755121	0.0262406	-0.0995253	-0.321955							0.749906	0.592182	0.633501	0.717412	0.0551789	Q9NY12-2;Q9NY12	GAR1
0.0434145	0.259664	-0.0128246	0.328205	0.314522							0.663016	0.0954749	0.808056	0.00735258	0.0398734	P41250	GARS
-0.0744638	-0.0355792	-0.114925	0.0167104	-0.0108028							0.809211	0.911685	0.757643	0.735339	0.991936	P22102;B4DJ93;P22102-2;F8WD69;C9JBJ1;C9JTV6;C9JZG2;C9JKQ7;H7C489;H7C366;H7C5I9	GART
-0.325955	-0.0633187	-0.305566	0.323889	-0.225818							0.137813	0.810652	0.20595	0.00809732	0.18413	Q8WXI9	GATAD2B
-0.269147	-0.0238637	-0.0294776	-0.348831	0.128425							0.228855	0.954887	0.886102	0.103593	0.382387	J3KQG4;P04062-2;P04062;F5H241;J3KQK9;P04062-3	GBA
0.179129	-0.000411269	0.143002	0.203326	0.22546							0.196115	0.944857	0.239669	0.0816192	0.136332	Q04446;E9PGM4	GBE1
-0.0299784	0.0298628	-0.153984	0.242328	0.236523							0.982723	0.79858	0.61392	0.0418856	0.1188	Q92538	GBF1
0.119157	0.292134	0.130404	0.576861	0.0465609				+			0.360709	0.0619423	0.27116	5.36e-06	0.723534	P48507	GCLM
-0.0889911	-0.00332205	0.0323266	-0.0845403	0.202324							0.754115	0.959102	0.607783	0.775002	0.179371	Q92616	GCN1L1
0.101986	-0.0280575	-0.0605478	0.372673	0.0815442							0.420477	0.9394	0.971416	0.00257114	0.564715	P31150;G5E9U5	GDI1
-0.077551	0.0671568	-0.0442334	-0.00400898	0.123732							0.797413	0.628146	0.956218	0.855407	0.398831	P50395;E7EU23;P50395-2;Q5SX87;Q5SX86;Q5SX90;Q5SX91	GDI2
0.0236813	-0.0999891	-0.0346775	0.064124	-0.150401							0.755687	0.68204	0.910737	0.48732	0.386577	Q8TEQ6	GEMIN5
-0.265388	-0.279485	-0.435836	-0.25515	-0.141223							0.23612	0.214133	0.0550874	0.249301	0.41818	Q96RP9;C9IZ01;Q96RP9-2;F8WAU4;C9JA25	GFM1
0.486663	0.558562	0.455912	0.494006	0.508936	+	+		+	+	+	0.00121825	0.000458719	0.0022952	8.59e-05	0.00100399	Q06210-2;Q06210;E5RJP4	GFPT1
-0.20156	-0.217751	-0.297059	-0.0466826	-0.00293167							0.384637	0.339111	0.221665	0.925404	0.968487	O75223;M0QZK8;O75223-3;B8ZZK2;O75223-2;H7BZK5;O75223-4	GGCT
0.182756	-0.589659	-0.146228	-0.0519076	0.0531114							0.188308	0.00733947	0.641515	0.904359	0.6926	Q92820	GGH
-0.121801	0.0295024	-0.341016	-0.0973321	0.0152122							0.634559	0.800291	0.149136	0.72575	0.877055	Q6Y7W6-4;Q6Y7W6;Q6Y7W6-3;I1E4Y6;E7ESB6;C9JHW1;F8WCD5;C9JPV7;C9JXQ0;C9J0V6;C9JHT0;C9JRZ2;E9PC50;C9JW88;C9JH18	GIGYF2
-0.255667	-0.292652	-0.454032	-0.173474	-0.0303762							0.255659	0.192453	0.0444896	0.460899	0.896494	O14908;O14908-2;K7EM11;K7EJ33;K7EIT0;K7ESN1	GIPC1
-2.38045	-0.890653	-0.815948	-2.53483	-1.76547	+	+	+	+	+	+	2.75e-31	4.56e-05	0.000130915	4.22e-37	4.97e-27	Q92896;Q92896-3;Q92896-2;H3BM42;H3BQT1;H3BQU9;H3BRD8	GLG1
-0.606902	-0.221758	-0.360157	-0.283255	-0.149649							0.00407806	0.329803	0.123903	0.19541	0.389112	Q04760-2;Q04760	GLO1
0.121679	0.0939657	-0.096175	-0.00792052	0.0644691							0.352403	0.516296	0.830134	0.878548	0.640184	Q9HC38-2;B7Z403;Q9HC38;I3L3Q4;Q9HC38-3;I3L1I0;I3L1F4	GLOD4
-0.274556	-0.162961	-0.032278	-0.0976871	-0.0330158							0.218684	0.482817	0.899357	0.724399	0.883706	O76003	GLRX3
0.0126474	-0.094418	-0.182401	-0.0961904	-0.322298							0.809184	0.701097	0.51762	0.730104	0.0549129	P00367;P49448	GLUD1;GLUD2
-0.12647	-0.0464591	-0.0669713	0.0892271	0.0109516							0.618208	0.871794	0.945745	0.377047	0.898424	P60983;G3V4P8;G3V3X4;M0QYG8;M0R1D2;M0R0C1;M0QYJ8;O60234	GMFB
0.0136481	0.0446039	-0.192431	0.131326	0.221444							0.804291	0.729522	0.4856	0.230166	0.143169	Q96IJ6;Q96IJ6-2;F8WD54;C9J255;C9JAH0	GMPPA
-0.166657	-0.244608	-0.148353	-0.124157	-0.121345							0.485841	0.279918	0.633903	0.626274	0.491623	P49915;F8W720	GMPS
-0.235739	-0.0567313	-0.121738	-0.256744	-0.00307626							0.299152	0.834426	0.73179	0.245992	0.969219	P29992;O95837;K7EL62	GNA11;GNA14
0.300651	0.252537	0.112433	0.251022	0.0428543							0.0393957	0.104503	0.320801	0.0357258	0.741244	F5H1G8;Q14344	GNA13
-0.0897892	0.0508152	-0.165475	-0.21414	-0.0327871							0.751121	0.701033	0.574034	0.345255	0.884813	P04899;P04899-4;B4E2X5;P04899-3;P04899-2;B3KTZ0;F5GZL8;P09471-2;P11488;P19087;A8MTJ3;P09471;A2A2R6;Q5JWD1;H0Y7E8;H3BTM2;P38405-3;P38405;P38405-2	GNAI2
0.0915306	0.0540844	0.048857	0.169604	0.111899							0.459559	0.686202	0.540404	0.136809	0.442142	P63092-3;P63092-2;P63092;P63092-4;Q5JWF2-2;Q5JWF2;Q5JWE9;H0Y7F4	GNAS
0.0611541	-0.0279324	-0.10493	-0.0547818	-0.0966995							0.583852	0.939862	0.796065	0.892809	0.591508	P62873;F6UT28;B1AKQ8;F6X3N5	GNB1
0.0286399	-0.00354616	-0.127652	-0.0804387	-0.0581124							0.732004	0.960199	0.709588	0.790999	0.76409	P62879;C9JIS1;C9JXA5;E7EP32;C9JZN1;B3KPU1;Q9HAV0;C9JD14;F5H100;F5H8J8;F5H0S8;E9PCP0;P16520;H7C5J5	GNB2
-0.0386508	-0.235858	0.0686022	0.024887	-0.0526106							0.94857	0.29838	0.465139	0.68951	0.78994	P63244;J3KPE3;D6RAC2;H0YAF8;H0Y8W2;D6REE5;D6RHH4;H0YAM7;D6R9Z1;D6R9L0;D6RFX4;D6RAU2;E9PD14;D6RBD0;D6RFZ9;D6RF23;H0Y8R5;D6RGK8;H0Y9P0;D6R909;D6RHJ5;D6RDI0	GNB2L1
-0.188036	0.00331442	-0.140698	0.0777216	0.0168173							0.422224	0.926651	0.661497	0.425549	0.869027	P36915;B0V0L0;P36915-2;A2AB27	GNL1
-0.213755	-0.031747	0.17983	-0.0699288	0.297485							0.352558	0.925794	0.162626	0.832377	0.0515487	Q13823;H0YG10	GNL2
0.184978	0.0960595	0.168706	0.366532	0.121082							0.183638	0.508016	0.183617	0.00299105	0.408305	Q9BVP2-2;Q9BVP2;C9JYH9;C9JZT7;B4DMU5	GNL3
-0.138799	-0.00230288	-0.0153086	0.0184917	0.370945							0.575955	0.954112	0.819597	0.725268	0.0158091	P46926;D6RAY7;D6R9P4;B7Z3X4;E7EVU7;D6RFF8;D6RB13;D6R917	GNPDA1
0.0232198	-0.22956	-0.293606	0.0308729	0.0863761							0.757902	0.31216	0.228282	0.656658	0.544162	Q96EK6;G3V5E4;G3V4W4	GNPNAT1
-0.15101	-0.362204	-0.421399	-0.0311866	0.173703							0.5355	0.103954	0.0649252	0.988069	0.24565	H7C3P4;B4DYH8;P15586;F6S8M0;H0YFA9;F5H4C6	GNS
0.290766	0.133425	-0.245531	0.0211954	0.229465							0.0457583	0.372648	0.335215	0.710073	0.129768	Q08379;Q08379-2;B7ZC06;Q9NVV4-2	GOLGA2
-0.129742	0.276556	-0.0578046	-0.110449	0.186374							0.606864	0.0765621	0.98239	0.676402	0.214448	Q08378-2;Q08378;Q08378-4	GOLGA3
-0.14642	0.104873	-0.0979959	-0.520583	0.752278					+		0.550538	0.473937	0.82302	0.0124302	1.34e-06	Q14789;Q14789-2;E7EU81;H0Y867;H7C5I7;C9JGI8;C9J4Q3;REV__Q8N884-2;REV__Q8N884	GOLGB1
-0.00229573	-0.231481	-0.29206	-0.0263961	0.292782							0.883035	0.307912	0.231291	0.988929	0.055235	Q9H4A6;D6REM1	GOLPH3
0.184851	0.259303	0.254957	0.0206979	0.401849							0.183903	0.0959174	0.0648842	0.71286	0.00906743	G3V1U5;Q9Y3E0;F5H6U7	GOLT1B
0.397967	0.351685	0.0426443	0.130601	0.419323							0.00748369	0.0255741	0.565285	0.23229	0.00651936	Q9H8Y8;B4DKT0;Q9H8Y8-2	GORASP2
0.157626	0.220701	0.134221	0.17204	0.237747							0.247305	0.153352	0.261332	0.132044	0.116974	P17174;B7Z7E9	GOT1
0.042154	-0.0719822	-0.093625	-0.173059	-0.168617							0.668802	0.779654	0.840121	0.462181	0.328319	P00505;E7ERW2	GOT2
0.146329	-0.181158	-0.0767367	-0.174117	-0.25026							0.27766	0.431759	0.906835	0.458918	0.139415	P43304;P43304-2;F8W6E4;F5GYK7;E7EM56;E9PDK4	GPD2
0.119423	0.0129977	-0.0993554	-0.0351653	0.0217782							0.359828	0.879536	0.817718	0.971957	0.844303	P06744;P06744-2;K7EP41;K7ELR7;K7ERC6;K7ENR8;K7ERK8;K7EIL4;K7ESF4;Q8N196	GPI
-0.284853	-0.0363336	0.017138	-0.0956354	-0.0538681							0.200224	0.908911	0.672798	0.732223	0.784011	C9JFE4;Q13098-5;Q13098;Q13098-7;J3QS88;J3KTB0;J3QLT0;J3KSA5;J3KRJ4;J3QS84;J3QLE8;J3QL53;J3KRE8;Q13098-6;J3QQX0	GPS1
-0.0339461	-0.307841	-0.231007	-0.0372512	-0.13733							0.96709	0.169501	0.37303	0.963514	0.432032	P62993;P62993-2;J3KT38;J3QRL5;J3QLF6	GRB2
0.182247	0.202763	-0.138259	-0.184769	-0.0158554							0.189389	0.187649	0.670391	0.42678	0.967233	Q9UBQ7;Q5T946	GRHPR
-0.0855963	-0.0303908	-0.17262	-0.0332594	-0.31302							0.76689	0.930793	0.549868	0.979674	0.0625056	Q9HAV7	GRPEL1
0.0085442	0.809192	-0.094472	0.766934	1.01471		+		+	+	+	0.829323	4.56e-07	0.836801	2.24e-09	8e-11	Q12849;Q12849-5;F5H5I6;H0Y8R1;H0YAK1	GRSF1
-0.146188	0.007138	0.0195098	0.0103861	-0.0466379							0.551302	0.908007	0.662466	0.771454	0.818266	P15170-2;P15170-3;P15170;H3BR35;Q8IYD1;H3BSV8	GSPT1;GSPT2
0.0859006	0.0677764	-0.00633287	-0.0385026	0.170117							0.481418	0.625447	0.778098	0.95845	0.255032	P00390-2;P00390-3;P00390;P00390-5;P00390-4;H0YBD4;E5RI06;H0YC68	GSR
-0.065793	0.183709	-0.0421448	0.059563	-0.00182624							0.842573	0.229949	0.94626	0.509075	0.962892	P48637;B7Z514;P48637-2	GSS
0.120617	-0.237575	-0.420627	-0.255348	0.0690147							0.355884	0.294695	0.0654901	0.248889	0.619681	Q9Y2Q3;E9PFN5;Q9Y2Q3-3;Q9Y2Q3-2;C9JNT3;Q9Y2Q3-4	GSTK1
0.102591	0.0903793	0.0782	0.035272	0.24732							0.418278	0.530641	0.430773	0.632925	0.103444	P78417;Q5TA02;P78417-3;P78417-2;Q5TA01	GSTO1
-0.237379	-0.0165777	0.0419438	-0.0333038	0.311154							0.295396	0.98183	0.568125	0.979494	0.0419846	P35269;M0R0R9;E7EUG6;M0QXD6;M0R0Z3	GTF2F1
-0.258727	-0.217105	-0.534203	-0.512112	-0.451307							0.24939	0.340626	0.0158841	0.0140227	0.00672044	P78347-2;P78347-4;P78347-3;P78347;Q86U51;C9J6M0;H7BYM4;G8JLD9;Q86UP8-3	GTF2I
-0.459169	-0.235127	-0.300537	-0.324943	0.0180643							0.0321809	0.299957	0.215139	0.131965	0.862799	Q12789-3;Q12789;H3BU37;I3L1Z3;H3BU55	GTF3C1
-0.22217	-0.248236	-0.250406	-0.216275	-0.427983							0.331441	0.272496	0.323098	0.339742	0.010246	Q9Y5Q9;H7C0C0;H7BZV8	GTF3C3
-0.0938637	0.102994	-0.229349	-0.0211015	-0.146372							0.735897	0.481097	0.37751	0.957182	0.400269	Q9UKN8;F2Z356	GTF3C4
-0.0369699	0.0924104	0.16723	0.161049	0.106214							0.955184	0.522492	0.186548	0.154607	0.463872	Q9BZE4;B7Z7A3;B4DY13;Q5T3R7	GTPBP4
-0.0427986	0.152638	-0.0159722	0.0253691	-0.0593597							0.932265	0.312699	0.822686	0.686842	0.758265	P13807-2;P13807;B7Z806;F5H1N8;M0QYU1;F5H3S3	GYS1
0.85993	0.611078	0.280481	0.375735	0.235114	+	+					2.25e-08	0.00013	0.0456232	0.00238265	0.120929	P07305;P07305-2	H1F0
0.472072	0.629939	0.254292	0.113767	0.0660204	+	+					0.00167547	8.07e-05	0.0654644	0.285571	0.633155	Q92522	H1FX
-0.188644	-0.124283	-0.281325	-0.0466007	-0.161734							0.420489	0.601413	0.252958	0.925734	0.349628	Q71UI9;P0C0S5;Q71UI9-4;Q71UI9-2;C9J0D1;Q71UI9-3;C9J386	H2AFV;H2AFZ
0.0569996	0.0025946	-0.106032	-0.15748	-0.318722							0.601995	0.930166	0.791803	0.51172	0.057743	P16104	H2AFX
0.273755	0.235972	0.0381553	0.0362571	-0.0868904							0.0587315	0.128104	0.583599	0.627661	0.633702	O75367-2;O75367-3;O75367;B4DJC3;D6RCF2	H2AFY
0.208392	0.172488	-0.0259848	0.0492124	-0.0102289							0.139547	0.257827	0.869614	0.560268	0.994743	P57053	H2BFS
-0.0733933	0.347552	0.0198371	-0.0598859	0.0845405							0.813313	0.0272982	0.661046	0.872358	0.551926	O95479;R4GMU1	H6PD
0.0819531	-0.157053	-0.240214	-0.0271531	-0.359601							0.497076	0.500072	0.348763	0.993471	0.0316951	Q16836;E9PF18;Q16836-3;Q16836-2	HADH
-0.0224636	-0.147937	-0.397334	-0.347215	-0.182819							0.984222	0.527327	0.0845153	0.105345	0.287074	P40939;H0YFD6;B4DYP2	HADHA
0.0162181	-0.031312	-0.285038	-0.242149	-0.206287							0.79176	0.927397	0.245309	0.277461	0.226885	B4E2W0;P55084;F5GZQ3;B5MD38;C9JEY0;C9JE81;C9K0M0	HADHB
-0.0418329	0.209641	0.161823	0.0229502	0.135666							0.936059	0.173884	0.197574	0.700271	0.357845	H3BPK3;Q16775-2;Q16775;H3BPQ4;H3BV79;H3BQW8	HAGH
-0.0815451	-0.00760859	0.10494	0.026283	0.10091							0.782218	0.980101	0.343152	0.681794	0.484671	P12081-4;P12081;B3KWE1;B4DDD8;P12081-3;P12081-2;B4E1C5;E7ETE2;C9JWK3;C9JV49;B4DDY8;P49590;D6RF05;D6RJE6;B4DQ67;C9JHI8;E9PG66	HARS
-0.632472	-0.576099	-0.51835	-0.47328	0.0378251							0.00271407	0.00884112	0.0196979	0.0238507	0.765493	O14929-2;O14929	HAT1
0.0747108	0.00964822	0.0595838	0.0172092	-0.0264475							0.526493	0.895794	0.498774	0.732514	0.915576	P51610-2;P51610;P51610-4;A6NEM2;P51610-3;H7C1C4	HCFC1
-0.32695	-0.356541	-0.397866	-0.0971623	-0.412107							0.136513	0.109663	0.0840354	0.726397	0.0135078	B3KRS5;Q92769;J3KPW7;Q5TEE2;E5RFI6;E5RJ04;E5RGV4;E5RHE7;E5RH52;E5RG37;E5RFP9;H3BM24;E5RK19;E7ESJ6;O15379;O15379-2	HDAC2;HDAC1
0.260839	0.0719687	0.147326	0.0263043	-0.0929632							0.0705067	0.607319	0.229478	0.681676	0.607428	Q8WUI4-10;Q8WUI4-3;Q8WUI4-4;Q8WUI4;Q8WUI4-7;Q8WUI4-6;Q8WUI4-5;Q8WUI4-8;J3KPH8;H0YI15;H0YH91;Q8WUI4-9;Q8WUI4-2	HDAC7
0.123666	0.191184	0.0618455	0.301588	0.13014							0.345943	0.21261	0.490219	0.0131279	0.376483	Q7Z4H3-2;Q7Z4H3;Q7Z4H3-3	HDDC2
0.185613	0.10286	-0.0667824	0.0314375	-0.0824613							0.182322	0.481611	0.9465	0.653591	0.653163	P51858;A8K8G0;P51858-2;P51858-3	HDGF
0.673828	0.25187	-0.142035	0.21014	0.0404014	+						1e-05	0.10538	0.656644	0.0730369	0.75304	Q7Z4V5-2;Q7Z4V5;K7EQZ6;Q7Z4V5-3;M0R0J3;K7EPS6;K7ERN8;K7ERA4	HDGFRP2
-0.103829	-0.302609	-0.409317	-0.152749	0.0739572							0.699106	0.177163	0.0742339	0.527294	0.59772	Q00341;Q00341-2;H0Y394;H7C0A4;C9JIZ1;C9J5E5;H7BZC3;H7C2D1;C9JZI8;C9JHZ8;C9JES8;C9JHS7;C9JT62;C9JK79;C9JQ82;C9JBS3;C9JEJ8;C9JKQ5;C9JHN6;C9JMQ6;H7C3D0;C9JHS9;C9J739	HDLBP
0.013641	-0.0897201	0.0214797	-0.00557232	0.0508152							0.804326	0.717316	0.653934	0.864642	0.703388	Q9H583;Q5T3Q7;Q6P664	HEATR1
-0.372701	-0.1965	-0.147258	-0.227633	-0.129324							0.0863556	0.391251	0.63782	0.311376	0.461343	Q86Y56;Q86Y56-2;H0Y650;Q86Y56-3;E9PGY2;H7C3B1	HEATR2
-0.106389	0.0784732	-0.0152503	-0.0638766	0.0460719							0.689763	0.579667	0.819325	0.856426	0.725862	Q9NRV9;F5GWX2;H0YG71	HEBP1
-0.0723917	-0.512853	-0.221766	-0.142306	0.0768326							0.817155	0.0200843	0.398411	0.562508	0.585108	P07686;Q5URX0;H0YA83;H0Y9B6;D6REQ8	HEXB
-0.266706	0.168128	-0.161056	-0.0586082	-0.0231305							0.233553	0.269264	0.589226	0.87747	0.931724	O14964-2;O14964;I3L1P5;I3L165;I3L2H4;I3L1E3	HGS
0.0283922	0.0346665	-0.383275	-0.120977	-0.186344							0.733181	0.775873	0.0980154	0.637762	0.277404	P31937;H7BZL2	HIBADH
0.0328061	-0.0867371	-0.219875	-0.229019	-0.294827							0.712301	0.727681	0.403731	0.308024	0.0799165	Q6NVY1;Q6NVY1-2;B8ZZZ0;B9A058;F8W8A6;H7C1A5;H7C126;H7C400;H7BYI7	HIBCH
-0.505288	-0.533597	-0.716339	-0.729483	-0.368532			+	+			0.0177875	0.0154782	0.000883817	0.000370427	0.027596	C9JAW5;Q9Y241;C9JNU6;Q9Y241-2;A8MV81	HIGD1A
0.00739655	0.0224743	-0.104604	0.0433236	-0.0940638							0.834977	0.833834	0.797327	0.590466	0.602718	P49773;D6REP8;D6RE99;D6RD60;D6RC06	HINT1
-0.116833	0.177344	-0.344538	-0.27673	-0.237439							0.652151	0.245487	0.144219	0.207089	0.161699	Q9BX68	HINT2
0.193267	-0.327131	0.119954	-0.278225	0.266157							0.16698	0.143388	0.299347	0.204369	0.0804677	O75146;H0YH66	HIP1R
0.217045	0.308244	-0.0561987	0.193898	0.0652965							0.125495	0.0493334	0.988815	0.0948273	0.636431	P16401	HIST1H1B
0.411589	0.254292	0.0742793	0.257312	0.154453							0.00577076	0.10222	0.44463	0.0317665	0.298916	P16403;P22492	HIST1H1C
0.486509	0.294371	-0.292069	0.197865	-0.0796762	+						0.00122241	0.0600463	0.231274	0.0890746	0.665524	P16402	HIST1H1D
0.464616	0.426855	0.241291	0.348289	0.158143							0.00196574	0.00704938	0.0776911	0.00463342	0.288151	P10412	HIST1H1E
0.192636	0.226509	0.0429245	0.00984877	-0.0144195							0.168207	0.143338	0.564151	0.774546	0.974251	P62805	HIST1H4A
0.172551	0.160727	0.00211916	0.0558203	-0.0427242							0.210874	0.289473	0.739588	0.527299	0.836959	Q6FI13;Q99878;Q96KK5;Q16777;P0C0S8;Q9BTM1;H0YFX9;Q9BTM1-2;Q71UI9-5;REV__H0Y672;REV__E7EQ67;REV__H7BY63;REV__Q8NB25-4;REV__Q8NB25-2;REV__Q8NB25-3;REV__Q8NB25	HIST2H2AA3
0.179447	0.254473	-0.034212	0.122805	0.0162396							0.19542	0.101986	0.908528	0.256017	0.871915	Q6DRA6;Q6DN03	HIST2H2BD
0.214498	0.185296	-0.0892137	0.059286	0.024958							0.129512	0.226186	0.857457	0.510412	0.828535	Q71DI3;Q16695;P68431;K7EK07;P84243;K7EMV3;B4DEB1;K7ES00;Q6NXT2;K7EP01	HIST2H3A
-0.00743458	0.246469	0.0773112	-0.0957741	-0.074988							0.908704	0.112712	0.433892	0.731694	0.686536	P19367;P19367-4;P19367-2;P19367-3;E7ENR4;B1AR63;B1AR62;B1AR61;P52790	HK1
-0.228131	-0.560664	-0.26485	-0.175762	0.164979							0.316987	0.0108796	0.288889	0.453868	0.268903	P01891	HLA-A
-0.0878791	-0.379817	-0.0196383	-0.183359	0.13888							0.758292	0.0876966	0.839805	0.430956	0.347277	Q8TCT9-5;Q8TCT9;Q8TCT9-4;Q8TCT9-2	HM13
0.229034	0.379399	0.0693585	-0.118116	0.0490731							0.107875	0.0162652	0.462377	0.648169	0.711613	F5H345;P08397-2;P08397;P08397-4;P08397-3	HMBS
0.132511	0.161823	-0.0797525	0.00565864	-0.0060648							0.318116	0.286417	0.894859	0.798782	0.984351	P17096;P17096-3;H7BYM6;E5RIT9	HMGA1
0.210701	0.222001	-0.0717547	-0.0490314	-0.209511							0.135685	0.151066	0.926664	0.915936	0.219377	P09429;Q5T7C4;Q5T7C6;Q5T7C0;B2RPK0	HMGB1;HMGB1P1
0.107286	0.217169	-0.194303	0.00792739	-0.151715							0.401436	0.159699	0.479744	0.785634	0.382176	P26583;D6R9A6	HMGB2
0.08787	0.0765591	-0.129489	-0.179351	-0.185794							0.473708	0.587743	0.702739	0.442959	0.278897	E7ES08;E7EQU1;O15347;E9PES6;P0C6E5	HMGB3
-1.12332	-1.53786	-1.09157	0.199248	0.0462816	+	+	+			+	5.84e-08	1.45e-12	1.92e-07	0.0871366	0.724863	Q01581;D6RIW1	HMGCS1
0.317999	0.101381	0.111966	-0.103379	-0.513873							0.0300395	0.487287	0.322166	0.702842	0.00197534	P05114;A6NL93;A6NEL0;F2Z2W6;F2Z2Y5;H7BXJ5	HMGN1
0.298189	0.254775	0.22367	0.148869	0.180211							0.0409057	0.101597	0.0971663	0.182909	0.229246	P05204	HMGN2
-0.141104	-0.227363	-0.130113	-0.131108	-0.00529715							0.568209	0.317064	0.70042	0.601484	0.980464	I3L159;I3L1F5;I3L430;P30519;I3L276;I3L4P8;I3L463;I3L1Y2	HMOX2
-0.215345	-0.259642	-0.271653	-0.250337	-0.502015							0.348504	0.250045	0.273656	0.259484	0.00251753	J3KT51;Q9UK76;Q9UK76-2;J3KSH8;Q9UK76-3;F5GY98	HN1
-0.411857	-0.290233	-0.330329	-0.310513	-0.177914							0.0563392	0.19631	0.164837	0.15182	0.300904	Q9H910;B4DLH4;H3BU16;Q9H910-2;A6NGP5;H3BMV3;H3BMT0;H3BTV5;H3BMM8;B4E1P3;H3BS08	HN1L
-0.0695503	0.0494913	-0.00998193	-0.134406	-0.0815527							0.828078	0.707071	0.7949	0.589878	0.657185	Q13151	HNRNPA0
-0.0234677	-0.0410979	-0.0662687	-0.039555	-0.21558							0.98928	0.891416	0.948551	0.954193	0.205733	P09651-2;F8W6I7;P09651;P09651-3;F8VZ49;Q32P51;F8VTQ5;F8W646;H0YH80;F8VYN5	HNRNPA1;HNRNPA1L2
0.0729976	0.0614305	-0.13095	-0.158212	-0.138608							0.53358	0.653321	0.697312	0.509331	0.427456	P22626;P22626-2	HNRNPA2B1
0.23952	0.135404	0.0499931	0.026453	-0.0513992							0.0941248	0.366165	0.535914	0.680856	0.795665	P51991;H7C1J8	HNRNPA3
0.223299	0.138225	0.142609	0.138815	0.0853567							0.116043	0.357043	0.240608	0.209028	0.548467	D6R9P3;D6RD18;Q99729-3;D6RBZ0;Q99729-2;Q99729-4;Q99729	HNRNPAB
0.120418	0.0803849	-0.0521394	-0.142083	-0.134493							0.356539	0.571653	0.99396	0.563272	0.442294	G3V4W0;B4DY08;P07910-2;G3V4C1;P07910;P07910-4;G3V2Q1;G3V576;P07910-3;G3V2D6;G3V5V7;G3V555;G3V575;O60812;G3V5X6;G3V3K6;G3V251;B4DSU6;G3V4M8;G3V2H6;B3KT61;Q86SE5;G3V129;E5RG71;E5RJ39;Q86SE5-2	HNRNPC;HNRNPCL1
0.201383	0.162339	0.0131407	0.0644	0.036679							0.151795	0.284987	0.69035	0.48602	0.771052	Q14103-3;Q14103;H0Y8G5;H0YA96;Q14103-4;B4DTC3;Q14103-2;D6RAF8;D6RF44;F5H6R6;D6RBQ9	HNRNPD
0.051205	-0.135792	0.0088167	-0.143397	-0.0817512							0.627716	0.564781	0.709525	0.558776	0.656306	P52597	HNRNPF
-0.03977	-0.0670469	-0.130136	-0.105116	-0.163042							0.944168	0.797273	0.700333	0.696311	0.345513	P31943;G8JLB6;E9PCY7;D6RIT2;D6RIU0;D6RBM0;E7EQJ0;D6RAM1;D6R9T0;D6RFM3;D6RDU3;D6RJ04;D6RIH9;E5RGV0;E7EN40;H0YB39;D6RDL0;D6RF17;H0YBG7;H0YBD7;D6R9D3;E5RGH4;F5GZT4;E5RJ94;H0YAQ2	HNRNPH1
0.0459323	-0.0325953	-0.213354	-0.236427	-0.0179355							0.651521	0.922669	0.422398	0.290517	0.957071	P55795	HNRNPH2
-0.0800879	0.0585242	-0.247037	-0.074593	-0.162363							0.787752	0.666254	0.33144	0.813949	0.347643	P31942-2;P31942;P31942-3;B4DHY1;P31942-4;P31942-6;P31942-5	HNRNPH3
0.036609	0.0742313	-0.146962	-0.0662386	-0.153487							0.694482	0.597633	0.638879	0.847023	0.376288	P61978-3;Q5T6W5;Q5T6W2	HNRNPK
0.136913	0.0230849	-0.0211454	0.0529723	-0.160838							0.304828	0.830907	0.846864	0.541386	0.352463	P14866;M0QXS5;P14866-2;M0R1W6;M0R076;B4DVF8;M0QYL7;H7C464	HNRNPL
0.0835878	0.0471895	-0.101358	-0.106351	-0.097093							0.490559	0.717614	0.809922	0.691683	0.589843	P52272-2;P52272;M0QZM1;M0R019;M0R2T0;M0R0N3;M0R2I7;M0QYQ7;M0R0Y6;M0QY96;M0QYL3	HNRNPM
0.0501881	-0.0119879	-0.181665	-0.140992	-0.153134							0.632278	0.998816	0.520014	0.567014	0.377457	O43390;O43390-2;O43390-3;E7ETM7	HNRNPR
0.100439	0.0903793	-0.0141864	-0.091456	-0.146627							0.426133	0.530641	0.814378	0.748248	0.399392	Q00839-2;Q00839;Q5RI18	HNRNPU
0.173511	0.117097	-0.209412	0.048864	-0.0257424							0.208671	0.428832	0.433924	0.562033	0.919006	Q9BUJ2-4;B7Z4B8;Q9BUJ2-2;Q9BUJ2;Q9BUJ2-3;M0R3F1;M0QYZ0;M0R0K8;M0QZV6;M0QYI8;M0R203;M0QYM5	HNRNPUL1
0.162339	0.215182	0.0281448	-0.0149806	0.0344269							0.235353	0.163355	0.625404	0.920568	0.782011	Q1KMD3;H3BQZ7	HNRNPUL2
-0.0913023	-0.0831031	-0.130824	-0.0333407	-0.0537108							0.745456	0.740376	0.697781	0.979344	0.784752	O14979-3;O14979-2;O14979	HNRPDL
0.12651	0.242084	-0.0862393	-0.00319915	-0.0193239							0.33683	0.118954	0.869184	0.85063	0.950291	Q5SSJ5;Q5SSJ5-2;Q5SSJ5-3;B0QZK4;Q5SWC8;B0QZK9;B0QZK8;Q5SSJ5-5	HP1BP3
-0.0509582	-0.130571	-0.196971	0.0459323	-0.174621							0.900279	0.581267	0.471464	0.576996	0.310434	P00492;Q9NRG1-2;Q9NRG1	HPRT1
-0.216158	-0.0839132	-0.200738	-0.246327	-0.374299							0.346443	0.73754	0.459911	0.268185	0.0251993	Q99714;Q99714-2;Q5H928	HSD17B10
0.128623	0.126841	0.0423641	-0.00910315	0.145677							0.330161	0.394733	0.56642	0.885566	0.325587	Q53GQ0;E9PI21;Q96EA9	HSD17B12
0.0936277	-0.398475	-0.586926	-0.124071	0.0800436							0.451561	0.0727781	0.00745039	0.626585	0.571173	P51659;E7EWE5;P51659-3;P51659-2;E7ER27;G5E9S2;E7ET17;E7EPL9	HSD17B4
-0.0749044	-0.304549	-0.151298	-0.177702	-0.188669							0.807525	0.174291	0.623418	0.447951	0.271148	Q6YN16;B4E136;Q6YN16-2;B4DWC7	HSDL2
-0.0930479	-0.151867	-0.101149	-0.0163443	-0.167637							0.738937	0.515486	0.810734	0.928713	0.331302	P07900;P07900-2;Q86U12;G3V2J8;Q58FG0;Q14568;Q58FG1	HSP90AA1
-0.0896971	-0.0952731	-0.0095243	0.0364681	-0.0438467							0.751466	0.698159	0.792787	0.626536	0.831588	P08238;Q58FF7;Q5T9W8;Q58FF6	HSP90AB1
-0.162008	-0.162	-0.0393104	-0.0116317	-0.0748361							0.500328	0.485601	0.93276	0.900601	0.687221	Q58FF8	HSP90AB2P
0.148479	0.0529723	0.0578315	0.285402	-0.00605029							0.271697	0.691234	0.505456	0.0183456	0.984278	P14625;H0YIV0;Q58FF3;F8W026	HSP90B1
-0.202829	-0.263638	-0.0894054	-0.0756264	0.161114							0.381216	0.242496	0.856701	0.80988	0.279676	P08107;P08107-2;E7EP94;Q5SP16	HSPA1A
0.0478874	0.0843364	0.0915306	0.0846086	0.0326653							0.642651	0.555259	0.385572	0.396093	0.790613	P34932	HSPA4
-0.208669	-0.200465	-0.250037	-0.00884919	0.35969							0.365724	0.38117	0.324005	0.884059	0.0191895	E9PDE8;O95757;E7ES43;D6RJ96	HSPA4L
0.122143	0.341473	0.438612	0.799046	0.238909				+			0.350888	0.0300163	0.00322391	4.94e-10	0.115261	P11021	HSPA5
-0.16246	-0.221531	0.0319598	0.137504	0.0964642							0.498909	0.330326	0.60932	0.212623	0.502487	P17066;P48741	HSPA6
-0.179727	-0.160492	0.00268095	0.0592167	0.0295589							0.446348	0.489989	0.737051	0.510747	0.805843	P11142;E9PKE3;E9PNE6;P11142-2;A8K7Q2;E9PN89;E9PLF4;E9PS65;E9PQQ4;E9PQK7;E9PK54;E9PPY6;E9PM13;E9PN25;E9PI65	HSPA8
0.0364681	0.123865	0.00147795	0.104739	0.0411728							0.695139	0.404969	0.742489	0.317311	0.749324	P38646;D6RJI2;H0Y8S0;H0YBG6;D6RA73;H0Y8K0	HSPA9
-0.108775	-1.40459	0.141956	0.183836	-0.0465038		+					0.681097	1.04e-10	0.24218	0.110757	0.818905	P04792;F8WE04;C9J3N8	HSPB1
0.0594243	-0.0408531	-0.0957356	-0.0806218	-0.248416							0.591375	0.892314	0.831853	0.790283	0.142465	P10809;E7EXB4;E7ESH4;B7Z712;C9JL25;C9JCQ4;C9JL19;C9J0S9	HSPD1
0.096127	0.0287812	-0.141677	-0.220463	-0.052102							0.442133	0.803717	0.657943	0.329096	0.792342	P61604;B8ZZL8;B8ZZ54	HSPE1
-0.275716	-0.307153	-0.0466826	-0.0979805	0.0790879							0.216544	0.170493	0.967904	0.723282	0.575304	Q92598-2;Q92598;B4DYH1;Q92598-3;B4DY72;R4GN69;Q5TBM3	HSPH1
-0.0636654	0.376513	-0.0447244	-0.141446	-0.272245							0.850805	0.0170711	0.958559	0.565456	0.1068	Q9BUP3-3;E9PI87;Q9BUP3;Q9BUP3-2	HTATIP2
-0.183236	-0.135412	-0.220135	-0.0637032	-0.464066							0.436065	0.565974	0.402996	0.857117	0.00529357	P42858;H0YA07	HTT
-0.0713379	0.0278405	-0.262806	-0.0087548	-0.0359415							0.821202	0.808192	0.293575	0.883498	0.869569	Q7Z6Z7-2;Q7Z6Z7-3;Q7Z6Z7;H0Y5W0;Q5H962;H0Y659;H0Y7U1;Q5H963;A5YM72-2;A5YM72;E9PK38;F5H427;A5YM72-3	HUWE1
0.0540428	0.272501	0.144568	0.320369	0.105544							0.61506	0.080798	0.23594	0.00875396	0.466472	E9PL22;Q9Y4L1;E9PJ21;B7Z909;J3KTF1;J3QL06;J3QQH7;J3QLE9;J3KT27;J3KSJ2	HYOU1
-0.043408	0.0943036	-0.138656	0.0443941	0.194339							0.929872	0.514955	0.66894	0.584921	0.196357	P41252;J3KR24;Q5TCC4;Q5TCD1;Q5TCC5;Q5TCD2;Q5TCC6	IARS
-0.0423602	0.0483059	-0.213646	-0.0575418	-0.172644							0.933987	0.712494	0.42155	0.881741	0.316251	Q9NSE4;F6SBX2	IARS2
-0.059916	-0.135467	-0.262227	-0.078876	-0.000382368							0.865351	0.5658	0.294914	0.797117	0.955587	P14735;P14735-2;Q5T5N3	IDE
0.213627	0.191563	-0.148297	-0.106452	0.276437							0.130907	0.211757	0.634103	0.691305	0.0697934	O75874;C9J4N6;C9JJE5;C9JLU6	IDH1
-0.125746	-0.151386	-0.267713	-0.426451	-0.271087							0.620732	0.516928	0.282409	0.0432004	0.108352	P48735;B4DFL2;B4DSZ6;H0YL11	IDH2
-0.117881	-0.153639	-0.291866	-0.220766	-0.343467							0.648422	0.510192	0.231671	0.328335	0.0404297	P50213;H0YL72;P50213-2;B7Z9J8;H0YLI6;H0YMU3;H0YKD0;H0YNF5;H0YM64;H0YM46	IDH3A
-0.236724	-0.443428	-0.313961	-0.431015	-0.511238							0.296891	0.0452053	0.19125	0.0408611	0.00208558	O43837;O43837-3;O43837-2	IDH3B
-0.331808	-0.345317	-0.450163	-0.110433	0.392092							0.130304	0.121708	0.0465859	0.67646	0.0108481	Q13907;Q13907-2;C9JKM8;C9JD53;Q9BXS1	IDI1
0.115499	0.0161612	-0.0307741	-0.46893	0.0185131							0.372972	0.864227	0.892234	0.0252575	0.86056	Q9NZI8;Q9NZI8-2	IGF2BP1
-0.575099	0.208205	0.0147767	-0.275131	0.0174944							0.00662896	0.176693	0.683145	0.210025	0.865644	P11717	IGF2R
-0.165855	0.0103359	-0.220799	0.168706	-0.166033							0.488322	0.892452	0.401126	0.1386	0.336217	Q13123;E7EQZ7;D6REL4	IK
-0.152893	-0.27562	-0.389952	-0.640636	-0.245822				+			0.529389	0.220818	0.0914033	0.00187585	0.146844	O95163;F5H2T0;H0YDF3	IKBKAP
0.182184	0.137307	-0.00403071	-0.0808964	-0.0881704							0.189524	0.359996	0.76755	0.789209	0.628124	Q12905	ILF2
0.14646	0.144438	-0.0549167	-0.0278588	-0.0588336							0.277296	0.337462	0.993946	0.997705	0.76072	Q12906;Q12906-7;Q12906-5;Q12906-4;Q12906-2;Q12906-6;Q12906-3;K7EKJ9;K7EQR9;K7EKY0;K7ER69;K7EPG3;K7EJ09;K7ERM6;K7ENK6;K7EM82;K7EQ75;K7ELV3	ILF3
-0.116864	-0.216669	-0.0308993	-0.223542	0.0821575							0.65204	0.341652	0.892827	0.321407	0.562085	Q13418;B7Z1I0;B7Z418;E9PM54;E9PNR4	ILK
0.166523	0.279768	-0.125809	-0.0885845	0.327055							0.225092	0.0733368	0.716481	0.759322	0.0327915	A1L0T0;M0R026;E9PJS0;M0R1B5;E9PL44;M0QZX5	ILVBL
-0.333698	-0.243088	-0.320675	-0.493144	-0.464435							0.127949	0.283069	0.180061	0.0182563	0.0052568	B9A067;Q16891-2;Q16891-4;Q16891;Q16891-3;C9J406;H7C463;D6RAW4	IMMT
-0.290692	-0.171913	0.0273664	-0.00453715	-0.0909335							0.190277	0.457299	0.628708	0.858525	0.616155	H0Y4R1;P12268;E7ETK5	IMPDH2
0.0403595	-0.0432816	-0.0697546	0.0749849	0.0460021							0.677072	0.883415	0.934638	0.437601	0.726195	Q27J81-2;Q27J81;H7BXE4;Q27J81-3	INF2
-0.0265504	0.0675699	0.00728157	-0.0303981	0.0660547							0.996236	0.626346	0.716378	0.991263	0.633	O15357;O15357-2;F5H588;H7BXR2;F5H3D8;H0YFZ4	INPPL1
-0.404515	-0.156024	-0.00939359	-0.143883	0.0050046							0.061189	0.503111	0.792184	0.557117	0.928371	F8WDV0;Q9UI26;Q9UI26-2;D6RJB1;D6RCN7;H0Y8M5	IPO11
-0.0185054	0.221073	0.195474	0.183772	0.0425044							0.964291	0.152696	0.136238	0.110864	0.742923	Q8TEX9;Q8TEX9-2;H0YN14;H0YMR4;H0YN07;H0YLV0;H0YL92;H0YKG5;H0YK93	IPO4
-0.196856	-0.0889374	0.0373541	0.00192475	-0.0622639							0.397472	0.720031	0.586897	0.820544	0.744755	O00410;O00410-3;H0Y8C6;B4E0R6;O00410-2;E7ETV3;E7EQT5;C9JMV5;E7EV12;H0Y3V4;C9JZD8;E7EWK4;E7EX05;C9JZ53;C9JQT6;E7ESA1;E7ESZ1;E7ETV8;C9J875;C9JXE0;C9J5I6	IPO5
-0.0992858	-0.00567376	0.235359	0.12148	-0.0377398							0.715797	0.97062	0.083857	0.260213	0.860899	O95373;E9PLB2;E9PLJ0	IPO7
0.0667435	0.153805	-0.0320863	0.0455827	-0.0887227							0.559853	0.309273	0.898448	0.578793	0.625724	Q96P70	IPO9
0.0196308	0.152962	0.011102	0.0436244	0.137176							0.775205	0.311744	0.699367	0.588905	0.352856	P46940;H0YLE8;H0YKA5;E9PDT6	IQGAP1
0.207643	0.239704	0.197362	0.467958	0.167037				+			0.14082	0.122455	0.13329	0.000190443	0.263288	E7EWC2;Q13576;Q13576-2;J3KR91;F5H7S7;D6R939	IQGAP2
0.125387	-0.0145651	-0.163001	0.0344974	-0.107065							0.340412	0.989278	0.582516	0.637078	0.548378	Q96CN7;D6RGE2	ISOC1
0.0942361	0.388686	-0.148401	-0.311327	-0.141303							0.449256	0.0138949	0.633732	0.150642	0.4179	Q96AB3;Q96AB3-2;Q96AB3-3;K7ENV7;K7EKW4	ISOC2
0.339708	-0.34772	0.143067	-0.354778	0.0161826							0.0210745	0.119046	0.239513	0.0973431	0.8722	P17301	ITGA2
0.190109	-0.0843949	-0.135055	-0.29511	-0.0286459							0.173188	0.735855	0.682142	0.175439	0.904891	P06756-3;P06756-2;P06756;H7BZG1	ITGAV
-0.165839	-0.399959	-0.0657854	-0.314114	-0.162194							0.488372	0.0716866	0.950481	0.146664	0.348176	P05556;P05556-2;P05556-5;P05556-4;P05556-3;E7EQW5;C9JPK5;Q5T3E6;E9PLR6;E7EUI6;H7C4N8;E7ERX5;C9JJP8;Q5T3E5;E9PQJ2;C9JNE0	ITGB1
-0.0412613	-0.254823	0.116312	-0.618207	-0.331345							0.938305	0.259369	0.309614	0.00274138	0.0482652	C9JA97;E9PEE8;P18564	ITGB6
0.0672256	0.088413	0.037804	-0.31919	0.115899							0.557806	0.53859	0.585044	0.139626	0.42721	Q9BY32;Q9BY32-3;Q9BY32-2	ITPA
0.196166	0.200002	-0.0831412	0.0580393	0.0432675							0.16143	0.193394	0.881431	0.516454	0.739263	Q14573	ITPR3
0.122209	-0.110589	-0.0424346	0.0714881	-0.0350174							0.350672	0.646343	0.947641	0.453282	0.87403	Q96ST2-2;Q96ST2-3;Q96ST2	IWS1
-0.220766	0.0272036	-0.0718079	-0.399949	-0.181894							0.334908	0.811225	0.926452	0.0591316	0.289649	P14923	JUP
-0.567725	-0.446443	-0.385969	-0.42432	-0.172287							0.00739539	0.0437245	0.0953035	0.0443311	0.317311	Q63ZY3-3;Q63ZY3;Q63ZY3-2;K7ERU2;K7EIU4;K7ES05;Q5W0W2;Q5W0W3;Q14678-2;Q14678	KANK2
0.0422241	0.0258793	0.0925457	0.102725	0.0503972							0.668479	0.817541	0.382253	0.324694	0.705358	Q15046;Q15046-2;H3BVA8;J3KRL2;H3BPV7;H3BRC9	KARS
0.0809304	0.123666	0.0243054	0.0301948	0.0822257							0.501176	0.405658	0.641774	0.660348	0.561793	K7EM02;K7EIJ8;Q8IYT4-2;Q8IYT4	KATNAL2
0.365133	5.06e-05	0.505078	0.153416	0.571434			+		+		0.0136179	0.942599	0.000827441	0.171924	0.000227613	H7BYF7;P33947-2;P33947	KDELR2
-0.215722	-0.28553	-0.388998	-0.101885	-0.250792							0.347547	0.20397	0.0923259	0.708481	0.138544	O60341;O60341-2;F6S0T5;R4GMP9;R4GMQ1	KDM1A
-0.110192	-0.0504576	-0.199015	-0.23399	-0.220051							0.675974	0.857209	0.465176	0.2962	0.196082	Q07666;Q07666-2;Q07666-3;Q5VWX1	KHDRBS1
0.0763539	0.0494913	-0.0340274	-0.038347	-0.0688616							0.519742	0.707071	0.907652	0.95908	0.71436	Q92945;M0R0I5;M0QYH3;M0QXW7;M0R3J3;M0QYG1;M0R0C6;M0R251;M0R263	KHSRP
0.105678	0.0832066	0.0920722	0.168963	-0.000209232							0.407158	0.559923	0.383799	0.138086	0.954711	Q15397	KIAA0020
-0.123685	0.178938	-0.0326985	-0.231777	0.115167							0.627937	0.241528	0.90135	0.301425	0.429922	Q12768	KIAA0196
-0.0850758	-0.116794	-0.116817	-0.120812	0.0721745							0.768854	0.625812	0.750436	0.638359	0.605601	Q2M389;Q2M389-2;F8W1W1;F8VYH7;F8VNZ5	KIAA1033
-0.364803	-0.170857	0.0318116	-0.228655	0.51167					+		0.0937539	0.460269	0.609941	0.308901	0.000943781	Q96EK5	KIAA1279
0.0895659	0.0690147	0.0156403	-0.0154544	-0.0952423							0.467123	0.620068	0.679354	0.923397	0.597694	Q8N163-2;Q8N163;G3V119;H0YB24;H0YC69;E5RHJ4;E5RFJ3;H0YC58;E5RGU7	KIAA1967
-0.358953	0.446362	-0.333489	-0.329921	-0.0294408							0.0995539	0.00488741	0.16007	0.125604	0.901032	Q9ULH0-3;H0Y8E4;E9PH70;Q9ULH0-2;Q9ULH0-4;Q9ULH0	KIDINS220
-0.0480244	-0.311005	-0.196781	0.507972	1.11543				+	+		0.911764	0.164989	0.472052	5.52e-05	9.32e-13	P52732	KIF11
-0.0329643	-0.352897	-0.459199	-0.0197187	-0.129158							0.970958	0.113466	0.041814	0.948899	0.461961	Q9NQT8;E7ERX9	KIF13B
-0.107842	-0.422163	-0.404191	-0.166033	0.246165							0.684481	0.0568975	0.0784995	0.484184	0.105008	H7BYN4;Q02241;Q02241-2;B4E1K0;H0YMJ4;H0YME6	KIF23
-0.962421	-0.57696	-0.475896	-0.654638	-0.349805	+			+			3.68e-06	0.00873821	0.0340807	0.00147121	0.0367811	O95239-2;O95239	KIF4A
-0.178502	-0.0612701	-0.0236437	0.1644	-0.106886							0.449971	0.818028	0.858594	0.147437	0.549108	P33176;C9JWB9	KIF5B
0.137241	-0.0602017	0.0397702	0.0534589	0.0988237							0.303853	0.821881	0.576979	0.538966	0.492989	O60282;E9PET8;O60282-2	KIF5C
-0.0352391	-0.177343	0.104404	0.090806	-0.0806065							0.961998	0.442195	0.34479	0.370667	0.661385	Q07866-8;G3V2E7;Q07866-2;Q07866-3;Q07866;F8W6L3;Q07866-7;G3V3H3;Q07866-5;Q07866-10;Q07866-6;G3V5R9;Q07866-4;Q07866-9;E7EVH7;G5E9S8;A8MZ87;Q9H0B6-2;Q9H0B6;H0YJU9;H0YJL0;G3V2P7;H0YJT3;E9PQ02;H0YG16;A8MX29;B4DME9;Q9NSK0;Q9NSK0-3;H0YGB8;H7C4M1;C9JZE5;C9J8T5;Q9NSK0-4	KLC1
-0.0100909	0.0371012	0.0673359	0.0119464	-0.11688							0.922011	0.764435	0.469785	0.762494	0.509025	Q96Q25;Q14137;E9PIF8;E9PRN9	KM-PA-2;BOP1
-0.0554714	-0.279468	-0.107197	0.173127	-0.0199967							0.882652	0.214163	0.787304	0.129956	0.947007	P50748;E7ES84;F5H5V0;H0YFL5;B3KSG2	KNTC1
-0.132017	-0.126061	0.0104863	-0.139562	-0.277761							0.599031	0.595685	0.702098	0.571945	0.0996491	P52294;C9JYI4;C9J352;C9JWD9;F2Z3G4;C9J4U1	KPNA1
-0.780463	-0.78549	-0.354557	0.0263043	0.156591	+	+					0.000191808	0.000331434	0.130914	0.681676	0.292647	P52292;J3QLL0;J3KS65	KPNA2
-0.180438	-0.0173368	0.227371	0.17983	-0.166745							0.444254	0.979022	0.0927804	0.11766	0.334028	O00629;H7C4F6	KPNA4
-0.603358	0.773406	-0.174328	-0.507952	0.373732		+					0.0043098	1.41e-06	0.544165	0.0148688	0.0150579	O60684;F5H4G7;F5GYL8;Q5TFJ7;O15131;H0Y3K0	KPNA6;KPNA5
-0.0318576	0.163563	0.0572769	0.0530419	-0.00403071							0.975318	0.281612	0.507581	0.54104	0.974051	Q14974;B7ZAV6;F5H4R7;J3KTM9;J3QR48;J3QKQ5;J3KS06;J3QRG4	KPNB1
0.479696	0.027508	0.260989	0.107353	-0.12319	+						0.00141987	0.809775	0.0598131	0.307891	0.484526	P05783;F8VZY9;CON__H-INV:HIT000015463;CON__Q92764;C4AM86;Q92764;CON__Q497I4	KRT18
0.0129905	0.0355606	-0.0961211	-0.249942	-0.136117							0.807506	0.771667	0.830345	0.260331	0.436404	Q86UP2-2;Q86UP2;Q86UP2-3;G3V4Y7;B7Z6P3;H0YJZ8;G3V5P0;G3V5G2;H0YJV5;H0YJP2	KTN1
-0.214692	-0.120247	-0.292555	-0.31054	-0.285126							0.350165	0.614508	0.230326	0.151781	0.0907029	Q53H82	LACTB2
-0.234024	-0.931398	0.0267293	0.184534	-0.414268		+					0.303113	1.99e-05	0.631419	0.109587	0.0130156	P11047	LAMC1
-0.181992	0.0659101	0.109427	-0.370089	0.262614							0.439695	0.633592	0.329651	0.0826333	0.0844406	P11279;B4DWL3	LAMP1
-0.0164317	0.35338	0.231924	0.0542928	0.323831							0.953858	0.0248947	0.0876057	0.534831	0.0345017	B4E2S7;P13473-2;P13473;P13473-3;H0YCG2;B7Z2R9	LAMP2
-0.309967	0.181293	0.0863761	-0.181796	0.179256							0.160023	0.235761	0.402695	0.435616	0.231604	Q6IAA8;F5GX19;F5H3Y3;H0YFI1;F5H479	LAMTOR1
-0.0341086	0.0229004	-0.265223	0.0128189	0.0115672							0.96645	0.831791	0.288039	0.757498	0.895332	O43813;E9PHS0;F8WDS9	LANCL1
-0.118884	0.00201835	-0.0744334	-0.0252212	-0.0454389							0.644865	0.932981	0.915996	0.981881	0.823983	P28838-2;P28838;H0Y9Q1;H0Y983	LAP3
0.0801801	-0.0837603	-0.145733	0.208455	0.0613615							0.504196	0.738075	0.643293	0.0750871	0.654362	Q6PKG0;Q6PKG0-3;E5RH50;H0YBW1;H0YC73;H0YC33;Q659C4-7;Q659C4-6;Q659C4-5;Q659C4-2;Q659C4;H0YAN4;Q659C4-9;E5RHK4;H0YBR8;H0YAX9	LARP1
-0.170183	-0.558325	-0.245634	-0.00876934	-0.15855							0.475003	0.0112225	0.334956	0.883584	0.359775	Q71RC2-5;Q71RC2;Q71RC2-4;Q71RC2-7;Q71RC2-6;Q71RC2-3;Q96J85;Q71RC2-2;F8W1I4;F8W1Z5;F8VY40	LARP4
-0.117474	0.0320585	-0.112904	-0.0728165	0.0325946							0.649868	0.788178	0.76537	0.820957	0.790958	F5H698;Q9P2J5;B4DJ10;B4DER1	LARS
-0.226755	-0.162283	-0.0430438	-0.090104	-0.144792							0.320288	0.484781	0.950545	0.753456	0.405716	Q9Y4W2-2;Q9Y4W2;Q9Y4W2-3;Q9Y4W2-4	LAS1L
-0.0494943	0.0419438	0.081885	0.101045	0.0711448							0.906007	0.74184	0.41798	0.330941	0.610173	Q14847;Q14847-2;C9J9W2;B4DGQ0;F6S2S5;K7ESD6;J3KSN1	LASP1
0.0764222	0.118094	-0.0801718	-0.0938406	-0.0130867							0.519462	0.425265	0.893196	0.739091	0.980767	Q14739;C9JXK0;C9JES9;H7C442;H7C108	LBR
0.131326	-0.290198	0.149585	0.0820894	-0.125069							0.321756	0.196367	0.22428	0.406722	0.477358	O60294;B4DUW3	LCMT2
-0.182852	0.0725173	-0.148009	-0.148073	-0.137529							0.437186	0.604964	0.635132	0.54292	0.43132	P00338;P00338-3;P00338-4;P00338-5;P00338-2;F5GXY2;F5GYU2;F5GXH2;F5H5J4;F5H6W8;F5GZQ4;F5H8H6;F5GXC7;F5GWW2;F5GXU1;Q6ZMR3	LDHA
-0.0734161	-0.0347735	-0.119103	-0.217097	-0.0388212							0.813226	0.914649	0.741755	0.337637	0.855693	P07195;A8MW50;C9J7H8;F5H793;F5H5G7;F5H155;G3XAP5;F5H245;P07864	LDHB
-0.275909	-0.00277985	-0.162178	-0.357862	0.144471							0.216191	0.956447	0.585353	0.0942226	0.329372	Q8WVC0-2;Q8WVC0	LEO1
-0.0181474	-0.0813543	-0.180185	-0.121596	-0.238783							0.96249	0.746511	0.524841	0.635516	0.159244	O95202;O95202-2;O95202-3	LETM1
0.140779	0.225645	0.254836	0.0501883	0.197425							0.293469	0.144794	0.0649894	0.555337	0.189657	P17931;G3V3R6	LGALS3
-0.193709	-0.0958281	-0.262175	0.285225	0.358115							0.406201	0.696255	0.295034	0.0184117	0.0197096	F5GZ28;P18858;M0R0Q7;Q2TB12;B4DTU4;B4E135;M0R1S4;M0QY71;M0R1G7	LIG1
0.0943712	0.250113	0.126643	0.277449	0.342668							0.448744	0.107724	0.281088	0.0215184	0.0254989	P49916;P49916-2;K7ERZ5;K7EQB6;K7ENR9	LIG3
-0.276905	-0.46939	0.118918	-0.499055	0.015997							0.214369	0.0337403	0.302244	0.0168305	0.873128	P48059-2;P48059;P48059-4;P48059-5;P48059-3;H0Y592;C9JF46;B4DPH6;H3BPU6	LIMS1
-0.0851753	-0.0302141	-0.444459	-0.385092	0.0203421							0.768479	0.931445	0.0498286	0.0700197	0.851445	Q9NUP9;G3V1D4	LIN7C
-0.26253	-0.150609	-0.409508	-0.0260068	0.151079							0.241752	0.519261	0.0740782	0.986594	0.308992	P49257	LMAN1
0.238542	-0.0455953	-0.114504	-0.00205726	-0.0236144							0.0953444	0.874951	0.759253	0.843905	0.929367	Q12907;D6RBV2;D6RIU4;D6RDX1;D6RBH1	LMAN2
0.267596	0.0749849	0.377624	0.210451	0.139797							0.0641253	0.594423	0.00986798	0.0726625	0.344299	P02545;Q6UYC3;P02545-3;D6RAQ3;P02545-4;H0YAB0	LMNA
-0.26343	-0.261993	-0.1588	-0.31766	-0.133329							0.239968	0.245583	0.597056	0.141718	0.446543	P02545-2;Q5TCI8	LMNA
0.0713507	0.0940332	-0.0453198	-0.000526707	-0.229983							0.540438	0.516028	0.9614	0.834908	0.17584	P20700;E9PBF6	LMNB1
0.0661237	-0.103364	-0.189491	-0.0960825	-0.165426							0.562491	0.670592	0.494873	0.730516	0.33809	Q03252;J9JID7	LMNB2
0.348006	0.229711	0.036679	0.41045	-0.0763031				+			0.0183221	0.138034	0.589682	0.000970598	0.680616	E9PMS6;E9PMT2;E9PLH4;H0Y424;H0YDQ3;H0YDG6;H0YE95;E9PLU6;E9PK58;E9PJ10;E9PRE3;E9PRJ0	LMO7
-0.0505696	0.434882	0.0977322	0.074848	-0.00578953							0.901799	0.00607286	0.36557	0.438209	0.982957	Q9UIQ6-3;Q9UIQ6-2;Q9UIQ6	LNPEP
0.0631577	0.0405419	-0.262962	0.0140695	-0.173791							0.575195	0.74836	0.293216	0.750354	0.312868	K7EJE8;K7EKE6;Q8N8K8;P36776;F5GZ27;K7ER27;K7ERR6;K7ER56;K7EQF8	LONP1
-0.0768813	-0.368551	-0.0251403	-0.000873076	0.0418388							0.799969	0.0978398	0.865636	0.836943	0.746121	Q8NF37	LPCAT1
-0.0970698	0.215927	-0.0771476	0.167101	-0.0211967							0.723989	0.161976	0.905202	0.141845	0.941153	Q93052;C9JUT4;C9JXK9;C9JIY7;C9JT42;C9J3U9;C9J1K7;C9J5C8;C9J4E3;C9JE51;C9J2R5	LPP
0.157303	0.0574157	-0.416288	0.00748245	0.0696333							0.24814	0.671213	0.068738	0.788208	0.616914	E9PEM5;P50851-2;F5H1X8;P50851;H0YAC6;H0Y9N9	LRBA
-0.0907261	-0.376377	-0.709399	0.0107226	-0.0937713			+				0.747611	0.0907001	0.00100079	0.769519	0.603969	Q07954;H0YJI8;Q6PJ72;H0YJ88;Q9NZR2	LRP1
-0.178429	-0.299365	-0.394695	-0.10876	-0.322929							0.450188	0.182042	0.0869277	0.682684	0.0544253	P42704;B8ZZ38;C9JCA9;H7C3W8	LRPPRC
0.277628	0.116963	0.126378	0.137176	0.265377							0.0555366	0.429309	0.281795	0.213529	0.0813289	Q9H9A6	LRRC40
0.218347	0.232968	0.150885	0.0920044	0.116431							0.123478	0.132797	0.221326	0.36587	0.425245	Q8N1G4	LRRC47
0.09943	0.00359511	0.118493	0.103733	0.231248							0.429847	0.925281	0.303438	0.320987	0.126925	Q96AG4;I3L223	LRRC59
0.300124	0.109427	-0.0438243	0.0517201	0.232538							0.039715	0.456835	0.954267	0.547639	0.1249	Q32MZ4-3;Q32MZ4-2;Q32MZ4;Q32MZ4-4;C9JTC6	LRRFIP1
0.108491	0.032242	-0.113926	-0.0588636	-0.0845785							0.397181	0.787311	0.76146	0.876448	0.64383	Q9Y4Z0;M0QXB0	LSM4
0.253505	-0.0352243	-0.0636353	-0.0195652	0.0988237							0.0780124	0.912991	0.959072	0.94798	0.492989	P62312	LSM6
0.0699014	-0.0535011	-0.127668	0.150105	0.270529							0.546509	0.846141	0.709529	0.179874	0.0757762	P48449-2;P48449-3;P48449;C9J315	LSS
-0.126336	-0.126006	-0.0473086	-0.13291	0.0502579							0.618674	0.595862	0.970891	0.595129	0.706016	P09960;P09960-4;P09960-2;P09960-3;B4DEH5	LTA4H
-0.0763564	0.00129788	0.0233263	-0.109491	0.404903							0.801973	0.936501	0.645977	0.679961	0.00856632	O94822;O94822-3;H7BYG8;O94822-2	LTN1
0.0978804	0.144438	0.125982	0.0656413	0.106817							0.435586	0.337462	0.282857	0.480196	0.46154	Q9Y383;Q9Y383-3;Q9Y383-2;C9JWT3;B8ZZ09;B8ZZ10;A8MYV2;F8WB41;F8WEU3	LUC7L2
-0.237838	-0.178216	-0.0589989	-0.280825	-0.161008							0.29435	0.439794	0.977612	0.199701	0.351925	J3KPP4;O95232;B4DJ96;D6RDI2;D6RHH0;O95232-2;C9JL41;H7C5U7;E7EN55	LUC7L3
0.15782	-0.0134798	-0.0985442	0.084146	-0.186919							0.246804	0.993294	0.820881	0.398032	0.275848	O75608-2;O75608;E5RGR0;E5RJ48;E5RI35	LYPLA1
0.318577	0.205017	-0.347683	-0.137219	0.453544							0.0297636	0.183051	0.139935	0.58006	0.00330636	O95372;Q5QPQ1;Q5QPQ0;E7EPS4;Q5QPN9;Q5QPQ3;Q5QPQ2;Q5QPN5	LYPLA2
-0.263871	-0.190676	0.0333561	-0.0335621	-0.111274							0.239096	0.406348	0.603479	0.978448	0.531318	H3BPE1;H3BQK9;Q9UPN3;Q9UPN3-3;Q9UPN3-2;F8W8Q1;Q9UPN3-4;F5GZL7;Q9UPN3-5;H0Y390;E9PNZ4;H0YD69;E9PLY0;H0Y314;H0Y4F5;H0Y6T5;H0Y7I1;E9PS75;B4E2T3;H0YC65	MACF1
0.131458	0.298189	0.100574	-0.209361	0.419							0.32135	0.0569214	0.356624	0.357796	0.00655999	Q9UNF1;Q5H909;Q9UNF1-2;H7BXW3;Q5H907;G5E999;B1AKF1;G5E9N2;Q12816-2;F5GY27;B1AKE9;Q12816	MAGED2
-0.0435419	0.141564	-0.282228	0.105544	0.0383519							0.929346	0.346433	0.251082	0.314391	0.762942	Q96A72;A6NEC0;F5H6N1;F5H124	MAGOHB
-0.222111	0.311387	0.0532365	-0.0976408	0.376346							0.331586	0.0471435	0.523199	0.724575	0.0143819	H0YGV7;Q9UKM7;H0YG20;B3KQC5	MAN1B1
-0.663854	-0.218145	-0.695232	-0.419565	0.3421	+		+				0.00161359	0.338187	0.00128527	0.0469439	0.0257377	Q16706	MAN2A1
0.0768327	-0.250114	0.100305	0.147632	0.0348497							0.517783	0.268708	0.357466	0.185985	0.77995	P55145;H7C2D6	MANF
0.169925	-0.477201	0.171143	0.5709	-0.121644				+			0.216986	0.0308195	0.178855	6.62e-06	0.490472	P46821;D6RA32;D6RA40;D6RGJ3;D6RCL2	MAP1B
0.256769	0.222928	0.112467	0.383607	0.199814				+			0.0745951	0.149451	0.320704	0.00195448	0.184589	B4DH53;Q66K74;M0QXQ9;M0QY41;M0QZ50;M0R1M7;M0R1J2	MAP1S
0.0141983	0.0700459	-0.0191558	0.0938305	0.124738							0.801604	0.615604	0.837547	0.358636	0.395271	Q02750-2;Q02750	MAP2K1
-0.1435	-0.0528351	-0.226375	-0.0109191	-0.0247073							0.560209	0.84856	0.385625	0.89636	0.924044	P36507;G5E9C7	MAP2K2
0.0219984	0.0255037	0.0613615	-0.0337911	0.109962							0.763777	0.819334	0.492043	0.977521	0.44948	E7EVA0;P27816;P27816-6;P27816-2;B9ZVR1;E9PGM5;P27816-4;B5MEG9;H0Y2V1;F8W9U4;B4DSQ1;H7C456;P27816-7	MAP4
-0.0919634	-0.150321	-0.12286	-0.32274	-0.198345							0.742985	0.520128	0.727557	0.134859	0.246157	E7ENQ1;O95819-4;G3XAA2;H7C360;O95819-2;O95819;O95819-5;E7EN19;E7ESS2;O95819-3;G5E948;E7EX83;C9J840;H7C0P6;Q8N4C8-5;Q8N4C8-2;Q8N4C8-3;Q8N4C8-4;Q8N4C8;C9J338;I3L2I2;H7C3Z6	MAP4K4;MINK1
-0.257304	-0.860871	-0.65913	0.108879	-0.0935173		+					0.252292	8.18e-05	0.00238019	0.302479	0.605055	Q3KQU3-4;Q3KQU3;Q3KQU3-2;Q3KQU3-3;C9JIR3	MAP7D1
-0.23182	-0.199355	-0.184777	-0.0996104	0.0427563							0.308254	0.383976	0.509937	0.71709	0.741714	P28482;A8CZ64;Q16659	MAPK1
0.1995	-0.328553	-0.335535	-0.252466	0.0572493							0.155222	0.141593	0.157039	0.254944	0.673316	Q16539;B4E0K5;Q16539-3;Q16539-2;Q16539-4;B5TY33;E7EX54;H7C4E2	MAPK14
-0.0473458	-0.179899	-0.00914677	-0.092917	-0.103395							0.914423	0.435188	0.791046	0.742634	0.56347	Q15691	MAPRE1
0.166844	0.564086	-0.122028	-0.0189073	-0.23489		+					0.224318	0.000403608	0.730695	0.944042	0.166434	P29966	MARCKS
-0.0484122	0.125982	-0.0385175	-0.0213649	0.0889558							0.910244	0.397672	0.928986	0.958761	0.533344	P56192;B3KVK7;A6NC17;H0YIP0;F5H2V6;H0YHV5;F8VS26;F8W0M7;F8W0S4;F8VZZ9;H0YI94;H0YIC2;F8VPL7;H0YHL6;H0YI27	MARS
-0.19808	-0.436246	-0.393833	-0.0274911	0.215368							0.394107	0.0489044	0.0877282	0.995499	0.154009	P31153;B4DN45;Q00266	MAT2A
0.0231845	0.163628	-0.157552	0.113567	0.0102785							0.758072	0.281435	0.601405	0.286249	0.901807	Q9NZL9-4;Q9NZL9-2;Q9NZL9;Q9NZL9-3;H7C0X7;E5RFS9;Q9NZL9-5;E5RJR3	MAT2B
-0.019302	0.0139268	-0.175387	-0.117693	-0.226831							0.968301	0.875035	0.540646	0.649713	0.182088	P43243;A8MXP9;D6REM6;D6R991;H0Y8T4;B3KM87;P43243-2;D6RBK5;D6R8Z5;D6RBI2;D6RE02;D6RIA2;D6RB45;D6R9F3;D6RAM9;D6RAY2;D6RBS2;D6RCM3;D6REK4	MATR3
-0.105396	0.00793457	0.014184	-0.0284031	-0.0599384							0.693383	0.904129	0.685752	0.999344	0.755567	C9JP00;Q9NR56;Q9NR56-3;Q9NR56-4;Q9NR56-7;Q9NR56-6;Q9NR56-2;Q9NR56-5;H7C4T5;O95205;Q86VM6;Q5VZF2-3;Q5VZF2-2;Q5VZF2;B4E3F7;Q9NUK0-2;B1AKI6;Q9NUK0;C9J4T8;C9JCX1;H7C4Y1;Q9NUK0-4;Q9NUK0-3	MBNL1;MBLL;MBNL2
-0.08883	-0.0735982	-0.143349	-0.186081	-0.132973							0.754719	0.773908	0.651887	0.422914	0.447847	Q9HCC0;Q9HCC0-2;D6RD67;D6RDF7;D6R9R1	MCCC2
-0.397524	-0.650306	-0.194964	-0.367499	-0.374178							0.0661235	0.003053	0.477687	0.0849863	0.0252479	P49736;H0Y8E6	MCM2
-0.288567	-0.324121	-0.218825	-0.248313	-0.396574							0.193854	0.147247	0.406702	0.26385	0.0175547	P25205;B4DWW4;J3KQ69;Q7Z6P5	MCM3
-0.426044	-0.599025	-0.217952	-0.405442	-0.452767							0.0478731	0.00644028	0.409183	0.0554796	0.00654122	P33991;E5RG31;E5RFJ8;Q9UJA3-2;Q9UJA3-3;Q9UJA3;Q9UJA3-4	MCM4
-0.391825	-0.194889	-0.132934	-0.309547	-0.413816							0.0703847	0.395392	0.689965	0.153226	0.0131171	P33992;B1AHB1;B1AHB2;B1AHA9	MCM5
-0.425337	-0.649209	-0.216753	-0.378973	-0.439373							0.0482684	0.00310387	0.412605	0.0749594	0.00835852	Q14566	MCM6
-0.47345	-0.439001	-0.161653	-0.389281	-0.337658							0.0269174	0.0474564	0.587163	0.0667951	0.0440388	P33993;P33993-3;P33993-2;C9J8M6	MCM7
-0.560547	-0.408378	-0.233083	-0.181019	-0.212041							0.00821672	0.0657453	0.367469	0.437943	0.213612	Q9BTE3-2;Q9BTE3;Q9BTE3-3	MCMBP
-0.135539	-0.0124244	-0.156225	-0.134406	0.229465							0.586996	0.9972	0.606046	0.589878	0.129768	Q9ULC4-2;Q9ULC4;Q9ULC4-3	MCTS1
0.15866	0.133235	-0.118531	-0.0765313	0.0786782							0.244646	0.373276	0.743923	0.80632	0.577079	P40925;P40925-3;P40925-2;B9A041;B8ZZ51;C9JF79;C9JRL4;C9JLV6	MDH1
-0.00500045	-0.0567313	-0.181223	-0.17612	-0.237065							0.896532	0.834426	0.521452	0.452771	0.162388	P40926;E9PDB2;G3XAL0	MDH2
-0.122546	-0.0295071	-0.0516234	-0.029809	-0.0266899							0.631936	0.934052	0.991495	0.993649	0.914397	Q9NU22;Q5T795	MDN1
0.0679139	0.0438343	-0.0609992	0.101179	0.0892065							0.554889	0.733079	0.969611	0.330439	0.532298	P48163;B4DZ70;F5H4W0	ME1
0.0420489	0.167743	-0.0268443	0.0985544	-0.152196							0.669285	0.270292	0.873666	0.340341	0.380573	P23368-2;P23368	ME2
0.0899591	-0.136664	-0.12071	-0.167969	-0.0886229							0.465604	0.56205	0.735672	0.478066	0.626157	Q9ULK4-4;Q9ULK4-5;Q9ULK4-3;Q9ULK4;Q5JWT2;H7BYY3;F5H4T7;Q9ULK4-2;F5H685;B9TX55	MED23
-0.0312088	-0.113793	-0.0508088	0.152488	-0.131653							0.977875	0.635705	0.987605	0.174124	0.452703	Q14696	MESDC2
-0.153928	-0.211005	0.117163	-0.127754	-0.202273							0.526047	0.355156	0.307193	0.613389	0.236486	B4DUX5;P50579;F8VRR3;G3XA91;F8VQZ7;G3V1U3;F8VZX9;F8VY03;F8VSC4	METAP2
0.301237	0.0471895	0.0870622	0.0176369	0.0843364							0.0390436	0.717614	0.40039	0.730095	0.552792	Q9UBP6;H0YIH0;H0YHU4	METTL1
-0.467923	0.000663529	-0.0737425	-0.16389	-0.0260067							0.0288594	0.939602	0.918746	0.491007	0.917719	O60502;E9PGF9;O60502-2;O60502-3;H7C3X0;B4DYV7	MGEA5
0.132511	0.838992	0.128359	-0.287202	0.193709		+					0.318116	1.72e-07	0.276526	0.188584	0.197747	O14880;Q5VV89;Q5VV87	MGST3
0.15043	0.234563	-0.0333555	-0.0150826	0.059009							0.266361	0.130289	0.904465	0.921177	0.665178	P14174	MIF
-0.174019	-0.505247	-0.452521	0.148869	-0.0454835							0.463366	0.0220512	0.0452988	0.182909	0.82377	P46013;P46013-2	MKI67
0.0434145	0.0170809	0.0413622	-0.0585932	0.100439							0.663016	0.859786	0.570487	0.87753	0.486541	Q14165;F5H1S8;H0YG07;F5GX14	MLEC
-0.149577	0.179766	0.113767	0.0870554	0.0323125							0.540172	0.23949	0.316924	0.385931	0.792338	Q96T76;Q96T76-8;Q96T76-9;Q96T76-5;H0Y746;H7C1W5;Q5T454;Q96T76-7;H0Y7V3;B0QZ77;F8WCH8	MMS19
-0.0626632	-0.226856	-0.197947	0.0188406	0.0236102							0.854688	0.318202	0.468455	0.723301	0.83521	Q9H8S9;Q7L9L4;Q7L9L4-2;D6RCK3;Q9H8S9-2;H7BZ12	MOB1A;MOB1B
-0.296988	0.064676	-0.054632	-0.0634393	0.481351							0.179964	0.639002	0.995085	0.858169	0.00184403	Q13724-2;Q13724;C9J8D4;C9JDQ1;B8ZZE2	MOGS
-0.0379545	0.0506063	-0.114558	0.100709	0.287472							0.95131	0.701984	0.759045	0.332201	0.059658	F8W1Z6;Q7Z3U7-2;F8VWA6;B9EGP5;Q7Z3U7-4;Q7Z3U7;F8VZV1;Q7Z3U7-3;F8VZV6;F8VQS2	MON2
-0.224823	-0.10743	-0.124424	-0.154626	-0.101304							0.324957	0.6569	0.721675	0.521084	0.572157	Q5JR04;Q9HCE1;Q9HCE1-2	MOV10
0.124593	0.402067	0.059009	0.0519776	0.263275							0.342957	0.0110159	0.50096	0.546351	0.0836875	J3QS48;I3L295;J3KT75;B4DT74;J3QW43;J3QRD5;O75352;J3KSI4;I3L1D2;I3L4E0;J3KTK8;J3QQZ4;I3L405;I3L261	MPDU1
0.301178	0.154	0.0395665	0.0444642	0.142413							0.0390786	0.308704	0.577812	0.584559	0.33589	C9JX83;O00566	MPHOSPH10
-0.0853742	-0.0936558	-0.060984	0.205017	-0.0949803							0.767728	0.70372	0.969672	0.0794169	0.598809	Q6WCQ1-3;Q6WCQ1;Q6WCQ1-2;J3KSW8;H0Y2S9;H0Y7E2;H7C3G6;J3KSK7;J3QRL2;K7EL39;K7EJ14;A8MZF8	MPRIP
-0.0832711	0.115965	-0.231109	-0.219816	0.214933							0.775677	0.432898	0.372756	0.330727	0.154808	P25325;J3KPV7;B1AH49	MPST
-0.208744	-0.0493599	-0.163559	-0.142608	-0.0239077							0.365528	0.861209	0.580599	0.561472	0.927938	F8W7U8;P49959;B3KTC7;P49959-2;F5GXT0;F5H742;F5H256	MRE11A
-0.942945	-1.18856	-1.54412	-1.2868	-0.989192	+	+	+	+	+	+	5.83e-06	4.79e-08	7.6e-14	1.66e-10	1.88e-09	P49406	MRPL19
-1.31197	-1.74321	-1.79261	-1.25211	0.568747	+	+	+	+	+	+	2.08e-10	9.6e-16	2.7e-18	5.17e-10	0.000243351	P09001;H0Y9G6;E7ETU7;E9PF06;D6RC14	MRPL3
-1.14465	-1.44348	-2.00384	-1.45131	-0.845209	+	+	+	+	+	+	3.22e-08	3.1e-11	1.33e-22	5.01e-13	2.98e-07	K7ES61;Q9BYD3;Q9BYD3-2;K7ELQ0;K7EKI4;K7ELF1;K7EJ73	MRPL4
-0.678118	-0.837146	-1.00577	-0.833966	-0.334644	+	+	+	+		+	0.00126451	0.000128658	1.78e-06	4.3e-05	0.0460162	G5E9W7;G5E9V5;P82650;H7C5L9;H7C5F2;Q9H3I1;H7C5H3;C9J5D8	MRPS22
-0.761507	-0.878401	-1.27872	-0.785253	-0.577186	+	+	+	+	+	+	0.000276999	5.81e-05	7.95e-10	0.000121313	0.00049764	P82930;C9JJ19	MRPS34
-0.752364	-0.739276	-1.15483	-1.66626	0.0601858	+	+	+	+		+	0.000329739	0.000738051	3.3e-08	9.07e-17	0.659759	P82675;P82675-2	MRPS5
-0.779187	-1.13437	-1.3903	-0.336674	-0.620534	+	+	+		+	+	0.000196662	1.91e-07	2.01e-11	0.117359	0.000178429	Q9Y2R9;J3QLS3;J3QQS1;J3QKW2;J3KSI8	MRPS7
-0.109273	-0.0471148	0.027798	0.00799923	0.076901							0.679295	0.869399	0.626875	0.785219	0.58481	Q9UKD2	MRTO4
-0.137188	-0.280326	-0.154369	-0.0848615	-0.129355							0.581399	0.212698	0.612563	0.773753	0.461225	P43246;P43246-2;E9PHA6;C9J809	MSH2
-0.247603	-0.410591	-0.304282	-0.221758	-0.108768							0.272699	0.0642526	0.208268	0.325848	0.541445	P52701;B4DF41;F5H2F9;P52701-2;F8WAX8;C9JH55;C9J8Y8;C9J7Y7;F8W7G9	MSH6
0.203076	0.18954	0.0995645	0.0936277	0.0255249							0.148765	0.21634	0.359786	0.359435	0.825731	P26038	MSN
-0.263473	-0.174776	-0.228114	-0.0317618	-0.107298							0.239883	0.449299	0.380865	0.985739	0.547426	O94776;Q68DB1;F8VSM3	MTA2;DKFZp686F2281
0.0209111	0.193961	0.0228365	-0.215019	-0.111641							0.769019	0.206415	0.648084	0.342979	0.529847	Q9NZJ7-2;Q9NZJ7;Q5TDC2;H0Y8C3;Q9NZJ7-3;H7C196;B4E0C5	MTCH1
0.0451494	0.059286	-0.0188707	-0.0962598	-0.141677							0.655087	0.662854	0.836214	0.729839	0.416584	Q9Y6C9;E9PIE4;F5H3Y2	MTCH2
-0.030494	-0.0723917	-0.683345	-0.603632	-0.44971			+				0.980691	0.778197	0.00157973	0.00348528	0.00692147	P00403	MT-CO2
0.141106	-0.0878791	-0.277211	0.161694	-0.0861781							0.29252	0.723707	0.261625	0.153207	0.636816	Q86UE4;E5RJU9;H0YBJ8;H0YB56	MTDH
0.0971387	0.0694272	-0.0734692	0.112166	-0.0179355							0.438348	0.618281	0.919834	0.291036	0.957071	P11586;G3V2B8;F5H2F4	MTHFD1
-0.619071	-0.141016	-0.0854661	-0.283351	-0.145757							0.0033659	0.548514	0.872238	0.195241	0.402383	Q6UB35;Q4VXM0;H0Y327;Q5JYA8;Q6UB35-2;Q4VXM1;H0Y2S0;Q4VXV2;Q5JYA3;Q5JYA5;Q5JYA4	MTHFD1L
-0.899763	-1.00483	-1.46578	-0.738144	-0.765155	+	+	+	+	+	+	1.57e-05	4.09e-06	1.4e-12	0.000313023	3.58e-06	P13995;B9A062;Q7Z650;B4DY35;B8ZZU9	MTHFD2
-0.0813618	0.244887	-0.287219	-0.265466	-0.0949418							0.782913	0.114934	0.240892	0.228426	0.598973	P49914-2;P49914	MTHFS
-0.0229326	0.139535	0.0204773	-0.0282412	0.0882095							0.986585	0.352855	0.65827	1	0.536462	P42345;B1AKP8	MTOR
-0.0310171	-0.139887	-0.0747145	-0.0475323	-0.17869							0.97863	0.55201	0.914877	0.921977	0.298688	P58546;C9JL85	MTPN
-0.00229573	0.0097772	-0.115863	-0.344978	-0.46335							0.883035	0.895167	0.754068	0.10781	0.00536577	O75431;C9JNK6;C9JAZ1;F8WE26	MTX2
-0.165078	0.0775164	-0.349125	-0.0495092	-0.129253							0.490734	0.583697	0.138004	0.914011	0.461608	P22033	MUT
0.279293	0.13606	0.0231916	0.164014	0.0102071							0.0542083	0.364029	0.646556	0.14825	0.902166	Q14764;H3BQK6;H3BRL2;H3BUK7;H3BNF6;H3BP76;H3BNF2;H3BUP3;H3BQE7;H3BPZ2;I3L155	MVP
0.0784733	0.0239651	0.153935	0.0405419	0.148348							0.5111	0.826691	0.214506	0.604987	0.317311	Q9BQG0;Q9BQG0-2;I3L1L3;I3L2H8	MYBBP1A
0.124196	0.0501881	-0.040304	0.000180227	-0.038999							0.344234	0.703891	0.93749	0.83076	0.854838	P35580;P35580-3;P35580-2;F8W6L6;P35580-4;E7ERA5	MYH10
0.0500489	0.328205	0.294841	-0.0766379	-0.0434973							0.632904	0.0367668	0.0370847	0.805902	0.833259	Q7Z406;Q7Z406-6;F2Z2U8;Q7Z406-2;G8JLL9;Q7Z406-4;Q7Z406-5;M0QY43	MYH14
-0.00858066	0.0551957	0.268255	0.151924	0.00492559							0.914442	0.681188	0.0541461	0.175474	0.92877	P35579;P35579-2;Q5BKV1;B1AH99;REV__E7EQT4;REV__Q9UKV3-5;REV__Q9UKV3;P13535;Q9UKX3;Q9Y623;P11055	MYH9
-0.00620245	0.378844	0.266397	0.0532504	0.0577621							0.902539	0.0164174	0.0555508	0.540002	0.670941	P19105;O14950;J3QRS3;J3KTJ1	MYL12A;MYL12B
-0.0609616	-0.157794	0.116697	-0.101172	0.0231276							0.861289	0.497892	0.308516	0.711172	0.837604	F8W1R7;P60660-2;P60660;G3V1V0;J3KND3;G8JLA2;B7Z6Z4;G3V1Y7;F8VPF3;F8VZU9;F8W180;H0YI43;F8W1I5;P14649;F8VXL3	MYL6
0.246469	0.112767	0.00255855	-0.0285135	-0.0417289							0.0858137	0.444516	0.737603	0.998897	0.841728	Q92614-3;Q92614-4;Q92614;J3KNX9;Q92614-2;Q92614-5;H0YEV9	MYO18A
0.322563	0.201508	0.285521	-0.070262	-0.145294							0.0279214	0.190243	0.0424552	0.831058	0.403979	O43795-2;E9PDF6;O43795;E7EQD9;E7EPB4;H7C2Y7;C9JYW1;C9K0I9	MYO1B
0.20783	0.129942	0.289835	0.0280033	0.0162824							0.1405	0.384233	0.0398928	0.672329	0.871701	F5H6E2;O00159-3;O00159;I3L501	MYO1C
-0.382739	-0.330801	-0.0689222	0.0734089	-0.0428878							0.0776415	0.13879	0.937958	0.444629	0.836176	Q12965;H0YNQ8;H0YLJ4;H0YN00;H0YLE5	MYO1E
-0.174947	0.151079	0.30229	-0.259547	-0.000259717							0.460575	0.317311	0.0332193	0.240246	0.954967	Q9NQX4;Q6P1W8;E9PE01;H0YMK3;H0YM93;H0YM96	MYO5C
0.142806	0.263095	0.343749	0.0242488	0.252839							0.287627	0.0913583	0.0174245	0.69305	0.0962273	Q9UM54-6;E7EW20;Q9UM54-5;Q9UM54-2;Q9UM54-4;Q9UM54-1;Q9UM54;Q5JVM0	MYO6
-0.411071	0.194339	0.299596	0.0547096	0.161823							0.0568431	0.205581	0.0345753	0.53277	0.277677	Q9NZM1-6;Q9NZM1;F8W8J4;Q9NZM1-3;C9JCN0;Q9NZM1-2;Q9NZM1-5;H0YD14;Q9NZM1-7;Q9NZM1-8;Q9NZM1-4	MYOF
0.0249154	-0.0271677	0.0142625	-0.0737349	-0.0394067							0.74977	0.942684	0.685407	0.817332	0.852877	P41227-2;P41227;C9JN83;F8W808;A8MWP7;C9JW55;Q9BSU3	NAA10
-0.0255955	0.0127116	0.0959919	0.0678453	-0.0216652							1	0.880922	0.371117	0.469949	0.938868	Q9BXJ9;Q9BXJ9-4;Q6N069;Q6N069-5;Q6N069-4;Q6N069-3;Q6N069-2	NAA15
0.139666	0.0815442	0.0800436	0.0341454	-0.130602							0.296709	0.56682	0.424345	0.638968	0.456589	Q14CX7;Q14CX7-2;H0YHR9;F8W1S0	NAA25
-0.181117	-0.0874881	0.0586628	-0.107951	0.0682581							0.44226	0.725067	0.50228	0.6857	0.623074	E7EQ69;Q9GZZ1;C9J5D1;Q9GZZ1-2;B0AZT5;C9JZU6;C9J5J3;F8WCK0	NAA50
-0.293518	-0.47356	-0.0867755	-0.247517	-0.131171							0.185595	0.0321526	0.867068	0.265583	0.454483	F8VZJ2;H0YHX9;Q13765;Q13765-2;E9PAV3;F8W0W4;F8W1N5;F8VNW4;F8VZ58;Q9BZK3	NACA
-0.078518	0.242999	0.30632	-0.0528051	0.348856							0.793727	0.11763	0.0312752	0.90075	0.0230236	Q9UJ70;Q9UJ70-2;H7C3G9;C9JEV6;E9PPU6;H7C1L7;H0YEB7;H0YF44;H0YC94	NAGK
-0.0473832	0.195474	0.234808	0.223423	0.289008							0.914276	0.203096	0.0844501	0.058426	0.0583493	P43490;Q5SYT8;F5H246;C9JF35;C9JG65	NAMPT;NAMPTL
0.245252	0.104337	0.151924	0.064676	0.12413							0.0872243	0.475976	0.218986	0.484722	0.397424	Q9NR45;Q5TBR0;Q5TBR1	NANS
-0.566891	-0.417511	0.0109875	-0.157705	-0.126116							0.00748687	0.0597651	0.699874	0.510985	0.47339	F8VY35;B3KNT8;F5H4R6;H0YIV4;P55209;F8W020;F8W118;F8VV59;F8W0J6;H0YH88;H0YHC3;B7Z9C2;F8VRJ2;F8VXI6;F8VUX1;F8VVB5;B3KV44	NAP1L1
-0.282544	-0.145039	-0.0136691	-0.0988455	-0.105396							0.204261	0.536149	0.811975	0.719993	0.555218	Q99733;F5HFY4;C9J6D1;E9PNW0;E9PJJ2;E9PS34;E9PNJ7;A8MXH2;C9JZI7;E9PKT8;E9PKI2;E9PP22;C9J1B1;H0YCI4	NAP1L4;NAP1L4b
-0.104759	-0.0438243	-0.0471744	0.0909888	0.0960595							0.695705	0.881428	0.970251	0.369933	0.504126	M0R0Y2;P54920;M0R2M1;M0R213;M0R0I4;M0R027;M0QZM9;M0QZN5;M0R031;M0R058;Q4G0M0;B4DK44;Q9H115	NAPA
-0.0217678	0.133958	-0.0894438	0.0655034	0.0826344							0.980717	0.370895	0.85655	0.480841	0.560045	O43776;B4DN60;K7EIU7;K7EQ35;B4DG16;K7EPK2;K7EMQ6;K7EJ19	NARS
-0.218607	-0.118727	-0.23926	-0.0416027	-0.224975							0.340282	0.619473	0.35123	0.945915	0.185843	P49321;P49321-3;P49321-2;P49321-4;Q5T624;E9PI86;E9PPQ8;H0YDS9;E9PRH9;H0YF33;E9PPR5;E9PNB5	NASP
0.124791	0.111499	0.125982	-0.0298384	0.142609							0.342319	0.449171	0.282857	0.99353	0.335265	Q9H0A0;E7ESU4;E9PMU0;E9PJN6	NAT10
-0.523235	-0.41599	-0.278601	-0.100677	-0.471129							0.0139448	0.0607288	0.258673	0.713046	0.0046273	Q15021;F5GZJ1;E7EN77;F5GZK7;F5H431;REV__Q02790	NCAPD2
-0.284361	-0.0545796	-0.131827	-0.00872573	-0.154763							0.201079	0.842226	0.694061	0.883326	0.372083	Q9BPX3;D6RA93;H0Y9Z8	NCAPG
-0.453182	-0.192513	-0.0978647	0.235378	-0.592767					+		0.0346372	0.401549	0.823532	0.0474356	0.000346849	E9PHA2;Q15003;C9J470;B4E189;H7C415;C9JZP1	NCAPH
0.0306892	0.102927	0.0131908	-0.0260508	0.0390402							0.72229	0.481354	0.690129	0.986858	0.759612	Q09161	NCBP1
0.064262	0.210888	0.509088	0.16021	0.0865801			+				0.570449	0.171472	0.000758654	0.156443	0.543303	Q6PIU2-3;Q6PIU2;Q6PIU2-2;J3KN69;F5H7K4;H7C046	NCEH1
-0.177719	-0.280878	-0.173938	-0.109896	-0.0697546							0.452295	0.211759	0.545467	0.678455	0.71028	Q9Y2A7;Q9Y2A7-2	NCKAP1
0.187451	0.0566529	0.0206267	0.0364681	-0.0989459							0.178545	0.674634	0.657623	0.626536	0.58203	P19338;H7BY16;C9JYW2;C9JLB1;C9J1H7;C9JWL1	NCL
-0.0825072	-0.118578	-0.00384989	-0.0648797	-0.0471223							0.77857	0.61996	0.766723	0.85243	0.81596	Q969V3-2;Q969V3;K7EMW4;K7ELZ9;K7ENM2;K7EQ66	NCLN
-0.796724	-0.288065	-0.554146	-0.585345	-0.376264	+						0.000139018	0.199815	0.0120186	0.00467676	0.0244249	C9J7T7;C9JE98;C9J239;Q9Y618-5;C9J0Q5;Q9Y618-4;C9JFD3;Q9Y618-3;Q9Y618;Q9Y618-2;C9JQE8;H7C0P3	NCOR2
-0.158896	0.206206	-0.133345	-0.0994326	-0.0163589							0.510153	0.180661	0.688446	0.717764	0.964773	E7ENA9;F6Y097;Q92542-2;Q92542;H0Y6T7;Q5T205;H0Y3Z4;Q5T209	NCSTN
-0.708067	-1.58076	-2.6027	-1.42194	-0.432046	+	+	+	+		+	0.000746569	3.38e-13	1.95e-37	1.48e-12	0.00953316	O00483	NDUFA4
0.116631	-0.631489	-0.874085	-0.386506	-0.364385			+				0.369151	0.00403945	3.85e-05	0.0689174	0.0294389	P51970;F5H7V7	NDUFA8
-1.05378	-1.87012	-3.03759	-2.59972	-0.839854	+	+	+	+	+	+	3.78e-07	6.66e-18	1.19e-50	5.89e-39	3.54e-07	Q16795;F5H0J3;H3BRM9;F5GY40	NDUFA9
-0.476107	-1.09963	-1.73776	-1.00564	-0.251333		+	+	+		+	0.026025	4.5e-07	2.96e-17	6.96e-07	0.137663	O96000;H3BPJ9;Q96II6;H3BV16	NDUFB10
-0.978606	-1.81044	-2.42892	-2.52986	-0.773812	+	+	+	+	+	+	2.5e-06	7.2e-17	9.89e-33	5.83e-37	2.77e-06	B4DJ81;P28331-3;P28331-4;P28331-5;P28331;P28331-2	NDUFS1
-0.529552	-0.919383	-1.88481	-2.06966	-0.427382		+	+	+		+	0.0127782	2.55e-05	4.08e-20	3.59e-25	0.0103555	O75306-2;O75306;B7Z9L2	NDUFS2
-0.679319	-0.946861	-1.817	-1.74161	-0.74485	+	+	+	+	+	+	0.00123856	1.44e-05	9.09e-19	3.35e-18	6.49e-06	O75489;B4DFM8;E9PS48;E9PKL8;G3V194	NDUFS3
-0.43735	-1.78205	-2.36498	-1.68634	-0.652629		+	+	+	+	+	0.0419161	2.18e-16	4.41e-31	3.82e-17	8e-05	P19404;E7EPT4	NDUFV2
0.0552305	-0.636593	-0.365323	0.0891252	0.0605455							0.609798	0.00374662	0.117698	0.377461	0.658106	Q15843;E9PS38;F8VSA6	NEDD8;NEDD8-MDP1
-0.341811	-0.511691	0.0655723	-0.591245	-0.405595							0.118211	0.0203746	0.476297	0.0042572	0.0150916	Q8TDX7;F8WAG2;Q8TDX7-2;F5H3U7;Q5TBH0;Q5TBG1;Q5TBG7;Q5TBH2;Q5TBH1;Q9HC98;Q9HC98-3;Q9HC98-4;Q9HC98-2;C9J1H8	NEK7
0.0029688	0.0334407	-0.139109	0.0301242	0.263275							0.856866	0.78165	0.667287	0.660732	0.0836875	Q8WX92	NELFB
-0.143468	-0.17665	-0.232261	-0.0174462	0.140648							0.560315	0.444107	0.369666	0.935301	0.341549	O60524-4;O60524-5;O60524-3;O60524;G3V5V3;G3V4D9;G3V547;O60524-2	NEMF
-0.594291	-0.488067	-0.575787	-0.269947	0.0267293							0.00495801	0.0271194	0.00878925	0.219757	0.819781	Q9UMX5	NENF
0.00463813	0.418892	0.073546	0.238787	0.106282							0.8486	0.00815534	0.44725	0.0446406	0.463612	Q8NBF2;Q8NBF2-2	NHLRC2
-0.0825911	-0.0323297	-0.116864	-0.207228	-0.071679							0.778252	0.923647	0.750257	0.363487	0.701515	D6RC52;D6RCB9;Q9NX24;H0YC83;J3QSY4	NHP2
0.126709	0.0258084	-0.117506	-0.132032	0.0710076							0.336201	0.81788	0.747818	0.59822	0.610784	P55769;B1AHD1	NHP2L1
-0.0118425	-0.135198	-0.169582	-0.094988	-0.0160597							0.930798	0.566646	0.56008	0.734698	0.966234	Q9GZT8-2;Q9GZT8;E7EXA3;Q9GZT8-3;B8ZZI0;C9JN42	NIF3L1
-0.0460122	-0.0732414	-0.240162	-0.216636	-0.201137							0.919651	0.775176	0.348895	0.338818	0.239256	Q9BPW8;H7C2U6;C9JDV8;F8WCR5	NIPSNAP1
-0.0732794	0.000598548	0.0154263	-0.0281971	0.0344974							0.813749	0.939919	0.680293	0.999735	0.781667	Q9NQR4;H7C579;F8WF70	NIT2
-0.122279	-0.0381841	-0.121479	-0.0150899	-0.148529							0.632874	0.90211	0.732768	0.92122	0.392903	Q9BYT8;E9PCB6;H0YAK4;H0YAF7	NLN
-0.122067	0.0890913	-0.0458931	0.00751119	0.101784							0.63362	0.535841	0.964135	0.788041	0.481208	P22392-2;Q32Q12;P22392;J3KPD9;E7ERL0;E5RHP0;O60361;F6XY72;C9K028	NME1-NME2;NME2
0.0550914	0.0685333	0.0581779	0.0446739	0.105745							0.610413	0.622157	0.504131	0.583476	0.465691	P30419-2;P30419;K7EN82;B4DXS1;Q5VUC6;F5H594;O60551;Q5VUC7;B7Z8J4	NMT1
-0.00171061	0.0583165	-0.254634	-0.126132	-0.254651							0.88012	0.667182	0.312822	0.619186	0.132352	Q13423;E9PCX7;D6RAI5;D6RHU2;H0Y8P5;D6RCR6	NNT
0.190931	0.0463513	0.158014	0.124183	-0.203768							0.171556	0.721467	0.205624	0.251707	0.232878	Q9Y3T9	NOC2L
0.0490731	-0.0137274	0.0921398	0.0405419	-0.227							0.637296	0.992378	0.383578	0.604987	0.181749	Q8WTT2;A6NJZ9;F5H677	NOC3L
-0.109942	-0.208828	0.021764	-0.322343	0.105852							0.676874	0.360436	0.652706	0.135386	0.465276	Q9H8H0;J3QKS9;J3QLQ6;J3QR28;B7Z5V9	NOL11
0.0407522	-0.097772	0.0567222	-0.050226	-0.101768							0.675259	0.6896	0.50971	0.911125	0.570222	Q9H6R4-4;Q9H6R4;Q9H6R4-2;G8JLK7;Q9H6R4-3	NOL6
0.0146052	-0.107446	-0.125171	0.0993626	0.226139							0.799619	0.656848	0.718871	0.337272	0.135202	Q14978-2;Q14978;Q14978-3	NOLC1
-0.0410682	-0.103488	-0.0602242	-0.113622	-0.0961364							0.939064	0.670173	0.97271	0.664661	0.593895	Q5JPE7-2;P69849;Q5JPE7;J3KN36;Q15155;Q4G177;F5H826;H3BUC9;H3BPS9;I3L0Q6;H3BTW1	NOMO3;NOMO2
-0.119934	-0.0846551	-0.179261	-0.104379	-0.153142							0.641147	0.734946	0.527864	0.699079	0.37743	Q15233;Q15233-2;H7C367;C9JYS8;C9IZL7;C9J4X2	NONO
-0.123756	-0.325503	-0.0302803	-0.113356	-0.427498							0.627689	0.145465	0.889898	0.665639	0.0103342	Q9Y3C1;D6RIC3;Q9Y3C1-2;D6RC60	NOP16
0.190172	0.0433444	0.144634	0.14176	0.0634339							0.173062	0.735346	0.235786	0.201111	0.644893	P46087-2;P46087;P46087-4;P46087-3;F5H5X6;F5GYR3;F5GWB7;F5H709;F5H359;F5H8G6	NOP2
0.187261	0.182374	0.110564	0.120219	0.00362376							0.178933	0.233147	0.326287	0.264247	0.93534	O00567;Q5JXT2;H0Y653;H0YDU4	NOP56
0.101986	0.0893625	0.0842683	-0.0300225	-0.0527902							0.420477	0.534744	0.409827	0.992784	0.789093	Q9Y2X3;H7BZ72;F8WED0	NOP58
0.191815	-0.240137	-0.25269	-0.209461	-0.279336							0.169813	0.289253	0.317519	0.357531	0.097679	Q86U38;A8MY76	NOP9
-0.0665633	0.254957	0.325962	0.393636	0.564622				+	+		0.839597	0.101365	0.0231385	0.00151146	0.000269513	O15118;B4DET3;K7EQ23;K7ERM4;K7ERW2	NPC1
-0.0110572	0.115699	-0.0856268	-0.0128684	0.0690836							0.926857	0.433858	0.871603	0.907968	0.619373	E9PLK3;P55786;B7Z463;A6NEC2;E5RJ24;E7EWZ2;F5GZY4;H0YDG0;H0YAQ6;E9PP11;A6NEC2-2;E9PJY4;E9PPD4;H0YCQ5;E9PJ74;A6NEC2-3;L7N488;E9PRQ5;E9PI82;E9PJF9;E9PPZ2	NPEPPS
-0.16579	-0.246259	0.129942	-0.0806065	-0.0231379							0.488523	0.276525	0.272364	0.790342	0.931688	Q8TAT6;Q8TAT6-2;I3L4U9;B4DG89	NPLOC4
0.0343003	0.165558	0.0204134	-0.00145071	-0.0248687							0.705281	0.276169	0.658547	0.840337	0.923258	P06748;P06748-2;P06748-3;E5RI98;E5RGW4	NPM1
-0.252982	-0.189771	-0.224258	-0.315424	-0.0920249							0.261247	0.408726	0.391465	0.144822	0.611456	O75607	NPM3
0.132774	-0.206628	0.0482361	0.196166	0.421695							0.317311	0.365819	0.542866	0.0915027	0.00622848	P15559-2;P15559;B4DLR8;P15559-3;H3BNV2;H3BRK3	NQO1
0.0568193	0.0340749	0.0367987	-0.0235044	0.0886505							0.602789	0.77866	0.589188	0.971585	0.534619	P01111;P01116	NRAS;KRAS
-0.341793	-0.0505323	-0.0810414	-0.00963319	-0.0385397							0.118233	0.856937	0.889748	0.888715	0.857048	Q9UHY1;F8W6G1;C9JHZ6	NRBP1
-0.543299	-0.35275	-0.21885	-0.217843	-0.0820031							0.0105332	0.113621	0.406631	0.335731	0.65519	O43847;O43847-2;B1AKJ5;G3V1R5;F5H7V1;H0Y5G9	NRD1
-0.378007	-0.504448	0.126841	-0.107702	0.260146							0.0816562	0.0222671	0.280558	0.686628	0.0872999	O95478;H0YAI9	NSA2
-0.0760522	-0.0355791	0.0267576	0.0294953	0.0894303							0.803136	0.911685	0.631298	0.664162	0.531366	Q15738;C9JDR0	NSDHL
0.0731348	0.0773797	0.0155262	0.10017	0.0867158							0.533011	0.584274	0.679855	0.334223	0.542731	I3L0N3;P46459;B4DFA2;I3L2G1;K7EQD6;I3L0L3	NSF
-0.0600439	0.0782	0.127237	-0.00486291	0.0837919							0.864854	0.580816	0.279502	0.860449	0.555108	Q9UNZ2;Q9UNZ2-5;J3QK90;Q9UNZ2-6;F2Z2K0;Q9UNZ2-4;R4GNE6	NSFL1C
-0.0239883	0.0487245	0.135404	-0.00794957	0.0930867							0.991903	0.710577	0.258338	0.878721	0.516249	Q08J23;Q08J23-2;G3V1R4;D6RAS3	NSUN2
-0.438141	-0.217776	-0.11962	-0.245668	-0.0283589							0.0415238	0.339052	0.739796	0.269633	0.906285	B7Z382;P49902;Q5JUV4;Q5JUV6;H0YHR8;Q5JUV3;REV__M0QX83;REV__H0YES7;REV__F5GWJ3;REV__Q17RW3	NT5C2
-0.310039	-0.135895	0.0199865	0.0960595	-0.311757							0.159918	0.564458	0.660398	0.349928	0.0636034	Q9BV86;Q9BV86-2	NTMT1
-0.178584	-0.117279	-0.148193	-0.207686	-0.0519749							0.449729	0.624219	0.634474	0.36226	0.792943	Q9Y5Y2;H3BNF0;H3BQR2;H3BNS4;H3BRK5;B7Z6P0;H3BMW1;H3BRE1	NUBP2
0.313478	-0.329667	-0.539373	-0.0857494	-0.952434					+		0.0322721	0.140198	0.0147893	0.770304	7.37e-09	E9PKG6;P80303-2;P80303;E9PLR0;E9PLE9;J3KQU0;H0YD18;E9PM22	NUCB2
0.629567	1.42653	0.472644	0.269332	-0.0827133	+	+	+			+	3.52e-05	9.83e-19	0.00163675	0.025239	0.652049	Q9H1E3;Q9H1E3-2	NUCKS1
0.00929694	-0.102744	0.0141411	0.0425044	-0.0989381							0.82562	0.672689	0.685941	0.594726	0.582062	Q9Y266	NUDC
0.195977	-0.0447913	0.0172092	0.0194385	-0.131108							0.161787	0.87789	0.672487	0.719934	0.454717	Q96RS6-2;Q96RS6;Q96RS6-3	NUDCD1
-0.0798897	-0.00302559	-0.182246	-0.0590816	-0.267722							0.788506	0.95765	0.518125	0.875575	0.112962	E5RFP0;Q8WVJ2	NUDCD2
0.0453731	-0.0419517	-0.0242451	-0.0866759	-0.020882							0.654067	0.888287	0.861422	0.76671	0.942688	O43809;H3BND3;H3BV41	NUDT21
0.0558203	0.150365	-0.111414	0.0294177	0.159306							0.607192	0.319441	0.771077	0.664587	0.284812	Q9UKK9;A6NFX8;A6NJU6;A6NHE8;A6NCQ0;H0YEY4;C9JYY9	NUDT5
-0.19991	-0.119589	-0.32329	-0.326842	-0.30059							0.389109	0.616656	0.175838	0.12951	0.0740183	Q14980;Q14980-2;Q14980-4;Q14980-3;F5H4J1;H0YFY6;Q9BTE9;F5H6Y5;K4DIE0;F5H0Z7;F5H763;F5H2F3;F5H3L6;F5GZW1;F5H1L0;F8W6T3;F5GWK2;F5H073;F5H068;F5H7R5;F5H4Y4;F5GWA2	NUMA1
-0.232744	-0.230584	-0.113403	-0.319226	-0.0748132							0.306093	0.309892	0.76346	0.139577	0.687324	P57740;Q6PJE1;B4DZ67;H0YG15;G3V1T4	NUP107
-0.230888	-0.216007	-0.0469284	-0.179613	-0.130831							0.310445	0.343213	0.969077	0.44217	0.45574	Q8WUM0;F5H5C2;Q5T8N1;Q5TDI3	NUP133
0.187134	-0.41676	0.0160256	-0.143333	-0.0223831							0.179192	0.0602394	0.677665	0.558993	0.935367	P49790;F6QR24	NUP153
0.0593554	0.0655723	0.0461138	0.0617693	-0.0980962							0.591676	0.635071	0.551322	0.498488	0.585606	O75694;E9PF10;O75694-2;D6RA13	NUP155
-0.0818733	0.0440444	-0.23675	-0.0488375	0.00654216							0.780973	0.732107	0.357772	0.916717	0.920617	G3V198;Q12769;E9PR16;Q12769-3;Q12769-2	NUP160
-0.18218	-0.62599	-0.305949	-0.260204	-0.299276							0.439145	0.00437799	0.205262	0.238914	0.0753311	Q5SRE5-2;Q5SRE5;H7C4K7	NUP188
-0.119134	-0.275987	-0.0941562	-0.0555987	-0.116997							0.643976	0.220178	0.838038	0.889531	0.508564	Q92621;F2Z2D0;E7ET25	NUP205
0.0205485	0.12079	0.00719549	0.08121	0.0760801							0.770769	0.41571	0.716763	0.410472	0.588397	P35658-2;P35658-4;P35658;P35658-3;P35658-5;H0YF36;H0Y837;B7ZAV2;E9PKD2	NUP214
-0.148977	-0.227253	-0.0584655	-0.0516607	0.40414							0.542135	0.317311	0.979745	0.905351	0.00868911	J3KT10;Q9BW27;B4DMQ3;B4DPW1;J3QL54;J3QLH0;J3QS63;J3QL91;J3KSH3;J3KRC0;J3QLV0;F5H0W7;J3QLD4;J3KS87	NUP85
-0.105527	-0.0938406	0.0426233	-0.0119662	-0.085956							0.692902	0.703083	0.56537	0.902593	0.637787	Q8N1F7;H3BVG0;Q8N1F7-2;H3BM93;H3BRI8;H3BNN5;H3BV11;H3BP95;H3BPA9;H3BVE2;H3BMX0;H3BRD9;H3BV15;H3BNG7	NUP93
-0.111485	-0.0641329	-0.0614884	-0.0315406	-0.102806							0.671309	0.807726	0.967655	0.986635	0.56591	P52948-5;P52948;P52948-6;H7C3P6;P52948-2;J3KP29;H0YDF4;P52948-4;P52948-3;H0YDA1;H0YCT1;H0YEN4	NUP98
-0.128779	-0.126368	-0.0891906	-0.302635	-0.0190241							0.610192	0.594698	0.857547	0.163578	0.951755	E9PIN3;Q9UBU9;Q9UBU9-2;E9PLA7	NXF1
-0.725935	-0.27473	-0.86666	-0.69819	0.0633648	+		+	+		+	0.000539847	0.22238	4.52e-05	0.000670359	0.645208	P04181;P04181-2	OAT
-0.905764	-0.322686	-0.825236	-1.26124	-0.195153	+		+	+		+	1.37e-05	0.149114	0.00010825	3.85e-10	0.254215	Q9NX40;D6RDK6;D6RBN5;D6RDI5;D6RA54;D6RC55;D6RG39;D6RIT9;Q9NX40-3;Q9NX40-2;Q9NX40-4;D6R918;D6RBC5;D6RI08;D6RDK1;D6RIV2;D6R9T5;D6RF07	OCIAD1
0.137897	0.0289864	-0.382673	-0.294854	-0.242832							0.30191	0.802742	0.0986298	0.175855	0.152018	F5H801;Q02218-2;Q02218;E9PDF2;E9PCR7;E9PFG7;Q02218-3;Q9ULD0-3;Q9ULD0-2;Q9ULD0;C9J4G7	OGDH
-0.442997	-0.66092	-0.634319	-0.434471	-0.079539							0.0391837	0.00259891	0.00357147	0.0391614	0.666135	O15294;O15294-3;O15294-2;O15294-4;C9JZL3;H7C2T7	OGT
0.1123	0.0314234	-0.0866606	-0.00205011	-0.121824							0.383908	0.791183	0.867522	0.843863	0.489776	Q9NTK5;J3KQ32;Q9NTK5-2;Q9NTK5-3;C9JCJ9;C9JTK6	OLA1
-0.55258	-0.0789903	-0.558049	-0.247774	-0.0694443							0.00922324	0.75483	0.0113681	0.265023	0.711697	Q53FV1;F8VXD5;F8VWV8	ORMDL2
0.0017085	0.0977456	-0.0833857	-0.0134652	0.264176							0.863118	0.501399	0.880464	0.911526	0.0826695	P22059;H0YCV6;H7C1R2;H7C368;B4DTR3;Q8NA37;H7C428	OSBP
-0.19164	-0.311077	-0.241603	-0.294854	-0.340021							0.412003	0.164888	0.34519	0.175855	0.0425392	Q9BXB4	OSBPL11
-0.0222366	-0.080431	-0.225734	0.112767	0.24732							0.983079	0.749756	0.387388	0.288977	0.103444	Q9BZF1-3;Q9BZF1-2;Q9BZF1;F8VQX7;F8VUA7;F8VVD3;F8VVE7;F8VZ43	OSBPL8
-0.119965	0.108022	-0.334134	-0.319424	-0.217851							0.641036	0.462073	0.159109	0.139308	0.200788	Q96SU4-5;Q96SU4-4;Q96SU4-3;E9PJW9;Q96SU4-7;Q96SU4-2;Q96SU4;B1AKJ6;Q96SU4-6;J3KPA3	OSBPL9
0.111365	-0.933022	-0.170337	0.225028	0.0664956		+					0.38714	1.92e-05	0.557534	0.056837	0.631009	Q9NRP0;Q9NRP0-2	OSTC
0.0433444	0.1038	0.0204987	0.115499	0.0761622							0.663338	0.47802	0.658178	0.279735	0.588038	F5GYN4;Q96FW1;J3KR44;F5H6Q1;F5GYJ8;F5H3F0;Q96FW1-2	OTUB1
0.0380147	0.201069	-0.0447691	0.0278335	0.0335816							0.687937	0.191158	0.958773	0.673261	0.786135	C9JIG9;O95747	OXSR1
-0.825645	-0.156402	-0.410783	-0.18848	-0.155028	+						7.72e-05	0.501994	0.0730491	0.415901	0.371213	P13674	P4HA1
-1.68177	-0.614414	-1.09547	-0.65781	-0.531917	+		+	+		+	2.78e-16	0.00517612	1.73e-07	0.00139151	0.00135284	O15460-2;O15460;C9JX45;A8MXE0;E7ERI1;E7ENX0;E7EPI9;C9JCP0;C9JN43;C9JIG4	P4HA2
0.11929	0.0920721	0.0385416	0.195537	0.163306							0.360268	0.523845	0.582012	0.0924163	0.273532	P07237;H7BZ94;F5H8J2;I3L398;H0Y3Z3;I3L312;I3L4M2;I3NI03;I3L3U6;I3L0S0;I3L3P5;I3L514;I3L1Y5	P4HB
0.0805212	0.0585242	0.0182068	0.0932222	-0.00591265							0.502822	0.666254	0.668134	0.361036	0.983581	Q9UQ80;F8VR77;F8W0A3;H0YIN7;F8VZ69	PA2G4
-0.0698077	-0.114605	-0.096229	0.00664265	-0.0650759							0.827087	0.633021	0.829923	0.793072	0.731749	P11940-2;P11940;E7EQV3;E7ERJ7;H0YAR2;H0YBN4;E5RGH3;E5RJB9;H0YAP2;E5RH24;H0YB86;Q4VXU2;Q4VY17;E5RHG7;H0YAS6;H0YB75;H0YAS7;Q96DU9-2;Q96DU9;H0YC10;E5RGC4;E5RFD8	PABPC1
-0.215789	-0.00382101	-0.0105922	-0.0872352	0.0224034							0.347377	0.961545	0.797719	0.764543	0.841198	B1ANR0;Q13310-2;Q13310;Q13310-3;H0Y5F5;B1ANR1;H0YEQ8;H0YCC8;H0YEU6;H0Y6X6;H0YER0	PABPC4
-0.0144705	-0.0422339	-0.24643	-0.123937	-0.260238							0.943997	0.887253	0.33296	0.627066	0.12377	Q86U42-2;Q86U42;Q92843-2;H0YJH9;B4DEH8;G3V4T2	PABPN1
-0.0647439	-0.338998	-0.0680447	-0.116528	-0.0741296							0.84663	0.12893	0.94146	0.653978	0.69041	Q9UNF0-2;Q9UNF0;B0QYG7;B0QYG8	PACSIN2
-0.00687641	0.260989	0.116631	-0.00956784	0.0743617							0.90591	0.0938676	0.308705	0.888326	0.595938	P43034;P43034-2;B4DF38;I3L3N5;I3L495	PAFAH1B1
0.0736831	0.0756011	-0.0799431	0.00231372	0.0928839							0.530739	0.591804	0.894103	0.81827	0.517082	P68402;P68402-3;P68402-2;P68402-4;J3KNE3	PAFAH1B2
-0.148553	0.0827026	-0.0624974	0.0192179	0.0674322							0.543523	0.56201	0.96362	0.721175	0.626787	Q15102;M0R389;M0R1K3;M0QZT2;M0QXS6;M0R323	PAFAH1B3
-0.000201922	0.0303502	-0.0721111	0.108357	0.0392086							0.872611	0.796268	0.925244	0.304323	0.758798	P22234;E9PBS1;P22234-2	PAICS
-0.175843	-0.340916	-0.337785	-0.140412	-0.105784							0.457889	0.126704	0.153757	0.569012	0.553624	D6RJF2;Q9H074-3;D6RD97;D6RJ02;D6REB4;Q9H074-2;Q9H074	PAIP1
-0.041046	-0.101799	-0.160161	-0.0100108	-0.00590549							0.939152	0.67589	0.592326	0.890959	0.983544	Q13177;H7C1X3;O75914-2;O75914;O75914-4;O75914-3;B1AKS5	PAK2
-0.0199455	0.00894575	-0.120459	0.0937631	-0.0290728							0.971541	0.899209	0.736621	0.358901	0.902819	O43252	PAPSS1
0.0483758	0.0706366	-0.0436534	-0.00980028	0.0305338							0.640443	0.613054	0.953451	0.889708	0.801055	Q99497;K7ELW0;K7EN27	PARK7
-0.0481885	-0.0402817	-0.135166	-0.05285	-0.187182							0.911121	0.89441	0.681734	0.900569	0.275139	P09874;Q5VX84;Q5VX85	PARP1
-0.0738866	-0.134057	-0.104558	-0.27026	0.0962619							0.811422	0.570233	0.797506	0.21916	0.503306	Q9NVD7;J3KNQ4;F5H1R9;E9PS97;B7Z952;Q9NVD7-2	PARVA
-0.175566	-0.230939	0.00201835	-0.504632	0.185429							0.458718	0.309106	0.740044	0.0155759	0.216671	Q96IZ0;H0YHP5;F8W1M8	PAWR
-0.244942	-0.120059	-0.528219	0.188084	-0.174638							0.278488	0.615121	0.0172397	0.103791	0.310387	Q9BVG4;A6NDF3	PBDC1
-0.653083	-0.576626	-0.279275	0.00906043	-0.329921							0.00193375	0.00877797	0.257251	0.77909	0.0492645	Q96KB5;B4DX68;E5RIE1	PBK
0.0921398	0.008996	-0.106995	-0.0687784	-0.0554414							0.457227	0.898965	0.788083	0.836937	0.776609	Q15365	PCBP1
-0.196773	-0.053928	-0.242396	-0.193635	-0.201999							0.3977	0.844591	0.343161	0.401062	0.237151	Q15366-6;Q15366-3;Q15366-4;Q15366;Q15366-2;G3V0E8;F8VZX2;Q15366-5;B4DLC0;H3BRU6;B4DXP5;F8W0G4;F8VXH9;F8W1G6;P57721-5;E9PFP8;P57721-4;P57721;F8VRH0;J3QT27;P57721-2;P57721-3;H3BSS4;F8VTZ0;H3BSP4;H3BND9;C9K0A2;F8WC71;C9IZV9;C9J7A9;C9JSA6;C9J5V4;C9JTY5;C9JZY3;C9J0A4;P57723-2;P57723	PCBP2
0.242694	0.0576928	0.0608775	0.205893	-0.21327							0.090252	0.669972	0.493871	0.078295	0.210852	Q9Y5H3;Q9Y5H3-2;Q9Y5G9;Q9Y5H2-3;Q9Y5G9-2;Q9Y5G0;Q9UN71;Q9Y5G3;Q9Y5G1;Q9Y5F8;Q9Y5F9;Q9Y5H4;Q9Y5G8;Q9Y5G2;Q9Y5H0;Q9Y5G7;Q9Y5G6;Q9Y5G5;Q9Y5G4;O60330;Q9UN70;Q9Y5H2;Q9Y5F7;Q9Y5F6	PCDHGA10;PCDHGA4
-0.106327	0.36642	-1.01609	-0.0938482	-0.189072			+				0.689989	0.0201706	1.38e-06	0.739062	0.270074	Q16822;B4DW73;H0YML5;H0YM31;Q16822-2;H0YNG4;H0YMA5;H0YMU6;P35558;B4DT64;F5GZM4	PCK2
0.123931	0.0919367	0.0232554	0.110296	0.131392							0.345088	0.524387	0.646282	0.297509	0.37221	P22061;P22061-2;J3KP72;H7BY58;B7Z972;C9J0F2;F8WDT3;F8WAV5;F8WAX2;H7C4X2	PCMT1
-1.01061	-0.534141	-0.397277	-0.53295	-0.262036	+						1.13e-06	0.0153713	0.0845668	0.0103928	0.121102	P12004	PCNA
-0.0971083	-0.0886151	-0.172116	-0.186418	-0.137362							0.723846	0.72115	0.551556	0.421926	0.431919	Q8WW12;Q8WW12-2;Q8WW12-3	PCNP
0.0181783	0.047329	-0.208578	-0.168009	0.129349							0.782239	0.716974	0.436385	0.477939	0.3792	Q9UHG3;B7Z3Y2;B7Z9P8;F8W8W4;C9K055;C9JM55;C9JGT6	PCYOX1
0.0804667	0.217665	0.0341735	-0.0354461	0.154324							0.503041	0.158795	0.600072	0.97082	0.299298	Q13442;F8WBW6	PDAP1
-0.219539	-0.131866	-0.196542	-0.124684	0.129613							0.337955	0.577155	0.472793	0.624379	0.378293	Q9BUL8;C9J5C3;H7C5M9;C9JSA3;C9JND6;C9J363;C9J6F3;C9J932;F8WDF3	PDCD10
-0.147618	-0.11541	-0.0538157	-0.197848	-0.0188049							0.546593	0.630366	0.998352	0.389173	0.952825	Q14690	PDCD11
-0.194856	-0.173108	-0.0990927	0.156202	-0.0453198							0.403006	0.45395	0.818742	0.165442	0.824551	O14737;B4DE64;K7EQA1;K7EL31;K7ESJ4;Q3HM38;K7EPG2	PDCD5
0.0978804	0.230203	0.0285691	-0.0120461	0.0454429							0.435586	0.137233	0.623606	0.903069	0.72886	O75340;O75340-2;O75340-3;E7EPW6;H0Y9X3;D6RA21;Q86W51	PDCD6
-0.103937	0.131326	0.100776	0.0441143	0.0143195							0.698709	0.379604	0.355995	0.586368	0.881525	Q8WUM4;Q8WUM4-2;C9IZF9;F8WEQ7;F8WBR8;F8WDK9	PDCD6IP
-0.117983	-0.155405	-0.0564237	0.121141	0.190425							0.64806	0.504943	0.987915	0.261292	0.205101	F6T1Q0;Q6L8Q7-2;Q6L8Q7	PDE12
0.10829	-0.202364	-0.354566	-0.283905	-0.263949							0.397888	0.376397	0.130902	0.194274	0.118314	P08559-3;P08559;P08559-2;P08559-4;Q5JPU3;P29803;Q5JPU0;Q5JPT9;Q5JPU1;Q5JPU2	PDHA1
0.10608	-0.0596603	-0.233625	-0.38693	-0.200092							0.405723	0.823835	0.366024	0.0685893	0.241821	P11177-2;P11177;P11177-3;C9J634;F8WF02	PDHB
0.175876	0.0698396	0.0945064	0.185042	0.0906503							0.203317	0.616496	0.375892	0.108743	0.526297	G5EA52;P30101	PDIA3
0.338111	0.00135562	-0.0736969	0.0961269	0.102792							0.0216437	0.936219	0.918927	0.349667	0.477232	H7BZJ3	PDIA3
0.0797706	0.0124043	-0.122813	0.104739	-0.0585331							0.505848	0.882413	0.727735	0.317311	0.762124	P13667;C9JMN9	PDIA4
0.067157	0.0551957	0.0202	0.149324	0.0369604							0.558097	0.681188	0.659472	0.181786	0.769686	B7Z254;Q15084;F8WA83;B5MCQ5;Q15084-2	PDIA6
0.000699456	-0.0805379	-0.0443004	0.189477	0.164271							0.868129	0.749381	0.956537	0.101585	0.270855	O00151	PDLIM1
0.109427	-0.0173002	0.362554	0.163177	0.0280528							0.393892	0.979157	0.012767	0.150025	0.813254	Q96HC4;E9PBF5;Q96HC4-4;D6RB78;F5H7Y0;H0Y8Y3;Q96HC4-3;F5H0X8;Q96HC4-2;D3YTJ1;H0YBI4;H0Y929;D6RAA1;D6RGG6;Q96HC4-5	PDLIM5
-0.140675	-0.0710347	0.423955	0.196418	-0.0326691							0.569648	0.783028	0.00426603	0.0911396	0.885385	Q9NR12;Q9NR12-2;Q9NR12-5;Q9NR12-6;Q9NR12-4;D6RH06;Q9NR12-3;D6RF83;H7BYK4;D6RAN1;H0Y8W6	PDLIM7
-0.164755	-0.136133	-0.303196	-0.249385	-0.147889							0.49174	0.563713	0.210244	0.261532	0.395078	Q29RF7;Q29RF7-3;H0Y9L9;H0Y9L6;Q9NTI5-4	PDS5A
0.127501	0.131392	-0.00259919	-0.0687027	-0.03623							0.333692	0.379385	0.761013	0.837237	0.868177	Q9NTI5-2;Q9NTI5;Q9NTI5-3;A9IYQ1	PDS5B
-0.00286653	0.155425	0.14189	-0.0164244	0.988194					+		0.885881	0.30456	0.242338	0.929192	2.42e-10	E7EPL4;H3BNZ1;Q6P996;E7EMH5;J3KNK7;H3BND4;Q86XE2;Q6P996-2;Q6P474;H3BPV5;H3BM88;H3BNL6	PDXDC1
0.118293	0.244278	0.133037	-0.0611271	0.253626							0.363582	0.115798	0.264352	0.867397	0.0952324	O00764;F2Z2Y4;O00764-3;O00764-2;A8MV33	PDXK
0.00575919	0.121546	0.279055	0.514804	0.08787				+			0.843058	0.413053	0.0465552	4.43e-05	0.537884	B7ZAG0;F5H8I9;Q9UPQ7;H7C566;C9JWE6;E7ENB6;Q9UPQ7-3;Q6ZMN7-4;Q6ZMN7-2;Q6ZMN7	PDZRN3;PDZRN4
-0.0226835	-0.676665	0.458697	0.140255	-0.000216456							0.98533	0.00203816	0.00217102	0.205128	0.954748	B1AKZ5;Q15121;B1AKZ3	PEA15
0.108491	-0.0116679	-0.128393	-0.174565	0.0134266							0.397181	1	0.706823	0.45754	0.886	P30086	PEBP1
-0.103271	-0.152292	0.233397	0.0434844	0.0214797							0.701149	0.514215	0.0859818	0.589632	0.845787	Q9BRX2	PELO
0.0210532	0.22509	0.0957894	0.146786	0.163563							0.768334	0.145737	0.371765	0.188112	0.272816	Q8IZL8;F8WDZ1;I3L3A8;C9JFV4;Q8IZL8-2;I3L445;E7EV54;I3L4M7;I3L1P4;I3L4P1	PELP1
-0.0392436	-0.0640953	0.0830431	-0.129766	0.262012							0.946238	0.807861	0.414006	0.606237	0.0851304	P12955;P12955-2;P12955-3;K7ES25	PEPD
-0.114121	-0.0525358	0.0528332	0.0164251	-0.0582101							0.661837	0.849648	0.524772	0.736957	0.763634	B5MCF9;O00541-2;O00541;B3KXD6;C9JXJ1;H7C267	PES1
-0.150393	-0.113629	0.0220127	-0.071065	0.00934							0.537508	0.636247	0.651633	0.827879	0.906527	P56589	PEX3
-0.172677	-0.204316	-0.166867	-0.0851753	-0.0514963							0.467419	0.371532	0.569286	0.772534	0.795205	O15067;F5GWT9;H0YGH1;J3QSG0;J3QSH6;J3KTL4;J3KTQ5;J3QL39;J3KT98	PFAS
0.00460933	-0.0255809	-0.0145724	-0.00686189	0.061638							0.848742	0.948544	0.816172	0.872274	0.653095	E5RGS4;O60925;D6RGG5	PFDN1
0.0743685	-0.0137201	-0.0586532	0.233765	0.0571383							0.527906	0.992405	0.978995	0.0488081	0.67383	Q9UHV9	PFDN2
-0.189861	-0.0413875	-0.0748436	0.0807258	0.0123756							0.417028	0.890355	0.914363	0.412546	0.891273	Q99471;H3BPF6;Q99471-3;H3BMQ1;Q99471-2	PFDN5
-0.123685	0.0448348	-0.0191265	0.0815442	-0.135808							0.627937	0.728456	0.83741	0.409045	0.437522	O15212;A2AB88	PFDN6
0.141629	0.378012	-0.0883697	0.0882773	0.0964642							0.291009	0.0166482	0.860781	0.380917	0.502487	P17858;P17858-2;F8WEU2	PFKL
0.188148	0.0660547	-0.15109	0.0391523	0.0631577							0.177129	0.632959	0.624157	0.6123	0.646151	P08237;P08237-3;P08237-2;F8VX13;F8VNX2;F8VZQ1;F8VP00;F8VSL1;H0YHB8;F8W1J8;F8VSF7;F8VW30;F8VUB8;F8VTQ3;F8VYK8;F8VZI0;F8VVE3	PFKM
-0.0391547	0.019702	0.328147	0.0585936	0.111833							0.946588	0.847153	0.0223585	0.513763	0.442394	Q01813;Q01813-2;B1APP6;B1APP8;Q5VSR5;H0Y757;Q5VSR6;H0Y3Y3	PFKP
0.0651587	0.0889556	0.0201074	0.059909	0.0284985							0.566609	0.53639	0.659873	0.507407	0.811059	P07737;K7EJ44;CON__P02584;I3L3D5	PFN1
-0.138203	0.0477478	-0.284528	-0.129473	-0.130555							0.577964	0.715052	0.246349	0.607273	0.456765	C9J0J7;P35080-2;G5E9Q6;C9JQ45;C9J2N0	PFN2
-0.0366147	-0.0371401	-0.0703302	-0.0616465	-0.0298532							0.956583	0.905946	0.932342	0.865322	0.899031	P18669;P15259;Q8N0Y7	PGAM1
-0.0403708	-0.172579	-0.611843	-0.64548	-0.0290138				+			0.941806	0.455429	0.00509456	0.00172553	0.903105	Q96HS1;Q96HS1-2;F5GXG4	PGAM5
0.0876665	0.0070591	-0.0334883	0.0415584	0.236401							0.474502	0.908391	0.905095	0.599662	0.118984	B4DQJ8;P52209;F5H7U0;K7EPF6;K7EM49;K7EMN2;K7ELN9	PGD
0.217727	0.133892	-0.0420779	0.0467703	0.0808624							0.124435	0.371111	0.945941	0.5727	0.567644	P00558;B7Z7A9;E7ERH5	PGK1
-0.0692854	0.0463513	-0.07644	-0.09883	0.00652777							0.829098	0.721467	0.908014	0.720052	0.920689	O95336;M0R261;M0R1L2;M0R0U3	PGLS
-0.0264989	0.0898303	-0.174426	0.0295589	-0.138735							0.996439	0.532854	0.54384	0.663816	0.427003	Q96G03;F5H6V2;B4E0G8;E9PD70;E7ENQ8	PGM2
0.0277839	0.0608775	0.00429283	0.195033	0.314116							0.736075	0.655774	0.729785	0.0931525	0.0401231	O95394;O95394-3;O95394-4;J3KN95;H0Y8I3;D6RCQ8;H0Y987;D6RF77;D6RCD1;D6RC77;D6RIS6	PGM3
-0.115652	0.11723	-0.174491	0.0609466	-0.140094							0.656361	0.428355	0.543623	0.502422	0.422171	A6NDG6;H3BV17	PGP
0.170117	0.0732033	-0.133424	0.0300535	0.113034							0.216534	0.602025	0.688153	0.661118	0.437877	O00264;B7Z1L3	PGRMC1
0.246712	0.239031	0.0544318	0.0727232	0.244217							0.0855338	0.123458	0.518553	0.447707	0.107686	O15173	PGRMC2
0.102792	0.00335046	-0.063952	-0.08627	-0.215035							0.417547	0.926475	0.957806	0.768284	0.206931	P35232;C9JW96;C9JZ20;E7ESE2;E9PCW0;B4DY47;D6RBK0	PHB
0.164271	0.194844	0.0363978	0.00863036	-0.159114							0.230573	0.204474	0.590844	0.781572	0.357964	Q99623;J3KPX7;F5GY37;Q99623-2;B4DW05;F5GWA7;F5H3X6;F5H0C5;F5H2D2;F5H0S4	PHB2
-0.369697	0.0180572	-0.316348	-0.285917	-0.00636914							0.089112	0.855076	0.187215	0.190786	0.985893	O43175;Q5SZU1	PHGDH
0.0975434	0.0737516	0.28404	-0.122743	0.158983							0.43684	0.599681	0.0433659	0.631372	0.285736	Q13492-4;Q13492-3;Q13492-2;Q13492-5;Q13492;E9PKP6;E9PI56;E9PLJ8;E5RFU0;E5RHK9;E5RFC6;E5RK51;E5RIJ5;H0YCY1;E5RGY9;O60641-3;O60641-4;E9PDG8;O60641;F5GWN7;E9PK13	PICALM
0.163756	0.141694	-0.0523413	-0.00385722	-0.0566488							0.231841	0.346022	0.994925	0.854511	0.770943	Q96S52-2;Q96S52;F5H019	PIGS
-0.00291719	-0.0949649	-0.404706	0.059563	0.166844							0.886134	0.699218	0.0780616	0.509075	0.263811	F5H2B0;O00443	PIK3C2A
-0.210747	-0.299809	-0.253997	-0.26214	0.0200932							0.36031	0.181368	0.314356	0.235016	0.852685	Q99570;D6RJ98	PIK3R4
-0.218346	-0.158832	-0.0511899	-0.151458	-0.118163							0.340933	0.494843	0.989425	0.531584	0.503991	K7EN45;Q13526;K7EMU7	PIN1
-0.321207	0.144438	-0.149961	0.156526	0.194465							0.144146	0.337462	0.628169	0.164702	0.19608	H0Y7P7;Q9UG56-2;Q9UG56;B1AKM8;B1AKM6	PISD
-0.176878	0.018442	-0.0729456	0.0396999	-0.0989767							0.454797	0.853221	0.921919	0.609414	0.5819	P48739;B7Z7Q0;P48739-2;B3KYB6;B3KYB7	PITPNB
-0.044836	-0.217751	-0.0732643	-0.182475	-0.23472							0.924266	0.339111	0.92065	0.433588	0.166753	Q5JRX3;Q5JRX3-2;C9JSL2;Q5JRX3-3;H0Y7L7;B1APQ0;B1APQ1	PITRM1
-0.0244651	-0.0233358	-0.0847315	-0.0236144	-0.0457143							0.994305	0.956838	0.875141	0.972244	0.822669	P14618;P14618-3	PKM
-0.404267	-0.235858	-0.52532	0.130516	0.0355536							0.0613588	0.29838	0.0179323	0.232541	0.776523	Q16512;Q16512-2;Q16512-3;K7EL10;K7EN76;K7EKY9;K7EM57	PKN1
0.225522	0.0810738	-0.0496884	-0.262114	-0.107492							0.112821	0.568779	0.982254	0.235068	0.546634	Q01970-2;Q01970	PLCB3
-0.371292	-0.21718	-0.285284	-0.220665	-0.0910182							0.0876402	0.340449	0.244808	0.328589	0.61579	P19174;P19174-2	PLCG1
0.16954	0.160404	0.342612	0.0816123	-0.007188							0.217892	0.290377	0.0177489	0.408754	0.990041	Q15149	PLEC
-0.0951036	0.0719	-0.0655817	-0.144592	-0.0746461							0.731284	0.607614	0.951295	0.554701	0.688078	O60664;O60664-4;O60664-3;K7ERZ3;K7EL96;O60664-2;K7ER39	PLIN3
-0.819483	-0.947417	-0.33468	-0.0586082	-0.0351431	+	+					8.77e-05	1.42e-05	0.158301	0.87747	0.873423	Q02809;B4DR87;Q5JXB7;Q5JXB9;Q5JXB8	PLOD1
-0.685744	-0.759038	-0.506527	-0.640648	-0.113762	+	+		+		+	0.00110788	0.000526871	0.0230412	0.00187549	0.521364	E7ETU9;O00469;O00469-2;B3KWS3;C9JXZ0	PLOD2
-0.062166	-0.0702998	-0.101544	0.611881	0.0301242				+			0.856616	0.785648	0.809199	1.48e-06	0.803065	O60568;H7C2V1;H7C2S8;H7C0B8;C9JIX5;H7C2A8;C9JU11	PLOD3
-0.170711	0.126239	-0.125541	-0.160339	0.254352							0.473393	0.396789	0.717484	0.502426	0.0943215	O43660-2;O43660;A8MW61;D6RA26;B7Z982;H0YA24	PLRG1
-0.137632	0.135666	0.210763	0.032926	0.0380851							0.579895	0.36531	0.113768	0.645536	0.764233	P13797;B7Z6M1;B4DGB4;F8W8D8;B4DI60;H7C4N2;F2Z2Z9	PLS3
0.221506	0.213067	0.0858326	0.00525618	0.396543							0.118693	0.167315	0.404527	0.80112	0.0100004	O15305;H3BPH4;H3BV55;H3BRM0;F5H0W0;H3BR08;H3BM92;H3BV34;H3BT06;H3BNY9;B7Z6R0;B7Z419	PMM2
-0.406761	-0.215848	-0.194468	-0.340596	-0.374234							0.0596703	0.343589	0.479229	0.112769	0.0252255	Q10713;B4DKL3;Q5SXN9;Q5SXN0	PMPCA
0.134024	-0.0338797	0.113634	0.241901	0.00496878							0.313507	0.917939	0.317311	0.0422099	0.928552	Q9H307-2;Q9H307	PNN
-0.000909215	-0.122743	-0.0118862	-0.103054	0.20783							0.87613	0.606396	0.803707	0.704068	0.168309	P00491;G3V5M2;G3V393;G3V2H3	PNP
-0.0270721	0.281787	0.0675699	-0.383671	0.115832							0.994179	0.0713672	0.468924	0.0711428	0.427456	Q8IY17-5;Q8IY17-2;Q8IY17-3;Q8IY17;Q8IY17-4;M0QZD1;M0QYF5;M0QZK5;M0R2H4;M0R2K2	PNPLA6
0.248778	0.267835	-0.158478	0.133958	0.1153							0.0831873	0.085905	0.598177	0.22257	0.429429	B4E0V0;B4E1D7;Q9NVS9;B4E152;J3QQV6	PNPO
0.0390681	0.121811	-0.111352	-0.0138658	-0.378682							0.683048	0.412124	0.771316	0.913915	0.0235005	Q8TCS8;H7C3C5;H7BXF6;F8WBI3	PNPT1
-0.150185	-0.200639	0.443129	-0.0482779	-0.252595							0.538186	0.380731	0.00295306	0.918972	0.135623	O00592-2;F5H7A2;O00592;F5GWY5	PODXL
-0.047234	0.0343073	-0.190643	-0.255417	0.135601							0.914861	0.777564	0.491227	0.248745	0.358063	Q9H488;Q9H488-2;B4DUV4	POFUT1
-0.228689	0.311503	0.000872548	-0.12279	-0.0883928							0.315657	0.0470641	0.74523	0.631202	0.627157	F5H8H4;Q7Z3K3-5;Q7Z3K3-7;Q7Z3K3-2;Q7Z3K3-3;Q7Z3K3-6;Q7Z3K3;H0YCT3	POGZ
-0.44972	-0.878388	-0.275341	-0.33671	0.305795		+					0.0361293	5.81e-05	0.265631	0.117316	0.0455383	B9ZVN9;O95602	POLR1A
-0.339482	-0.390595	-0.166268	-0.32274	-0.104046							0.120946	0.0788039	0.571327	0.13486	0.560778	O15160;E7EQB9;O15160-2;H0Y723;D6RDJ3	POLR1C
-0.349566	-0.350909	-0.334844	-0.267305	-0.250612							0.109457	0.115584	0.158059	0.224839	0.138838	P24928;Q6NX41	POLR2A
-0.417531	-0.239839	-0.287871	-0.34817	-0.0233577							0.0528148	0.289882	0.239584	0.104307	0.930617	C9J4M6;C9J2Y9;P30876	POLR2B
-0.146795	-0.287175	-0.332299	-0.194732	-0.0733553							0.5493	0.201266	0.161853	0.397944	0.693912	P19388	POLR2E
0.0994973	-0.0804769	-0.139085	-0.139276	0.0504807							0.429599	0.749595	0.667374	0.572933	0.704964	Q15165-3;J3QT77;Q15165;G3V1K3;Q15165-1;G3XAK4	PON2
0.161243	0.010121	0.174087	0.0945739	-0.0792417							0.238096	0.893496	0.173225	0.355717	0.66746	Q99575;E5RK39	POP1
0.164336	-0.034441	0.202136	0.00837938	0.381449							0.230415	0.915873	0.126058	0.783022	0.0131388	P16435;H0Y4R2;E7EVY7;F5H468;E7EMD0;E7EPN3;E7EWU0	POR
-0.232396	-0.142314	0.020591	-0.141215	-0.125203							0.306905	0.544511	0.657778	0.566248	0.47685	Q6S8J3;P0CG38;P0CG39;Q9BYX7	POTEE;POTEI;POTEJ
0.0258084	0.140124	-0.0733326	0.00941877	0.146786							0.745498	0.350982	0.920378	0.777024	0.322136	Q15181;Q5SQT6	PPA1
0.105812	0.167422	0.0935602	-0.0610669	0.14978							0.406679	0.27115	0.378953	0.867637	0.312933	Q9HAB8;Q9HAB8-2;Q5VVM3;Q5VVM2	PPCS
-0.595075	-0.131606	-0.095119	-0.264582	-0.00586931							0.00489864	0.577981	0.834267	0.230165	0.983361	Q13136-2;Q13136;E9PJZ7;R4GNF1;F8VWR9;E9PPF6;H0YD72;H0YEF9;H0YDW2;R4GN36;O75334-6;O75334-5;O75145-2;O75145;O75334-2;J3KNM3;O75334-4;G3V200;O75334-3;O75334	PPFIA1
-0.192027	-0.399064	-0.287158	-0.52504	-0.161032							0.410914	0.0723429	0.241016	0.0116585	0.351849	Q86W92-4;Q86W92-2;Q86W92;Q86W92-3;F5GZP6;H0YFE4;E9PP16;Q8ND30-3;Q8ND30-2;Q8ND30;F5H6Q7;F5H0E0;F5H495;Q86W92-5;H0YGH8	PPFIBP1
0.113967	0.0549179	-0.0820031	0.00982725	-0.0253678							0.378185	0.68244	0.885937	0.77467	0.920828	P62937;F8WE65;C9J5S7;Q567Q0;Q9Y536;F5H284;E5RIZ5;A2BFH1	PPIA
0.107018	-0.0201356	-0.0589689	0.0313388	0.0430643							0.402386	0.968669	0.977732	0.654127	0.740237	P23284	PPIB
-0.408321	-0.920298	-0.883343	-0.115637	-0.175868		+	+				0.058634	2.5e-05	3.14e-05	0.657246	0.306804	P45877	PPIC
-0.22016	-0.196856	-0.117107	-0.0972395	-0.111243							0.336408	0.39034	0.749335	0.726103	0.531444	Q08752	PPID
0.0143124	-0.150961	0.013641	-0.0356605	-0.0330454							0.801048	0.518202	0.688144	0.969952	0.883563	O43447;C9JQD4;A6NNE7;H0YEL5;A6NM32	PPIH
0.0528332	-0.119683	-0.139172	-0.0642762	-0.138434							0.620441	0.616349	0.667055	0.854834	0.42808	Q9Y3C6	PPIL1
0.342896	0.205893	-0.263715	-0.0753908	-0.0387471							0.019977	0.181288	0.291485	0.810807	0.85605	K7EKI8;O60437;K7EQ71	PPL
-0.110503	-0.0283737	-0.163227	0.0976782	-0.187502							0.674849	0.938234	0.581738	0.343689	0.274276	O15355	PPM1G
-0.0205014	0.0313951	-0.119965	0.0905825	0.0382747							0.97434	0.791317	0.73849	0.371566	0.763315	Q9Y570;J3QT22;Q9Y570-2;Q9Y570-3;F5H2D4	PPME1
-0.119949	-0.116442	-0.0636428	-0.144313	-0.0138731							0.641092	0.626969	0.959042	0.555651	0.976922	P62136;P62136-2;P62136-3;E9PMD7;B4DNE3;F5H1L6;F5H037;F8W0V8;H0Y3Y6;F8WE71	PPP1CA
-0.0529399	0.0661237	-0.0839821	0.0147765	0.0766959							0.892532	0.632657	0.878104	0.746325	0.585705	P62140;E7ETD8;C9JP48;C9J9S3	PPP1CB
-0.434598	-0.3912	-0.236945	-0.326751	-0.213044							0.0433051	0.0783271	0.35726	0.129626	0.211357	F8VYE8;P36873;P36873-2;F8W0W8;F8VR82	PPP1CC
-0.687323	-0.0767291	-0.209962	-0.405423	0.128425	+						0.00107778	0.762813	0.432303	0.055492	0.382387	Q96QC0	PPP1R10
0.167294	0.0856285	0.152897	0.17063	0.16678							0.223236	0.549948	0.216809	0.134786	0.263985	O14974-4;O14974;O14974-3;O14974-5;O14974-2;F8VZN8;H0YIS4;H0YHI8;H0YIM2;H0YIS3;H0YHL8;F8VW28;O60237-4;O60237;F8W8M3	PPP1R12A
-0.0156805	0.128557	-0.0866758	-0.0149296	-0.260117							0.95008	0.3889	0.867461	0.920263	0.123951	Q96C90;F5GXC4;F5H2U0;B5MC51;P53671-3	PPP1R14B;LIMK2
-0.142027	-0.201626	-0.218355	-0.12889	-0.084961							0.565121	0.378249	0.408037	0.609347	0.64215	P67775;P62714;P67775-2;H0YC23;E5RFI3;E5RHP4;E7ESG8;E5RHC1;H0YBN9;E5RI56	PPP2CA;PPP2CB
-0.150882	-0.00713011	-0.0902345	-0.0834011	-0.124							0.535917	0.977756	0.853438	0.779436	0.481431	P30153;F5H3X9;B3KQV6;C9J9C1;E9PH38;E9PPI5;E9PNM7;E9PHZ6;M0QXG4;M0R0K6	PPP2R1A
0.0237521	0.116032	0.0582473	0.215616	0.179893							0.755346	0.432658	0.503866	0.0666856	0.23003	P63151;P63151-2;Q00005-6;Q00005;Q00005-2;Q00005-3;Q66LE6;Q00005-4;Q00005-5;Q00005-7;E5RIY1;F5GXJ6;E5RFR9	PPP2R2A
-0.164739	0.164658	0.0951818	0.0580393	-0.0229179							0.49179	0.278617	0.373716	0.516454	0.93276	Q15257-3;Q15257-2;A6PVN5;Q15257;Q5T949;Q5T948;B4DZF8;A6PVN6;A6PVN9;A6PVN8;C9IZ76;Q15257-4;A6PVN7;Q68CR8;B7ZBQ0	PPP2R4
-0.2235	0.0534937	-0.286762	-0.187945	-0.247132							0.32818	0.688873	0.241814	0.417457	0.144621	Q14738-3;Q14738-2;E9PFR3;Q14738;H0Y8C4;H7C5Q9;H0YJ35;H0YJU0;Q15173-2;Q15173	PPP2R5D
0.0572977	0.0503346	-0.324419	-0.0498152	-0.0493599							0.600685	0.703222	0.174038	0.912779	0.805325	Q08209-2;Q08209;Q08209-3;E7ETC2;A1A441;A8W6Z8;E9PPC8;E9PK68;F5H0F8;Q5F2F8;P16298-2;P16298-3;P16298;P16298-4;P48454-2;P48454;P48454-3;H0YB02;H0YC26;G3V111	PPP3CA
-0.0879633	0.185867	0.0641931	0.221877	-0.0669788							0.757975	0.224843	0.481423	0.0599902	0.722991	H0YDU8;P53041;A8MU39	PPP5C
-0.0632886	-0.122067	-0.12279	-0.168536	-0.34419							0.852264	0.608586	0.727824	0.476281	0.0399984	O00743-2;O00743;O00743-3;B7Z3E2	PPP6C
-0.380287	-0.144512	-0.192497	0.0674322	-0.0551416							0.0797017	0.537759	0.485393	0.47186	0.778018	H7BXH2;E9PKF6;Q5H9R7-6;Q5H9R7-2;Q5H9R7;Q5H9R7-5;G8JLI3;Q5H9R7-3;Q5H9R7-4;E9PQP7;E9PK08;E9PNN8;H0YEN2;E9PKG4;H0YDW1	PPP6R3
0.0113525	0.0246034	-0.0594123	-0.0620305	0.0601165							0.815527	0.823638	0.975958	0.863789	0.660077	Q06830	PRDX1
0.0602549	-0.0159868	-0.0977951	-0.0945643	-0.0853054							0.587758	0.984017	0.823804	0.736319	0.640639	P30048;E9PH29	PRDX3
-0.119667	0.0236031	-0.127242	0.185296	0.17204							0.64209	0.828425	0.711119	0.108323	0.249972	Q13162;H7C3T4;A6NG45;A6NJJ0	PRDX4
0.235972	0.150625	-0.113692	0.0285691	0.183074							0.0986108	0.318665	0.762355	0.669228	0.222285	P30044-2;P30044;P30044-3;P30044-4	PRDX5
0.024646	0.101381	-0.152989	0.00575919	0.0394894							0.75106	0.487288	0.61743	0.798198	0.757441	P30041	PRDX6
-0.171149	0.0234682	-0.0470924	0.0718312	0.0341452							0.472057	0.82907	0.969859	0.451729	0.783384	P48147	PREP
-0.243173	-0.0180159	-0.41275	-0.147753	-0.0415434							0.282382	0.976509	0.0714839	0.543997	0.842618	Q13131;Q13131-2;Q96E92;P54646	PRKAA1
0.00278172	-0.0175704	-0.183892	-0.0330085	-0.0315332							0.857794	0.978158	0.512793	0.98069	0.890885	P22694;P22694-4;P22694-3;P22694-5;P22694-7;P22694-6;P22694-9;P22694-2;P22694-10;P22694-8;B1APG2;B1APF8;B1APF9;B1APG3;B1APF6;B1APF7;B1APG1;B1APG0;P22612	PRKACB
-0.459626	0.105363	-0.0271824	-0.150753	-0.247089							0.0320001	0.472082	0.875261	0.533934	0.144693	P10644;K7EPB2;K7ER48;K7EM13;K7EPR5;K7EQK3;K7EMU2;K7EMZ6;K7EIE5;K7EID3;K7ENR3;K7EJ40;K7EK41	PRKAR1A
0.126576	0.0390121	-0.204399	-0.0205014	0.107085							0.33662	0.755494	0.448837	0.953587	0.460505	Q9BUB1;P13861;H7C330;C9J830;H7C1L0;H7C4A9;P31323	PRKAR2A
-0.133701	0.0347932	-0.27425	-0.18554	0.0614305							0.59326	0.775276	0.267987	0.424507	0.654046	P41743	PRKCI
0.200818	0.214	0.133103	0.156008	0.161823							0.152817	0.165558	0.264184	0.165888	0.277677	K7ELL7;P14314-2;P14314;K7EPW7;K7EKX1;K7EJ70	PRKCSH
0.0928163	0.0173447	-0.0491285	-0.0954889	-0.0595401							0.454646	0.858513	0.97958	0.732783	0.757424	P78527;E7EUY0;P78527-2;F5GX40;H0YG84	PRKDC
0.272143	0.19774	-0.158284	0.0278405	-0.00972037							0.0601055	0.198198	0.59885	0.673222	0.99723	O75569-3;O75569-2;O75569;F8WEG8;G5E9Q4;C9JMM3;B4DJC7	PRKRA
-0.543635	-0.0940099	-0.098382	-0.245497	0.0656413							0.010483	0.702501	0.821513	0.27001	0.63487	E9PKG1;Q99873-3;Q99873-2;Q99873-4;Q99873;H7C2I1;E9PIX6;E9PQ98;H0YDE4;E9PNR9;E9PMW9;E9PI83	PRMT1
-0.0678858	0.0562368	0.0666059	0.0597014	0.125585							0.834492	0.676503	0.472474	0.508407	0.39229	O14744;O14744-2;G3V5W5;B4DX49;B4DV00;G3V580;H0YJX6;A8MTP3;G3V5L5;G3V2X6;G3V2L6;C9JSX3;H0YJ77;H0YJD3;H7BZ44;G3V507;G3V2F5;G3V5T6	PRMT5
0.208455	0.114833	0.315392	0.276437	0.265257							0.139442	0.43699	0.0272538	0.0219546	0.0814623	O94903;E5RG77;E5RFX7;H0YBG2;E5RFZ4	PROSC
-0.172124	-0.113278	-0.167045	-0.203868	-0.0107084							0.469095	0.63741	0.56868	0.372565	0.992398	Q9UMS4;F5GY56;H0YGF3;F5H2I0	PRPF19
-0.0495017	-0.122633	-0.162646	-0.0491211	-0.0609013							0.905978	0.606752	0.583739	0.915574	0.751084	E7EVD1;O43395;B4DSY9	PRPF3
-0.226797	0.178045	-0.0525582	-0.0495763	-0.0399629							0.320186	0.243739	0.99596	0.913741	0.850204	E7EVX8;Q8WWY3;E7EU94;E7ESX0;E7EN72;Q8WWY3-2;E7ESA8;Q8WWY3-3	PRPF31
0.00486817	-0.146731	-0.288761	0.00966975	-0.0761282							0.847462	0.53099	0.237805	0.775578	0.681402	O43172-2;O43172	PRPF4
0.328319	0.158143	0.213254	0.315045	0.131589							0.0254346	0.296762	0.110401	0.00983789	0.371538	O75400-2;O75400-3;O75400;F5H578;H0YG38;Q6NWY9-2;Q6NWY9-3;Q6NWY9;F8VU11	PRPF40A
0.50284	0.0200861	0.188401	0.244278	-0.037525	+						0.000847737	0.845305	0.147727	0.0404309	0.861933	F5H2U2;Q13523;H0YDJ3	PRPF4B
-0.116841	-0.236954	-0.0546021	-0.242815	0.066971							0.652123	0.296024	0.995205	0.275969	0.628864	O94906-2;O94906	PRPF6
-0.169948	-0.262746	-0.19323	-0.115394	-0.0927171							0.475722	0.244167	0.483094	0.658136	0.608483	Q6P2Q9;I3L0J9;I3L3Z8;I3L1T8	PRPF8
0.038366	0.0908535	-0.00135672	0.00976986	0.0897015							0.686305	0.528732	0.755353	0.775001	0.530237	P60891;B1ALA9;B4DNL6;B1ALA7	PRPS1
-0.196393	-0.0303467	-0.00371979	0.0839962	0.0106941							0.39875	0.930956	0.766129	0.398661	0.899718	C9J168;B4DP31;Q14558;Q14558-2;C9JUN4;C9JKT9;C9JNQ3	PRPSAP1
-0.0948031	-0.0182423	-0.218028	-0.186984	-0.090442							0.732401	0.975672	0.408968	0.420265	0.618277	O60256-2;O60256;B4E329;O60256-3;I3L0S1;E7EPA1;C9JJS3;C9K0K7;I3L4G9;C9JDU5;C9JDH0;E7EW35;C9JLZ5;I3L1T1;I3L3B8;I3L2J4;I3L331;I3L164	PRPSAP2
0.601744	0.241474	-0.0554263	0.222026	0.344544	+						7.46e-05	0.119844	0.991906	0.0598384	0.0247252	Q96M27;Q96M27-3;Q96M27-2;Q96M27-4;Q96M27-5	PRRC1
0.152768	0.0071166	0.162274	-0.0796457	0.0191611							0.260062	0.908111	0.196636	0.794102	0.857329	P48634-2;P48634-3;P48634;P48634-4	PRRC2A
-0.409096	-0.0684531	-0.080843	-0.0650835	0.111766							0.0581243	0.792242	0.890535	0.851619	0.442646	Q9Y520-6;Q9Y520-4;E7EPN9;Q9Y520-5;Q9Y520;Q9Y520-7;Q9Y520-3;H7C5N8	PRRC2C
0.157561	-0.329903	0.0916998	-0.62785	0.432158							0.247471	0.139905	0.385018	0.00233223	0.00507969	P07602;P07602-2;C9JIZ6;P07602-3;B1AVU8	PSAP
0.186564	-0.0452751	-0.202149	0.040191	-0.163938							0.180361	0.876121	0.455627	0.60683	0.342709	O75475;O75475-3;O75475-2;H3BPQ6;Q9Y3E1	PSIP1
0.0165676	0.11023	-0.0932017	-0.052117	0.0715566							0.790061	0.453858	0.841781	0.903516	0.608343	P25786;P25786-2;F5GX11;B4DEV8	PSMA1
0.0284135	0.0823619	-0.0780305	-0.0700424	0.0508847							0.73308	0.563423	0.901694	0.831927	0.70306	P25787;C9JCK5;H3BT36;Q6MZI6;H7C402	PSMA2
0.0634339	0.1236	-0.0889451	0.0300535	0.0677764							0.574006	0.405887	0.858514	0.661118	0.625239	P25788-2;P25788;G3V4X5;G3V3W4;G3V5N4;H0YJ03	PSMA3
-0.117991	0.0288733	-0.148241	-0.00430564	0.0672945							0.648033	0.803279	0.634303	0.857158	0.627407	P25789;H0YMZ1;H0YN18;H0YL69;P25789-2;H0YMA1;H0YKT8;H0YMI6;H0YKS0;H0YLC2;H0YLS6;H0YMV3	PSMA4
0.00731032	0.0784733	-0.0968382	-0.093625	0.057277							0.835402	0.579666	0.827541	0.739918	0.673187	P28066;P28066-2	PSMA5
0.0741629	0.123401	-0.0808124	-0.028256	0.0742313							0.528755	0.406577	0.890656	0.99994	0.596512	P60900;G3V5Z7;G3V295;B4DXJ9;G3V3I1;G3V3U4;B4DQR4;G3V4S5;G3V2S7;H0YJC4	PSMA6
0.0114885	-0.0978879	-0.166673	-0.0817283	0.0253833							0.81486	0.689204	0.569948	0.785959	0.826431	O14818;O14818-2;H0Y586;O14818-4;Q8TAA3-2;Q8TAA3-5;Q8TAA3;F5GY34	PSMA7
0.00898164	0.0354972	-0.177123	-0.092894	-0.00705752							0.827171	0.771965	0.534899	0.742722	0.98938	P20618	PSMB1
0.0184206	-0.0308181	0.00426402	-0.0246045	-0.0321526							0.781064	0.929218	0.729915	0.978182	0.887885	P49721	PSMB2
0.0284983	0.0834517	-0.0652043	-0.0306708	0.105209							0.732677	0.558909	0.952802	0.990158	0.467777	P49720;J3QKR3;J3KSM3;J3KRR2	PSMB3
0.102591	0.219773	-0.046541	-0.0601416	0.0465609							0.418278	0.155002	0.967227	0.871335	0.723534	P28070	PSMB4
0.0822257	0.154454	-0.0574517	-0.0385249	0.0721058							0.495986	0.307381	0.983802	0.95836	0.605905	P28074;P28074-3;P28074-2;H0YJM8;G8JLC2;G3V3K3	PSMB5
0.127699	0.237686	-0.0229326	-0.0166069	0.104337							0.333067	0.125484	0.855252	0.930283	0.471177	P28072;I3L3X7	PSMB6
0.041243	0.212383	0.023752	0.0343567	0.127105							0.672995	0.168612	0.644148	0.637833	0.386971	Q99436;B4E0P1;Q5TBG5	PSMB7
0.0245323	-0.000180335	0.0289227	0.0231845	0.0604624							0.751605	0.943728	0.62211	0.698966	0.658487	P62191;B4DR63;G3V4X1	PSMC1
0.0687396	0.0197943	0.067501	0.0271541	0.108022							0.5514	0.846709	0.469177	0.676995	0.456897	P35998;B7Z5E2;C9JLS9	PSMC2
0.0172735	0.0359757	-0.0887455	-0.0616088	-0.0164244							0.78663	0.769716	0.8593	0.865473	0.964452	R4GNH3;P17980;E9PM69;E9PKD5;E9PMD8;E9PN50;E9PLG2	PSMC3
0.0203706	-0.0111082	-0.024766	-0.00953157	0.127567							0.771628	0.997256	0.863873	0.888111	0.385363	P43686;P43686-2	PSMC4
0.0425743	-0.0553664	0.0644	-0.0183812	0.0261627							0.66687	0.839372	0.480652	0.940894	0.822578	P62195;P62195-2;J3QQM1;J3QSA9;J3KRP2;J3QLH6;J3QSE0;J3QRW1;J3QRR3;J3KTQ9	PSMC5
0.0674322	0.017138	-0.00164561	0.0225453	0.0340749							0.55693	0.85951	0.756668	0.702528	0.783727	P62333;H0YJC0;H0YJS8;H0YJX2;H0YJE9;H0YJT1;H0YJD2;H0YJY8	PSMC6
0.138552	0.0626052	0.0476779	0.0545707	0.0292903							0.299976	0.648124	0.545083	0.533457	0.807163	Q99460;Q99460-2;H7C378;C9J9M4;H7BZR6;F8WCE3	PSMD1
-0.0558162	-0.0686876	-0.12235	-0.146132	-0.0307961							0.881308	0.791404	0.729481	0.549474	0.894458	B1AJY5;B1AJY7;O75832;B1AJY6;O75832-2	PSMD10
-0.00827593	-0.0567688	0.0473989	0.0108514	0.139862							0.912916	0.83429	0.546194	0.768778	0.344087	O00231;O00231-2;J3QRY4;J3KSW3;J3QS13	PSMD11
0.137438	0.105678	0.141564	0.0605317	0.105008							0.303269	0.47089	0.243127	0.504412	0.46856	O00232;O00232-2	PSMD12
0.0854246	0.0764907	0.0869875	0.00602502	0.0936954							0.483291	0.588032	0.400641	0.796655	0.513755	Q9UNM6;Q9UNM6-2;J3KNQ3;E9PL38;H0YD73;E9PQG3;E9PPD2	PSMD13
0.0411026	0.109361	0.0330035	-0.0149951	0.269452							0.673642	0.457083	0.604952	0.920654	0.0769105	O00487;C9JW37	PSMD14
0.138487	-0.09411	0.067019	0.0608084	0.0446039							0.300169	0.702157	0.470951	0.503084	0.732866	Q13200;E7EW34;E9PCS3;H7C1H2;C9JPC0;H7C2Q3;F8WBS8	PSMD2
0.162274	0.151469	0.108892	0.146395	0.0566529							0.235514	0.316153	0.331243	0.189101	0.676082	O43242;B4DT72;H0YGV8	PSMD3
0.00557966	0.0852206	0.00188147	-0.109709	-0.0652873							0.843945	0.551622	0.740663	0.67915	0.730774	P55036;Q5VWC4;A6PVX3;P55036-2;H0Y3Y9;H0Y561;A2A3N6	PSMD4
0.0387101	0.156526	0.0999011	0.109762	0.107487							0.684708	0.301386	0.35873	0.299377	0.458957	Q16401;Q16401-2;F2Z3J2;Q4VXH0;Q4VXG9	PSMD5
0.0996319	0.148804	0.100776	-0.348528	0.111232							0.429103	0.324124	0.355995	0.10392	0.444664	Q15008;C9IZE4;E9PHI9;Q6UV22;C9J0E9;C9J7B7;H7C531	PSMD6
0.0772431	0.1133	0.0946415	0.0495611	0.114567							0.516107	0.442566	0.375456	0.558503	0.43215	P51665;B4DXI8;H3BNT7;H3BTM8;H3BQV2	PSMD7
-0.0245459	0.207705	0.0674322	0.0680241	0.0619835							0.994712	0.177678	0.46943	0.469123	0.651514	R4GMR5;P48556;K7EJR3;K7EJC1;K7ERW6;K7ENY6	PSMD8
-0.03552	0.0254895	0.145221	0.127567	-0.0886382							0.960892	0.819402	0.234399	0.241332	0.626091	J3KN29;O00233;F5H5V4;F5GX23;F8W7V8;O00233-2;F5H7X1;F5H169;F5H182;O00233-3	PSMD9
0.119223	0.116032	-0.210538	0.000411152	0.0242488							0.360489	0.432658	0.430612	0.829406	0.832046	Q06323;H0YNE3;Q06323-2;H0YLU2;H0YKK6	PSME1
0.0635031	0.0685333	-0.208628	0.0296296	-0.0941408							0.573709	0.622157	0.436237	0.663429	0.602389	Q9UL46;H0YM70;H0YKU2;H0YLG1;H0YLD2	PSME2
-0.255073	-0.281132	-0.181346	-0.21718	-0.131139							0.256889	0.211329	0.521052	0.337422	0.4546	P61289;P61289-2;K7ESG5;B3KQ25;K7ENH2;K7EMD0;K7EPX6;K7EKR3;B7Z8D3;Q6MZZ1;K7EJF8	PSME3
-0.157625	-0.356559	-0.022156	-0.24513	0.35682							0.514198	0.109644	0.851605	0.270821	0.0201465	Q14997;F8WBH5;Q14997-3;F8WB44;Q14997-2	PSME4
-0.242644	-0.0407121	-0.0561987	-0.193709	-0.0610518							0.283554	0.892831	0.988815	0.400851	0.750384	Q5QPM7;Q92530;E7ER20;F5H4Z3;Q5QPM9;H0Y555	PSMF1
-0.402397	-0.309878	-0.187017	-0.0649325	0.084316							0.0626507	0.166585	0.502749	0.85222	0.552879	O95456-2;O95456;F8WBH7	PSMG1
0.279115	0.169155	0.0600474	-0.00478319	0.0569304							0.0543493	0.26654	0.497014	0.859978	0.674794	Q8WXF1-2;Q8WXF1	PSPC1
-0.124063	-0.0319608	-0.426373	-0.196632	0.128557							0.626615	0.925006	0.0613837	0.392581	0.381931	C9JBI3;P78330	PSPH
-0.0441665	0.00475316	-0.0504203	-0.153454	-0.069202							0.926894	0.91963	0.985749	0.524955	0.712804	P26599;P26599-2;P26599-3;A6NLN1;K7EKJ7;K7ES59;K7ELW5;K7EK45	PTBP1
-1.01962	-1.37049	-1.31303	-1.26359	-0.76344	+	+	+	+	+	+	9.05e-07	2.92e-10	2.65e-10	3.56e-10	3.77e-06	Q96EY7;B8ZZQ4;B4DF73;Q96EY7-2	PTCD3
-0.170962	-0.260135	-0.350504	-0.497843	-0.27013							0.472626	0.249106	0.136177	0.0171148	0.109648	Q9H7Z7;A6NHH0	PTGES2
-0.0222878	-0.218539	-0.252724	-0.143253	-0.159041							0.983337	0.337265	0.317436	0.559266	0.358197	B4DP11;Q15185;B4DP21;B4DDC6;B4DHP2	PTGES3
0.207581	-0.0282486	0.00414175	-0.182426	-0.0479275							0.140926	0.938695	0.730465	0.433734	0.812129	Q14914;Q14914-2;Q5JVP3;F2Z3J9;Q5JVP2;F6XGT7	PTGR1
-0.367229	-0.0634318	-0.232752	-0.0741448	-0.0771552							0.0914289	0.810246	0.368352	0.815716	0.676791	Q8IYN9;H0YBP1;Q05397;Q05397-5;J3QT16;E7ESA6;Q05397-2;E5RHD8;Q05397-6;B4DWJ1;E9PEI4;Q8N9D7;H0YB16;H0YBZ1;E5RI03;E5RG86;E5RGA6;H0YB99;Q05397-4;Q05397-3	PTK2
0.0793132	-0.1915	-0.474051	-0.246276	-0.42194							0.507696	0.404193	0.0348702	0.268298	0.0113942	B8ZZQ6;P06454-2;P06454;B8ZZA1;B8ZZW7;H7C2N1	PTMA
0.0450934	-0.033636	-0.476147	-0.359546	-0.20234							0.655342	0.918836	0.0339745	0.0925535	0.236325	P20962;F5H7R9;F5GXR3	PTMS
-0.254031	0.108759	0.242084	-0.238289	-0.0812474							0.259053	0.459324	0.0768953	0.286223	0.658539	R4GN50;Q12974;E9PMY3;E9PML8;E9PJC0;E9PRR9;Q12974-2;Q12974-3	PTP4A2
0.150819	-0.384245	0.2458	-0.0181912	-0.146707							0.265303	0.08395	0.0732555	0.939757	0.399119	Q9P035;H3BS72;H3BPZ1;B4DRF4;H3BRL8;H3BMZ1	PTPLAD1
-0.210855	0.033969	-0.0270942	0.0204844	-0.064593							0.360029	0.779158	0.874845	0.714058	0.733977	Q06124-2;Q06124;Q06124-3;H0YF12	PTPN11
-0.0889681	0.17447	0.112233	-0.115121	0.0842684							0.754201	0.252737	0.321386	0.659141	0.553081	Q9H3S7;B4DST5;R4GMM7;C9JD91	PTPN23
-0.142728	-0.288558	0.16723	-0.154538	-0.164448							0.562782	0.199014	0.186548	0.521375	0.341123	Q6NZI2;Q6NZI2-2;Q6NZI2-3	PTRF
-0.177123	0.11276	-0.0882855	-0.104248	0.148869							0.454067	0.444541	0.861113	0.699574	0.315713	Q9Y3E5;J3KQ48	PTRH2
-0.132088	-0.00697784	-0.0719671	-0.164359	-0.0875494							0.598787	0.97701	0.925817	0.48951	0.630828	Q9UHX1-4;Q9UHX1-6;Q9UHX1-3;Q9UHX1-5;Q9UHX1-2;Q9UHX1;E9PQ56;H0YEM1;H0YCP8;E9PMU7;E9PN18;E9PL19	PUF60
-0.422617	-0.509615	-0.422559	-0.281062	-0.466955							0.0498135	0.0209022	0.0640847	0.19928	0.00501123	E9PR38;E7EWT3;H0YEH2;B4DG92;Q14671-2;Q14671;Q14671-3;Q5T1Z4;Q5T1Z8;H0YDK8	PUM1
0.110363	0.09815	0.00415616	-0.184785	-0.00927018							0.390623	0.499818	0.7304	0.426732	0.999432	Q00577	PURA
-0.025948	0.0437294	-0.0638162	-0.0455803	-0.0858182							0.99861	0.733564	0.958349	0.929851	0.638391	Q9Y606;F5H1S9;G8JLB3;Q9Y606-2;F5GY32;F5H1B2;F5GXL3;F5H168;F8W9U5	PUS1
-0.0407121	-0.160661	-0.0356975	0.0391455	-0.142656							0.940464	0.489496	0.91558	0.612336	0.413149	Q96PZ0;E7EUH7	PUS7
0.121944	0.515158	0.215679	-0.0516534	-0.0398887		+					0.351537	0.00120762	0.1072	0.905381	0.850561	P15151-3;P15151-2;P15151-4;P15151	PVR
0.291191	-0.0618422	0.0582473	0.0185203	0.0414954							0.0454683	0.815967	0.503866	0.725107	0.747772	Q15269;C9J544	PWP2
-0.274521	-0.202223	-0.0804005	-0.327665	-0.171092							0.218749	0.376751	0.892289	0.128456	0.320867	P49023-2;P49023;P49023-3;F5GZ78;P49023-4;E7EMK8;H0YIE4;F5H836	PXN
-0.294694	-0.0974247	-0.821776	-0.281325	-0.0194774			+				0.183671	0.690788	0.000116221	0.198813	0.949542	P32322;B4DMU0;E2QRB3;P32322-2;J3KQ22;J3QL24;J3QKT4;J3KTA8;J3QKT3;J3QRZ0;J3QLK9;J3QL23;J3QL32;J3QR88	PYCR1
0.0323618	0.262674	0.0640067	0.16163	-0.13733							0.714394	0.0918555	0.482119	0.153346	0.432032	Q53H96;F8WEI0	PYCRL
0.0666747	0.0861722	0.10333	0.00358791	-0.00775365							0.560146	0.547721	0.348083	0.810833	0.992906	P11216;H0Y4Z6	PYGB
0.0495611	0.0635029	-0.135515	-0.0509956	0.0778582							0.635098	0.644163	0.680451	0.908027	0.58064	P06737-2;P06737;E9PK47;E9PMM6	PYGL
0.0513026	0.0753274	0.148544	0.00113206	0.0900404							0.627279	0.592967	0.226665	0.825182	0.528828	P47897;B4DWJ2;H7C0R3;C9J165;B7Z840;C9JSG9;F2Z2V6	QARS
-0.419999	-0.401635	-0.375637	-0.640029	-0.0328167				+			0.0513398	0.07047	0.106042	0.00189551	0.88467	Q6ZRP7;H0Y430	QSOX2
0.0936277	0.149064	-0.0228593	0.0965994	0.13888							0.451561	0.32334	0.854908	0.347839	0.347278	P61026;H0YLJ8;H0YL94;P59190-2;P59190	RAB10
0.0543415	0.00230651	-0.0485913	-0.00812355	-0.0124026							0.613735	0.931573	0.977015	0.879752	0.984112	Q15907;B4DMK0;P62491-2;J3KQP6;H3BMH2;H3BSC1;P62491;B4DQU5;M0R2D0	RAB11B;RAB11A
-0.703478	-0.350026	-0.485923	-0.566399	-0.245352	+						0.000810423	0.116534	0.0300517	0.00628928	0.147648	P51153;M0R257;P20336;Q96E17	RAB13
-0.0424271	0.12254	-0.0109845	0.0077122	0.00314883							0.933724	0.409575	0.799534	0.786878	0.937739	P61106	RAB14
-0.298416	-0.0649552	0.243425	0.0709388	0.262493							0.177684	0.804773	0.0755649	0.455773	0.0845784	Q9NP72;Q9NP72-2;Q5W0J0;H0Y6T8;Q9NP72-3	RAB18
0.0172804	0.0699083	0.0462814	0.0375228	0.210887							0.786596	0.616199	0.550652	0.620925	0.162393	P62820;B7Z8M7;E7END7;P62820-2;P62820-3;E7ETK2	RAB1A
-0.0615561	0.0672945	0.0404014	-0.0465932	0.0231845							0.858982	0.627546	0.574401	0.925764	0.837322	Q9H0U4;E9PLD0;Q92928	RAB1B;RAB1C
-0.0480244	0.145938	-0.0341234	0.132643	0.109762							0.911764	0.332839	0.908108	0.226344	0.450244	Q9UL25	RAB21
-0.0557337	0.107755	-0.0126427	-0.0172929	0.166844							0.88163	0.463076	0.807212	0.934384	0.26381	P61019;P61019-2;E9PKL7;H7C125;H0YD31;E9PE37;H0YDL5;Q6PIK3	RAB2A
-0.12433	-0.159404	0.0763537	0.552082	-0.0280133				+			0.625679	0.493168	0.437267	1.28e-05	0.907964	Q13637;O14966;P57729	RAB32
0.00302647	0.0690354	-0.322695	-0.0337098	-0.140078							0.856581	0.619978	0.176793	0.97785	0.422228	Q15286;F5H157;Q15286-2;F5H7F8	RAB35
-0.0163515	-0.0489345	-0.072422	-0.110433	0.149259							0.953454	0.86276	0.924005	0.67646	0.31452	Q14964	RAB39A
-0.0381841	0.00133397	-0.0825377	-0.134881	0.00240008							0.950406	0.936325	0.88382	0.588215	0.941521	A6H8Z3;Q15042;C9J837	RAB3GAP1
-0.12636	0.144699	-0.103651	0.207331	0.196796							0.618592	0.336655	0.801022	0.0764811	0.19101	Q9H2M9;Q9H2M9-2;F8WDJ2	RAB3GAP2
0.137504	-0.546867	-0.231447	0.0619835	0.258579							0.303075	0.0130448	0.371846	0.497466	0.0891559	B4DJA5;P20339	RAB5A
-0.0396811	0.0613822	-0.149529	0.0493798	0.0142196							0.944518	0.653535	0.629708	0.55942	0.882026	P61020;P61020-2;F8VUA5	RAB5B
-0.0728317	0.00616871	-0.0623694	0.0275362	0.0928163							0.815467	0.912729	0.964132	0.674894	0.51736	P51148;P51148-2;K7ERI8;K7ERQ8;F8VVK3;K7ENY4;F8VWU4;F8VVZ0;K7EIP6;F8WCY6;F8WD79;F8VPW9;F8VSF8;F8VWZ7	RAB5C
0.315798	0.352815	0.131721	0.141564	0.507414					+		0.0311091	0.0251193	0.267739	0.201632	0.001039	P20340-2;P20340;P20340-4;H0YGL6;H7BYW1;P20340-3;F5H3K7;Q9NRW1;J3KR73;B7Z337;C9JU14;F5GX61;C9JB90;C9J0I2	RAB6A
-0.094033	-0.0334958	-0.0591342	0.0672945	0.186881							0.735266	0.919352	0.977071	0.472499	0.213262	P51149;C9J8S3;C9J4V0;C9J592;C9J4S4;C9IZZ0;C9J7D1	RAB7A
-0.405614	-0.191879	-0.25683	-0.215504	-0.323534							0.0604421	0.403203	0.307571	0.341725	0.0539618	P61006;B4DEK7	RAB8A
-0.016264	-0.163413	0.0545013	0.202825	0.00382532							0.953014	0.481509	0.518284	0.0822819	0.934323	Q9Y3P9-2;Q9Y3P9;Q9Y3P9-3;C9JGR5;Q9Y3P9-4	RABGAP1
0.0594245	-0.0971932	0.0480967	0.104672	0.023823							0.591375	0.691579	0.543419	0.317554	0.834156	P63000-2;P63000;P60763;P15153;J3KSC4;J3QLK0;B1AH77;B1AH78;B1AH80	RAC1;RAC3
0.0712136	0.0592167	-0.0875801	0.12254	0.0799072							0.541011	0.663163	0.863894	0.256853	0.571761	P54727;Q5W0S5;Q5W0S4;P54727-2;H0Y579	RAD23B
-0.0846091	0.20808	-0.0131959	-0.0880554	-0.0945259							0.770617	0.176939	0.809778	0.761368	0.600746	Q92878;Q92878-2;Q92878-3;E7EN38;E7ESD9;C9JNH8;H7C0P8;E9PM98;H7C0V2	RAD50
-0.190289	0.0884809	0.19633	-0.168771	0.169219							0.415816	0.538314	0.134894	0.475542	0.257419	P78406;E9PQ57;E9PPG9;B0QZ36;B0QZ37	RAE1
0.208517	0.0299829	-0.0250449	0.376257	0.0954519							0.139337	0.79801	0.865186	0.00235177	0.506591	Q9P0K7-4;Q9P0K7-3;E7EMX7;Q9P0K7;Q9P0K7-2	RAI14
0.323428	0.12201	0.0284772	0.0055293	0.369271							0.0275348	0.411428	0.623996	0.799533	0.0162763	P11233;H7C3P7;F8WEQ6;C9JPE8;C9JYR1	RALA
0.117163	0.0748478	-0.0150972	-0.33712	-0.0731732							0.367362	0.595006	0.818613	0.11683	0.694736	Q5QPL9;Q9UKM9-2;Q9UKM9;Q5QPM0;Q5QPM1;Q5QPM2	RALY
0.0067647	0.0830431	-0.0538232	0.0863761	-0.0257938							0.838093	0.560599	0.998322	0.388736	0.918756	P62826;B5MDF5;J3KQE5;F5H018;H0YFC6;B4DV51	RAN
0.00950472	0.0111807	-0.00410314	0.0790879	-0.00330758							0.824598	0.888349	0.767881	0.419606	0.970389	P43487;C9JJ34;C9JXG8;C9JGV6;C9JDM3;H7C137;C9JIC6;B3KUP2	RANBP1
0.0284137	0.0838601	-0.00945894	0.0151407	0.00588869							0.73308	0.557223	0.792486	0.744252	0.923911	P49792;F8WBP7;H0YBN8;C9J1W9;C9JF75;C9J6W1;Q7Z3J3-2;H7BZ48	RANBP2
-0.221068	-0.329187	-0.0779772	-0.172945	-0.309359							0.334159	0.140798	0.901906	0.462533	0.0657312	P46060;F8W7I9;H0Y4Q3;B0QYT5;B0QYT4;B0QYT6	RANGAP1
0.0237521	0.102389	0.113947	0.000706676	0.0873272							0.755346	0.483413	0.316403	0.827674	0.540161	P61224-3;P61224;P61224-2;E7ESV4;F5H7Y6;A6NIZ1;F5GX62;P61224-4;F5H823;B7ZB78;F5GZG1;F5H6R7;F5H004;F5H4H0;F5GYH7;F5H077;F5GWU8;F5H491;F5H0B7;F5H500;F5GYB5;F8WBC0	RAP1B
0.192068	0.297074	-0.0761282	-0.0263814	-0.0662914							0.169318	0.0578195	0.909254	0.988841	0.72615	P61225	RAP2B
0.0759433	0.133432	0.205017	0.0859006	0.197048							0.521425	0.372626	0.121844	0.390707	0.190468	P54136;P54136-2;F5H3T8;E5RJM9;E5RH09;E5RI24	RARS
0.223361	-0.0822093	-0.160645	-0.373738	-0.775886					+		0.115952	0.74351	0.590649	0.0794069	2.6e-06	Q8IY67-2;E9PAU2;Q8IY67;K7EKA4	RAVER1
-0.390207	-0.331481	-0.459645	-0.209478	-0.22016							0.0716344	0.13795	0.0415894	0.357487	0.19585	Q09028-3;Q09028;Q09028-2;Q09028-4;H0YF10;Q5JP02;H0YCT5;B4DRT0;E9PNS2;E9PIC4;E9PNS6;C9JAJ9	RBBP4
-0.341473	-0.272393	-0.303988	-0.118766	-0.170215							0.118605	0.226515	0.208801	0.645798	0.323494	Q16576;E9PC52;Q16576-2;Q5JP01;Q5JNZ6;C9J7L0	RBBP7
0.0176369	-0.0687557	0.0243196	0.0949792	-0.0226981							0.784866	0.79116	0.641713	0.354131	0.933832	Q9NTZ6;A6PVI1;A6PVI0;Q5JX62	RBM12
0.0362712	-0.0118861	-0.0717395	0.131458	-0.0678254							0.696058	0.999192	0.926724	0.229782	0.719105	B9ZVT1;Q8IXT5;E5RJW8;E5RHG1;E5RJ83;E5RJV8	RBM12B
-0.0948571	0.0143338	0.0408364	0.0105291	0.0592306							0.7322	0.873064	0.572628	0.770631	0.664157	Q96PK6;Q96PK6-2;Q96PK6-3;Q96PK6-4;F8WDX3;F2Z2W2;B8ZZ74	RBM14
-0.134493	0.0938305	0.265317	-0.0559362	-0.0364815							0.590557	0.516833	0.0563812	0.888177	0.866964	Q96T37-2;Q96T37-3;Q96T37	RBM15
0.0294175	-0.50943	-0.0282633	-0.107492	0.190425							0.728313	0.0209497	0.880364	0.687412	0.205101	Q9Y4C8;H0YIL2	RBM19
0.317536	0.0903115	0.142871	0.218037	-0.114543							0.0302619	0.530914	0.239982	0.0640272	0.518259	P49756;P49756-2;P49756-3;E9PQU5;H0YE46;E9PSE8	RBM25
0.188021	0.0613615	-0.231964	0.000490411	-0.38163							0.177386	0.653627	0.37046	0.828942	0.0224145	Q9P2N5	RBM27
-0.0178991	0.0341452	0.000281336	-0.0482184	0.244948							0.96124	0.778328	0.74791	0.919212	0.106675	Q9NW13;Q9NW13-2;C9JE21;C9JAA9;H7C5G8	RBM28
-1.20623	-0.270191	-0.42138	-0.437545	-0.123355	+						5.44e-09	0.230463	0.0649392	0.0377008	0.483895	P98179	RBM3
-0.0544597	-0.305129	-0.0257057	-0.0172419	-0.173677							0.886599	0.173441	0.868299	0.934079	0.313203	Q14498-2;Q14498;Q14498-3;E1P5S2;G3XAC6;H0Y4X3;Q5QP23;Q5QP22;Q5QP21;Q86U06-3;Q86U06-4;Q86U06-5;Q86U06-2;Q86U06;F8WF24;F2Z3E6;F2Z2Z5;F8WF73;A8MYG5;G3V546;G3V5Z6;H0YJJ3;G3XAP0	RBM39
0.081067	-0.452728	-0.22705	-0.32916	-0.174572							0.500628	0.0407687	0.383772	0.126561	0.310577	Q9BWF3;E9PB51;Q9BWF3-3;D6R9K7;J3QRR5;Q9BWF3-4;Q9BWF3-2;Q9BQ04;E9PLB0;E9PM61	RBM4;RBM4B
-0.0234311	0.219711	0.0352017	-0.0836533	0.0501883							0.989096	0.155112	0.595798	0.778454	0.706344	Q9Y5S9;Q9Y5S9-2	RBM8A
0.0222753	0.0827026	0.243316	-0.0130575	-0.087856							0.762444	0.56201	0.075673	0.909095	0.629492	P38159;H0Y6E7;H3BT71;P38159-2;Q96E39;H3BR27;P38159-3;H3BNC1;B3KRG5;H3BUY5;O75526;Q8N7X1	RBMX;RBMXL1
-0.237932	-0.0774444	-0.274006	-0.165321	-0.161266							0.294137	0.760285	0.268517	0.486445	0.351108	P62877	RBX1
0.0826344	0.0136195	-0.0652797	-0.0118061	-0.0938483							0.494354	0.876523	0.952501	0.901639	0.603639	P18754;P18754-2;C9JW69;H7C497;C9JRH2;C9JMJ4;C9J3R0;C9JQZ4	RCC1
0.0482361	0.077038	-0.0974788	0.00849411	-0.0633865							0.641074	0.585717	0.825039	0.782359	0.739554	Q9P258	RCC2
-0.0233871	-0.084265	-0.0633715	-0.0511749	-0.509389							0.988874	0.736309	0.960126	0.907306	0.00216632	Q15293;B7Z1M1;E9PP27	RCN1
0.00805652	-0.136474	-0.525185	-0.0369995	0.1396							0.831725	0.562645	0.0179651	0.964532	0.344935	Q14257;F8WCY5;A8MXP8;H0YL43	RCN2
0.253445	0.206706	0.127237	0.0503276	0.179893							0.078077	0.179662	0.279502	0.554634	0.23003	Q8TC12;Q8TC12-2;G3V2G6;G3V234;H0YIZ8;H0YJ46;Q8TC12-3;H0YJ10	RDH11
0.102188	-0.0955197	-0.292378	-0.160911	0.00522036							0.419743	0.697313	0.23067	0.500576	0.927282	P35241;P35241-5;P35241-4;H0YE16;P35241-2;E9PNV3;P35241-3;E9PQ82;E9PKN5;E9PNP4	RDX
0.219463	0.158273	0.0909888	-0.0782057	0.0708015							0.121772	0.296394	0.387351	0.799745	0.611702	P46063;F5H2L2;F8WA66;F8WD97;F5H4P4;F5H3W0	RECQL
0.0756011	-0.0197333	-0.0248394	0.00389016	0.134746							0.52283	0.970157	0.864219	0.809071	0.360906	Q00765;E2QRG8;B7Z332;B7Z510;B7Z681;H0Y8J8	REEP5
0.0831793	-0.295517	-0.0741068	0.0156832	0.0367003							0.492183	0.187957	0.917296	0.741168	0.770949	Q5T092;Q5T091;O15258;Q5T093	RER1
-0.0332446	0.215865	0.135601	-0.129158	0.388796							0.969853	0.162091	0.257841	0.608394	0.0115164	H7BZ81;Q6NUM9-2;G5E9N3;Q6NUM9;H7BZ16;H7C3J0	RETSAT
-0.2577	0.0628815	-0.23579	0.000432815	0.163196							0.251481	0.646903	0.360296	0.829279	0.273837	F5GX07;H0YG83;H0YGR4;H0YG54;Q9Y3B8-2;Q9Y3B8;H0YH58;F5GYG5	REXO2
-0.416096	-0.23834	-0.449956	-0.381489	-0.20538							0.0536883	0.293062	0.0467003	0.072895	0.229029	P35251-2;P35251;H0Y9P8	RFC1
-0.435261	-0.120804	-0.268999	-0.163615	-0.309002							0.0429669	0.612694	0.279532	0.491885	0.0660534	P35250-2;P35250;H7C5P1;H7C5Q7;F8WC37;H7C5A0;H7C5G4;H7C5P4	RFC2
-0.00157338	0.0664681	0.192882	0.00228487	0.205267							0.879436	0.631152	0.140365	0.818439	0.173392	A6NKT7;J3KNE0;Q7Z3J3;J3KNY6	RGPD3;RGPD4
0.0448837	-0.177792	-0.0943102	0.0753274	0.0856966							0.656299	0.44096	0.837435	0.436082	0.54703	P61586	RHOA
0.143916	-0.113762	0.0839282	-0.0753149	0.0597013							0.284461	0.635808	0.410984	0.811106	0.661988	Q5JR08;P08134;E9PN11;E9PQH6;Q5JR07;C9JNR4;C9JX21;Q5JR05;Q5JR06;E9PLA2;C9J1T2;C9JRM1	RHOC;RHOA
-0.0321083	0.15919	0.0876665	-0.0125991	-0.0142009							0.97433	0.293794	0.398367	0.906363	0.97532	P84095	RHOG
0.306204	0.292311	0.293135	-0.00158784	0.0384361							0.0361627	0.0617907	0.0380222	0.841144	0.762534	Q8IXI1;H3BST5;I3L2C6;Q8IXI1-2;H3BMP9;H3BVI5;H3BUX4	RHOT2
-0.0647742	-0.0266312	0.218471	-0.0792037	-0.064397							0.846513	0.944665	0.103604	0.795833	0.734882	Q9NPQ8-4;Q9NPQ8;Q9NPQ8-3;Q9NPQ8-2;H0YEN0;E9PSI0;H0YE35;E9PI04;Q9NVN3-4;Q9NVN3-3;Q9NVN3;Q9NVN3-1;B7WPL0	RIC8A
-0.416673	-0.308796	-0.505216	-0.653072	-0.234126				+			0.0533352	0.168128	0.0234407	0.0015121	0.167872	Q5VTR2;C9J0A5;C9JXC9	RNF20
-0.494312	-0.180381	-0.414778	-0.576422	-0.0988609							0.02057	0.433873	0.0698995	0.00538272	0.582387	Q63HN8;Q63HN8-4;H3BLU6;J3QTP8;Q63HN8-5;Q63HN8-6;I3L3H9	RNF213
-0.0243111	-0.0316586	0.155037	-0.0729456	0.128491							0.993529	0.92612	0.21208	0.820447	0.382159	P13489;H0YCR7;E9PMJ3;E9PLZ3;E9PIM9;E9PIK5;E9PMN0;E9PMA9;E9PR82;E9PMI1	RNH1
0.0997664	0.22163	-0.091925	0.142283	-0.042977							0.428607	0.151716	0.846793	0.199729	0.835749	Q9H4A4;A6NKB8;C9JMZ3;H7C2T3	RNPEP
-0.0260435	-0.325838	-0.193981	0.0267293	-0.26708							0.998234	0.145036	0.480747	0.679333	0.11386	H3BV80;Q15287-3;Q15287-2;H3BMM9;H3BTC0;Q15287;H3BPG5;H3BMS0	RNPS1
-0.170426	0.00161487	0.176833	0.107487	0.0207687							0.47426	0.934952	0.168094	0.307414	0.849323	Q13464	ROCK1
-0.034707	0.0255179	-0.00374134	0.0120178	-0.0155055							0.964094	0.819267	0.766227	0.762085	0.968943	O75116;E9PF63;D6REE7;C9JFJ0	ROCK2
-0.123418	-0.143652	-0.383068	0.0133908	0.00144204							0.628874	0.540397	0.0982262	0.754228	0.946362	P27694;I3L4R8;I3L524;I3L2M5	RPA1
-0.0329347	-0.169623	-0.214064	-0.0304498	-0.100121							0.971074	0.463753	0.420339	0.991054	0.577102	Q9H6T3-2;Q9H6T3;Q9H6T3-3	RPAP3
-0.0704059	-0.224941	-0.223349	-0.142831	0.143263							0.824785	0.322528	0.393992	0.560709	0.333189	Q96AT9-2;E7EW52;Q96AT9;C9J6A7;C9JPQ7;Q96AT9-3;C9J9T0;B4E016;C9IZU8;C9IYE8;E7ESZ6;C9J8S0;F8WBT4;C9JCL8	RPE
0.168045	0.15782	0.18428	0.122076	0.227618							0.221438	0.297682	0.154754	0.258319	0.132764	Q9H7B2;Q5VXM9;Q5VXN0	RPF2
-0.115973	-0.0672433	0.140059	0.0268	-0.0302288							0.655218	0.79657	0.246784	0.678944	0.897209	P27635;F8W7C6;H7C123;H7C2C5;Q96L21;B8A6G2;A6QRI9;H7C2U2	RPL10
-0.127605	-0.0213065	0.142675	0.059286	-0.0495166							0.614264	0.964339	0.240451	0.510412	0.804582	P62906	RPL10A
-0.129805	-0.0774825	0.0827708	0.0407522	-0.0522965							0.606646	0.76015	0.414939	0.603883	0.791424	P62913;P62913-2;Q5VVC8;Q5VVC9	RPL11
-0.0906109	-0.0358232	0.12585	0.0494913	-0.0953117							0.748043	0.910788	0.283212	0.558856	0.597399	P30050;P30050-2	RPL12
-0.101413	-0.0367848	0.155749	0.013691	-0.0953117							0.707967	0.907252	0.210522	0.752514	0.597399	P26373;P26373-2;J3QSB4;H3BTH3;J3KS98;H3BUK8	RPL13
-0.133021	-0.00455164	0.172359	0.101717	-0.040304							0.595588	0.965123	0.176512	0.328433	0.848566	P40429;M0QYS1;Q6NVV1;M0QZU1	RPL13A
-0.067954	-0.0744867	0.124659	0.0371712	-0.048181							0.834229	0.770755	0.286422	0.622793	0.810924	P50914;E7EPB3	RPL14
-0.117349	-0.13363	0.118094	0.0519985	-0.138521							0.650314	0.57158	0.304561	0.546246	0.427768	P61313;E7EQV9;E7ENU7;E7EX53;P61313-2;E7ERA2	RPL15
-0.102481	-0.0517356	0.093425	0.0429245	-0.0374954							0.704044	0.852558	0.379392	0.59254	0.862076	J3QQT2;J3KRX5;P18621;P18621-3;P18621-2;J3QLC8;J3QS96;J3KRB3;J3KSJ0	RPL17
-0.0857417	-0.0399925	0.114833	0.0416635	-0.0712924							0.766341	0.895471	0.313847	0.599113	0.703272	Q07020;J3QQ67;F8VWC5;H0YHA7;G3V203;F8VYV2;F8VUA6;F8VXR6	RPL18
-0.168674	-0.071876	0.162468	0.00808525	-0.099765							0.479624	0.780032	0.196235	0.784721	0.578591	Q02543;M0R1A7;M0R117;M0R3D6;M0R0P7	RPL18A
-0.210897	-0.0833934	0.108424	0.00968393	-0.12122							0.35992	0.73936	0.33264	0.775496	0.492108	J3QR09;J3KTE4;P84098;J3QL15	RPL19
-0.141048	0.0192037	0.152054	-0.00427666	-0.0519674							0.568395	0.849552	0.218694	0.856987	0.792978	P46778;G3V1B3;M0R181;M0R3I5	RPL21
-0.0878866	-0.249411	-0.0235191	-0.00808724	-0.0278221							0.758264	0.270123	0.858008	0.879537	0.908893	P35268;K7ERI7;K7EMH1;K7ELC4;K7EP65;K7EKS7;K7EJT5	RPL22
-0.258158	-0.111064	0.0998338	0.0395595	-0.0542351							0.250548	0.644761	0.358941	0.610153	0.782283	P62829;C9JD32;J3KT29;B9ZVP7;J3KTJ3;J3QQT9	RPL23
-0.0889987	-0.0540703	0.134549	0.0666059	-0.0271897							0.754086	0.844074	0.260498	0.475696	0.911967	P62750;H7BY10;K7ERT8;A8MUS3;K7EJV9;K7EMA7	RPL23A
-0.0581726	-0.0624222	0.128689	0.105611	-0.0340791							0.87213	0.813878	0.275655	0.314148	0.878564	C9JXB8;C9JNW5;P83731	RPL24
-0.0907798	0.0625363	0.168514	0.160404	0.017024							0.74741	0.648428	0.183997	0.156018	0.867994	P61254;J3QRI7;J3QQQ9;J3QQV1;J3KTJ8;J3QRC4;J3KSS0;J3KS10	RPL26;KRBA2
0.0253549	0.221073	0.211635	0.0949792	0.12651							0.747667	0.152696	0.11258	0.354131	0.389046	Q9UNX3;E5RIT6;E5RHH1	RPL26L1
-0.124063	-0.00927745	0.128359	0.020463	-0.0019634							0.626615	0.988281	0.276526	0.714177	0.963586	P61353;K7ELC7;K7EQQ9;K7ERY7	RPL27
-0.139983	-0.0992781	0.102322	0.0212806	-0.0925017							0.57197	0.684461	0.351192	0.709595	0.609408	P46776;E9PLL6;E9PJD9;E9PLX7;E9PKT2;H0YF34	RPL27A
-0.135451	-0.022471	0.135141	0.10091	-0.0237977							0.587292	0.960034	0.259001	0.331445	0.928474	P46779;P46779-2;P46779-3;H0YKD8;P46779-4;P46779-5;H0YMF4;H0YLP6	RPL28
0.0392859	-0.0587134	0.152183	0.120286	-0.115355							0.682039	0.827256	0.218404	0.264034	0.515039	P47914;F8WF43;C9IYI4	RPL29
-0.117944	-0.157866	0.067088	0.0782683	-0.0990231							0.648199	0.49768	0.470697	0.423166	0.581705	P39023;G5E9G0;H7C422;B5MCW2;H7C3M2;F8WCR1;Q92901	RPL3
-0.118915	-0.0200406	0.0593554	-0.0239591	-0.000743156							0.644754	0.969021	0.499642	0.974311	0.957412	P62888;E5RI99;E5RJH3	RPL30
-0.153334	-0.191722	0.0380147	0.0429245	-0.0161837							0.527964	0.403612	0.584177	0.59254	0.965628	P62899;H7C2W9;C9JU56;B7Z4E3;P62899-3;P62899-2;B7Z4C8;B8ZZK4	RPL31
-0.117709	-0.127904	0.140386	0.115633	-0.101459							0.649033	0.589772	0.245985	0.279289	0.571512	P62910;F8W727;D3YTB1;D3YTI8	RPL32
0.00125458	-0.0840738	0.103128	0.0494913	-0.0420111							0.865372	0.736978	0.348703	0.558856	0.840375	P49207	RPL34
-0.122507	-0.0500616	0.12532	0.0208542	-0.0790741							0.632074	0.858652	0.284635	0.711984	0.668208	P42766;H0Y3A0;F2Z388	RPL35
-0.132689	-0.133915	0.163756	-0.0225296	-0.0109628							0.596726	0.570682	0.193578	0.96574	0.991154	P18077;C9K025;F8WBS5;F8WB72	RPL35A
-0.164698	-0.154883	0.15387	0.0683269	-0.0383323							0.491916	0.506492	0.214649	0.467726	0.858046	Q9Y3U8;J3QSB5;J3KTD3	RPL36
0.140726	-0.149753	0.161049	0.105008	-0.0341603							0.293621	0.52184	0.19919	0.316335	0.878171	P83881;J3KQN4;H7BZ11;H0Y5B4;H7BY91;H0Y3V9;R4GN19	RPL36A
-0.0183373	-0.302262	0.126576	0.087395	0.0721058							0.963445	0.17768	0.281264	0.384534	0.605905	Q969Q0	RPL36AL
0.196355	0.213378	0.536849	0.449218	-0.0156002			+	+			0.161073	0.166728	0.000409864	0.00033011	0.96848	P61927;D6RG19;D6R9X9	RPL37
-0.145717	-0.11505	0.170438	0.0858326	-0.0366738							0.552857	0.631551	0.180223	0.39099	0.866036	P61513;C9J4Z3;Q6P4E4;E9PEL3;G5E9R3;M0R0A1;M0R2L6;A6NKH3	RPL37A
-0.134374	-0.063771	0.104136	0.028852	-0.0952654							0.590962	0.809027	0.345611	0.667679	0.597596	P36578;H3BM89;H3BTP7;H3BU31	RPL4
-0.123851	-0.0298163	0.157109	0.0464213	-0.0401038							0.627359	0.932912	0.207572	0.574487	0.849527	P46777;Q5T7N0;R4GNJ2	RPL5
-0.0560112	-0.215856	0.174662	0.0569996	-0.101064							0.880548	0.34357	0.172141	0.521521	0.573158	F8W181;Q02878;F8VZ45;F8VR69;F8VZA3;F8VWR1	RPL6
-0.146204	-0.0256396	0.152508	0.0437644	-0.0870206							0.551249	0.948327	0.217678	0.58818	0.633134	P18124;A8MUD9;C9JIJ5;C9JZ88	RPL7
-0.0733477	-0.060277	0.111699	0.041243	-0.0603898							0.813488	0.82161	0.322948	0.601312	0.753465	P62424;Q5T8U3;Q5T8U2	RPL7A
-0.0934634	-0.183138	-0.14108	0.0909347	0.157367							0.737388	0.426397	0.660109	0.37015	0.290393	Q6DKI1;R4GMU7;B7Z652	RPL7L1
-0.123905	-0.0125118	0.128293	0.0212808	-0.0873502							0.627166	0.996877	0.2767	0.709595	0.631696	P62917;E9PKZ0;E9PKU4;G3V1A1;E9PP36	RPL8
-0.183515	-0.0974865	0.106214	0.0567224	-0.0349139							0.435255	0.690576	0.339283	0.522876	0.87453	P32969;D6RAN4;E7ESE0;H0Y9V9;H0Y9R4	RPL9
0.0284701	-0.0016673	0.14659	0.0625363	-0.026499							0.732811	0.951002	0.23119	0.494835	0.915325	P05388;Q3B7A4;F8VWS0;F8VU65;F8VW21;F8VPE8;G3V210;F8VZS0;F8VQY6;F8VRK7;Q8NHW5;F8VWV4;F8VS58;F8W1K8	RPLP0;RPLP0P6
0.411849	-0.10925	0.0984533	0.471864	-0.128212				+			0.0057418	0.65081	0.363287	0.000169411	0.4655	P05386	RPLP1
-0.239711	-0.176536	0.0912598	0.0377336	-0.21594							0.290111	0.444422	0.386461	0.619807	0.204943	P05387;H0YDD8	RPLP2
0.163434	0.0458623	0.177344	0.0621908	0.164207							0.232635	0.723718	0.167153	0.496479	0.271033	P04843;B7Z4L4;F8WF32	RPN1
0.0754641	0.0163537	0.101381	-0.0337763	0.0856964							0.523393	0.863297	0.35411	0.977581	0.54703	P04844;P04844-2;Q5JYR7;Q5JYR4;H0Y5M1;F2Z3K5;Q5JYR3	RPN2
-0.0385989	-0.209537	0.00799905	0.016054	0.0436244							0.948774	0.358712	0.713172	0.739062	0.737553	P78346;P78346-2;Q5VU10;Q5VU11	RPP30
-0.0300446	0.0668815	-0.120294	-0.201551	-0.17445							0.982463	0.629347	0.737244	0.378903	0.310934	Q9NQG5;A2A2M0;E9PIQ9	RPRD1B
-0.0864079	-0.0942409	-0.43529	-0.277202	-0.195789							0.76383	0.701706	0.0554356	0.206227	0.252594	Q5VT52-2;Q5VT52-3;Q5VT52;B4E2Q6;Q5VT52-4	RPRD2
0.0256668	-0.151963	0.049108	-0.00775365	-0.0489942							0.746175	0.515198	0.53941	0.877559	0.807061	P46783;F6U211;Q9NQ39	RPS10
-0.00291719	-0.0714666	0.139142	0.0331586	-0.039733							0.886134	0.781489	0.249029	0.644281	0.851309	P62280;M0QZC5;M0R1H6;M0R1H5	RPS11
0.0687602	-0.148601	0.113567	-0.00578962	-0.143947							0.551313	0.525318	0.317504	0.865927	0.408648	P25398	RPS12
-0.0146964	-0.109561	0.0782683	0.0065853	-0.0133415							0.945133	0.64977	0.430534	0.793405	0.979521	P62277;J3KMX5;E9PS50	RPS13
-0.0358897	-0.217902	0.0664681	0.0232198	-0.0109845							0.959436	0.338757	0.472983	0.698769	0.991047	P62263;H0YB22;E5RH77	RPS14
-0.0219435	-0.0305087	0.0690147	0.0775164	0.00906043							0.981603	0.930359	0.463631	0.426446	0.907933	P62841;K7EQJ5;K7EM56;K7ELC2;K7EJ78	RPS15
-0.0411425	-0.0790437	0.0389558	0.0536674	-0.0317765							0.938772	0.754641	0.580313	0.537931	0.889707	P62244;I3L3P7;I3L246;H3BV27;H3BT37;I3L303;H3BVC7	RPS15A
-0.0359046	-0.0838291	0.0386749	0.0553344	-0.0371771							0.959378	0.737834	0.581465	0.529689	0.86361	P62249;M0R210;M0R3H0;M0R1M5;Q6IPX4;M0QX76	RPS16
-0.10559	-0.265197	-0.162888	0.0067647	-0.114059							0.692676	0.239593	0.582905	0.792365	0.520183	P0CW22;P08708;H0YN88;H0YK46;H0YN73;H3BNC9	RPS17L;RPS17
-0.0269471	-0.0611496	0.0503972	0.0220765	-0.0122281							0.994672	0.818463	0.534321	0.705145	0.984966	P62269;J3JS69	RPS18
0.0895727	-0.0562962	0.113834	0.0710761	-0.00251244							0.467097	0.836002	0.316732	0.45515	0.966365	P39019;M0R2L9;M0QXK4;M0QYF7;M0R140	RPS19
0.0212665	-0.120773	0.156915	0.0545011	-0.0609013							0.767304	0.612796	0.207992	0.533801	0.751084	P15880;H0YEN5;E9PQD7;E9PMM9;I3L404;E9PM36;E9PPT0;H3BNG3;H0YE27	RPS2
-0.0616314	0.0397702	0.148804	0.0370308	-0.0468018							0.85869	0.751956	0.226067	0.62354	0.817486	P60866;P60866-2;E5RJX2;E5RIP1;G3XAN0	RPS20
-0.0355348	-0.260394	0.00805652	0.0532504	-0.132024							0.960834	0.248613	0.712915	0.540002	0.451334	Q8WVC2;P63220;Q9BYK1;Q9BYK2	RPS21
0.0275787	-0.0546021	0.0558898	0.0535284	0.0100136							0.737052	0.842144	0.512915	0.538621	0.903139	P62266;D6RD47;D6RDJ2;D6RIX0;D6R9I7	RPS23
-0.00785524	-0.0760674	0.0488778	0.0727232	-0.0995253							0.910809	0.765154	0.540321	0.447707	0.579596	P62847-2;E7ETK0;P62847-3;P62847;P62847-4	RPS24
0.0871234	-0.0879097	0.130997	0.0689459	0.00235682							0.476623	0.723601	0.269616	0.464878	0.94174	P62851;E9PQK3;E9PK60;E9PPT4	RPS25
-0.00544198	-0.100407	0.0404717	0.0485151	-0.076113							0.898738	0.680619	0.574114	0.563804	0.681471	P62854;Q5JNZ5	RPS26;RPS26P11
-0.0762804	-0.240657	-0.00568817	0.0466308	-0.256201							0.802264	0.288157	0.77514	0.573414	0.129927	P42677;Q5T4L4;C9J1C5	RPS27
-0.427091	-0.404792	-0.130626	-0.13005	-0.030575							0.0472931	0.068224	0.698514	0.605229	0.89553	P62979	RPS27A
-0.0370735	-0.107733	-0.0541227	0.0384361	-0.0763716							0.954777	0.655884	0.997123	0.616085	0.680309	P62857	RPS28
0.0861043	-0.165386	0.0209537	0.0882773	-0.0727255							0.480617	0.475829	0.656208	0.380917	0.696764	P62273;P62273-2	RPS29
0.00342235	-0.0876261	0.0848807	0.074574	-0.0526705							0.854619	0.724587	0.407747	0.439427	0.789658	P23396;P23396-2;E9PL09;E9PPU1;E9PL45;F2Z2S8;H0YCJ7;H0YF32;H0YEU2;E9PQ96;E9PJH4;E9PK82;E9PSF4;E9PQX2;H0YES8;E9PJN9	RPS3
0.0130691	-0.143365	0.133761	0.072586	-0.0226542							0.807122	0.541278	0.262503	0.448325	0.934046	P61247;D6RAT0;D6RG13;F5H4F9;E9PFI5;H0Y8L7;H0Y9Y4;D6RB09;D6R9B6;D6RAS7;D6RED7;D6RI02;D6RGE0	RPS3A
0.0272248	-0.0728621	0.117163	0.0756011	-0.0689978							0.738738	0.776524	0.307193	0.434871	0.713738	P62701;A6NH36;C9JQ55	RPS4X
-0.0679085	-0.173921	0.00710942	-0.00777536	-0.0407937							0.834405	0.451679	0.717148	0.877687	0.846215	M0R0F0;P46782;M0R0R2;M0QZN2	RPS5
-0.0640425	-0.0708453	0.0626743	0.069221	-0.116403							0.849344	0.783703	0.487104	0.463616	0.510903	P62753;A2A3R5;A2A3R7	RPS6
-0.0589838	0.0911243	-0.208744	0.13012	-0.025691							0.868974	0.527644	0.435892	0.233707	0.919256	P51812;F5GYC4;B4DG22;B7ZB17;B1AXG1;Q9UK32;B7ZL90;E9PMM7;Q5SVM7;D6R910;B1AXG2;Q5TI62;Q96GX5-2;Q96GX5-3;Q96GX5;O60307;Q9Y2H9;Q6P0Q8-2;E7ERL6;Q6P0Q8;O15021-2;O15021-3;O15021-1;E7EWQ5;J3QT34;O15021;F8WAQ9	RPS6KA3
-0.0973012	-0.256209	0.0126402	-0.0107157	-0.0772846							0.723132	0.256662	0.692559	0.89515	0.676211	P62081;B5MCP9	RPS7
0.00401948	-0.155036	0.0152833	0.0229714	-0.134635							0.851662	0.506039	0.68092	0.700153	0.441776	P62241;Q5JR95	RPS8
-0.0129121	-0.0232625	0.0948441	0.106214	-0.0552914							0.936168	0.957109	0.374803	0.311972	0.777314	P46781;B5MCT8;C9JM19;F2Z3C0;A8MXK4	RPS9
0.0157402	-0.0594498	0.0612232	0.0644	-0.0495242							0.794087	0.824595	0.492565	0.48602	0.804546	C9J9K3;P08865;A6NE09;C9JQR9	RPSA;RPSAP58
-0.287219	-0.101165	-0.194196	-0.351875	-0.0385249							0.196148	0.678043	0.480078	0.100355	0.857119	B5MDQ4;Q92600;B7Z1E5;F8WBZ6	RQCD1
-0.0479348	0.265737	-0.183974	0.126709	-0.011588							0.912114	0.0882854	0.512528	0.243935	0.988096	P10301;E9PQK5;E9PQC5	RRAS
-0.157013	-0.0276897	-0.128125	-0.349309	-0.0289623							0.516148	0.940758	0.707823	0.103079	0.903355	P62070;B7Z5Z2;E9PK85;P62070-3;P62070-2;E9PQ87	RRAS2
-0.0895666	-0.219908	-0.00222347	-0.00483392	0.239703							0.751956	0.334078	0.7593	0.860278	0.114102	Q9P2E9;Q9P2E9-2;Q9P2E9-3;F8W7S5;A2A2S5;Q8N4C6-6;F8W6D3;Q8N4C6-11;H0YDJ4;H9KV85;E9PN67;Q8N4C6-4;C9J066;Q8N4C6-9;Q8N4C6-2;Q8N4C6;Q8N4C6-5;Q8N4C6-10;Q8N4C6-7	RRBP1
-0.391153	-1.17578	-0.294464	-0.281684	-0.348317		+					0.0709016	6.67e-08	0.226625	0.198176	0.0376117	P23921;E9PD78;E9PL69;F5H861;E9PRY9;E9PJ62;E9PP77;H0YCY7	RRM1
-0.00906698	-0.000974181	0.222619	-0.0684076	-0.0809346							0.916879	0.947611	0.0984407	0.838408	0.659928	Q5JTH9;Q5JTH9-2;Q5JTH9-3;F5H456	RRP12
-0.265813	0.326883	-0.485479	-0.0907031	0.0582473							0.235291	0.0375053	0.0302212	0.751147	0.668696	H0YER1;Q96T23-2;Q96T23;H7C306;H0YCN2;Q96T23-3	RSF1
0.0191326	0.121413	0.112166	-0.0457589	0.0800641							0.777615	0.413519	0.321581	0.92913	0.571084	O76021;J3QSV6;I3L3U9;I3L3C4;B4DJ58;I3L234;I3L1A3	RSL1D1
-0.121863	-0.0293966	0.0360814	0.00533534	0.0309011							0.634339	0.93446	0.592153	0.80066	0.799252	Q15404;Q15404-2	RSU1
-0.176976	-0.000606022	0.100574	-0.120451	0.0809305							0.454505	0.94581	0.356624	0.639669	0.567351	O00442;O00442-2;A6NIC1	RTCA
-0.0740234	0.0675492	0.0585242	-0.111017	0.0677074							0.810898	0.626436	0.502809	0.674292	0.625549	O95197-3;O95197-4;O95197-7;O95197-2;O95197;B7Z4M1;O95197-6;O95197-5	RTN3
0.204516	-0.17502	0.116498	0.0255745	0.132314							0.146223	0.44862	0.309084	0.685706	0.369082	Q9NQC3-2;Q9NQC3-5;Q9NQC3;F8W914;Q9NQC3-4;F8WAM4;Q9NQC3-3;H7C106;Q9NQC3-6	RTN4
-0.024678	0.107018	0.086512	-0.00232467	0.0124257							0.995378	0.465839	0.402238	0.845479	0.891021	Q9Y265;Q9Y265-2;E7ETR0;H7C4G5;J3QLR1;H7C4I3	RUVBL1
-0.118453	0.024887	-0.0442929	0.000786091	-0.0928709							0.646392	0.822281	0.956501	0.827209	0.607823	Q9Y230;B3KQ59;M0R0Y3;M0QXI6;M0R0Z0;M0QXZ7	RUVBL2
0.354565	0.136651	0.382944	-0.433701	0.0887454							0.0163744	0.362115	0.00899426	0.0395348	0.534222	P60903	S100A10
0.0538064	-0.0766454	0.161372	0.188749	0.00518438							0.61611	0.763109	0.198516	0.102733	0.927464	P31949	S100A11
-0.0696184	-0.0764173	-0.121895	-0.0945104	-0.0593145							0.827816	0.763916	0.731198	0.736525	0.758476	Q96FQ6	S100A16
0.20858	0.147437	-0.126919	0.437867	0.264837				+			0.139231	0.328263	0.712326	0.000456457	0.08193	R4GN98;P06703	S100A6
0.0228294	0.0928839	0.0583859	-0.0756721	0.174918							0.759779	0.520602	0.503337	0.8097	0.242528	Q9NTJ5;E9PGZ4;B4DK71;F8WDN7;F8WD07;F8WCQ2;C9J3E3;C9JV50	SACM1L
0.0604624	0.0536744	-0.0610443	-0.0318355	-0.0597205							0.586855	0.688055	0.969431	0.98544	0.756583	Q9UBE0;M0QZS6;Q9UBE0-2;Q9UBE0-3;B3KNJ4;M0QX65;B4DY66;M0R054;M0QYM8;M0R375;M0R286	SAE1
0.087327	0.0287812	-0.133955	-0.100322	-0.0880937							0.475827	0.803717	0.686197	0.714393	0.628458	Q15424-2;Q15424;Q15424-4;Q15424-3;F5GZU3;B7Z2F6;K7ES42	SAFB
-0.0142883	0.0560284	-0.171052	-0.0941178	0.15004							0.943082	0.67744	0.555129	0.738029	0.312142	Q14151;K7EQU4;K7ERX3;K7EII0	SAFB2
-0.44235	-0.269199	-0.397078	0.0826141	-0.00140733							0.0394889	0.232255	0.0847474	0.404494	0.960772	Q9Y3Z3-4;Q9Y3Z3;Q9Y3Z3-2;Q9Y3Z3-3;A6NDZ3	SAMHD1
-0.042182	0.0263043	-0.178094	-0.158099	-0.262763							0.934687	0.815513	0.531699	0.509698	0.120037	Q9Y512;A8MZI2	SAMM50
-0.0511151	-0.230872	-0.132784	-0.00853715	-0.392762							0.899665	0.309256	0.690521	0.882206	0.0186974	O00422;H7BZW6	SAP18
-0.188841	-0.107345	-0.26734	-0.150449	0.297896							0.419927	0.657187	0.283249	0.534951	0.0512366	Q9NR31;B4DQ19;H0Y5E8;Q5SQT8	SAR1A
0.144634	0.0989586	-0.11573	-0.022156	-0.0553589							0.282427	0.496667	0.754574	0.963501	0.776997	P82979;F8VZQ9;H0YHG0;Q567R9;F8VS12	SARNP;CIP29
0.243547	0.173959	0.0853567	0.371447	-0.0880171							0.089233	0.254044	0.406135	0.00265041	0.628791	P49591;Q5T5C7	SARS
-0.0820871	-0.0203916	-0.0755732	-0.0118424	-0.227582							0.780162	0.967722	0.911461	0.901856	0.180584	Q9NP81;M0QWZ7;Q9NP81-2;E7EX87;M0R2C6;M0R259;M0QX29;M0R2H5;B4DJM9	SARS2
0.0571383	0.126709	0.0754504	0.105141	-0.0196163							0.601385	0.395184	0.440465	0.315849	0.948864	O43290	SART1
0.1151	0.187134	0.107554	0.08787	0.144634							0.374327	0.221882	0.335245	0.382584	0.328859	Q15020;B7ZKM0;F8VV04;Q15020-2;F8VVK9;F8VZM2;F8W667	SART3
-0.133598	0.14939	0.0602549	0.228911	-0.0170156							0.593612	0.322361	0.496227	0.0531426	0.961564	Q9Y3A5;F8WE72	SBDS
-0.0490837	-0.0095243	-0.109452	-0.280212	-0.139474							0.907614	0.989491	0.778615	0.200795	0.424372	Q99590-2;F8VXG7;Q99590	SCAF11
0.0496307	0.0790879	-0.0962213	0.188971	0.0352015							0.634784	0.577084	0.829953	0.102382	0.778236	O95104-2;O95104-3;O95104	SCAF4
0.0582471	0.22299	0.237441	-0.114863	0.219277							0.596521	0.149344	0.0816493	0.660088	0.146966	O15127;H3BV04;H3BN93;H3BUB6;H3BPL9	SCAMP2
-0.171628	-0.0712545	0.235176	0.0363556	0.122805							0.4706	0.782245	0.0840543	0.627136	0.40213	O14828;O14828-2	SCAMP3
0.105678	0.109227	0.0217144	0.00769784	0.116897							0.407158	0.45758	0.652921	0.786961	0.423531	Q14108;Q14108-2;D6RDG0	SCARB2
-0.131519	0.121347	-0.0790665	-0.013276	-0.0588186							0.600742	0.413752	0.897581	0.910398	0.760791	Q8NBX0	SCCPDH
-0.0496435	0.218595	-0.0420632	0.0113883	0.195348							0.905423	0.157112	0.945871	0.765695	0.194149	Q8WVM8;Q8WVM8-2;Q8WVM8-3;B7Z738;B7Z5N7;J3KNG4;G3V4I1;G3V5F3;G3V2M8;G3V3K9;G3V363;H0YJS6;H0YJY1	SCFD1
0.1484	-0.0790437	-0.677956	0.143263	0.159177							0.271912	0.754641	0.00173266	0.197157	0.285181	P22307-4;P22307-7;P22307-8;P22307;P22307-6;P22307-2;H0YF61;P22307-3;E9PLD1	SCP2
-0.189203	-0.14143	-0.248502	-0.185663	-0.199404							0.418897	0.547236	0.327796	0.424144	0.243521	Q14160;Q14160-3;Q14160-2;H0YCG0;Q5T0G3;Q9BTT6-2	SCRIB
0.143197	0.232906	-0.00743458	0.245557	0.135666							0.286507	0.132895	0.78316	0.0395007	0.357845	Q12765-3;Q12765;Q12765-2;B4DIV7;C9K052	SCRN1
0.273337	0.203702	0.184661	-0.0403708	0.41007							0.0590851	0.185722	0.154094	0.950894	0.00777481	Q96KG9-5;Q96KG9-3;E9PS17;E9PK59;Q96KG9-4;Q96KG9-6;Q96KG9-2;Q96KG9;E9PPN3;H0YCI6	SCYL1
-0.259211	-0.367322	-0.356827	-0.272358	-0.213864							0.24841	0.0990008	0.128035	0.215191	0.209527	F8VSC5;Q6P3W7;H0YIK6	SCYL2
-1.3824	-0.262452	-0.421419	0.00259443	0.282855	+						2.03e-11	0.24472	0.0649111	0.81663	0.0637398	O00560;O00560-3	SDCBP
-0.179858	-0.383398	-1.49515	-0.79937	-0.237983			+	+			0.445963	0.0846567	4.78e-13	9.04e-05	0.160701	P31040;D6RFM5;E9PBJ5;H0Y8X1	SDHA
-0.248879	-0.320864	-0.687834	-0.648688	-0.350486			+	+			0.269951	0.151509	0.00146189	0.00163216	0.0364066	P21912	SDHB
0.0335181	0.100574	0.0940334	0.0299123	0.337369							0.708953	0.490401	0.377421	0.661887	0.0277992	P55735;A8MXL6;P55735-2;B4DXJ1;E7ERC8	SEC13
-0.374299	0.207637	0.0549944	0.022808	0.431623							0.0849176	0.177814	0.516374	0.701063	0.00513341	O15027-2;O15027-4;O15027-3;O15027;O15027-5;J3KNL6;Q8N9G1	SEC16A
0.298365	0.291898	0.129877	-0.0981504	0.403813							0.0407962	0.062145	0.272537	0.722636	0.00874225	O75396	SEC22B
0.0433444	0.0320303	0.00591729	-0.0634846	0.264537							0.663338	0.788312	0.722487	0.857988	0.0822653	F5H365;Q15436;F5H6C4;B3KXI2;G3V4V1;G3V1W4;G3V3G5;G3V2R6;G3V5X8;G3V4Q2;G3V5K1	SEC23A
-0.272907	-0.089774	-0.0933633	-0.0747677	0.136651							0.221749	0.717129	0.841147	0.813261	0.354586	Q15437;Q5QPE2;Q5QPE1	SEC23B
-0.0648495	0.0376634	-0.11391	-0.134081	0.285757							0.846221	0.761801	0.76152	0.591016	0.061148	F5H0L8;Q9Y6Y8;Q9Y6Y8-2;H7C0V8	SEC23IP
-0.084961	-0.104154	-0.131621	-0.104465	0.229403							0.769287	0.667921	0.694822	0.698758	0.129867	O95486;O95486-2;H0Y9J6	SEC24A
-0.0847698	-0.0396736	-0.0899735	0.168385	0.16543							0.77001	0.896641	0.854465	0.139244	0.267667	O95487-2;O95487;B7ZKM8	SEC24B
-0.0110281	0.0861722	-0.023629	-0.0251477	0.116697							0.926711	0.547721	0.858525	0.98144	0.424265	E7EP00;P53992;G5EA31;B4DZT4	SEC24C
0.00904607	0.0667435	0.0644	-0.0122645	0.303927							0.826854	0.629949	0.480652	0.904369	0.0468355	O94979-6;O94979-3;B7ZL00;O94979-4;O94979-9;O94979-2;O94979;O94979-8;D6REX3;D6RHZ5;O94979-7;H7BXG7;O94979-5;H0YAB3;H0Y8V7;H0Y9T9;H0Y9K1;H0Y8W8;D6RE64;D6RCQ9;H0YAF5;D6RBT0;D6RHE8;H0Y9V3	SEC31A
0.306612	0.206268	0.556405	0.25538	0.304277			+				0.0359342	0.180536	0.000261499	0.0329408	0.0465899	P61619;B4DR61;P61619-3;F8W776;Q8TC24;Q9H9S3-2;Q9H9S3-3;Q9H9S3;H7C1Q9;C9JXC6;H7C069;A6NK38;F2Z2C7;A6NIF9;C9JJV4;H7C1S8	SEC61A1
0.336055	0.180657	0.42707	0.133695	-0.0681656							0.0223961	0.237309	0.0040219	0.223321	0.717546	P60468	SEC61B
0.195348	0.395995	0.311561	0.288181	0.168193							0.162983	0.0122492	0.0288942	0.0173376	0.260168	Q9UGP8;A6PVC9	SEC63
0.0816123	-0.0862317	-0.323308	-0.0579097	0.0843092							0.49844	0.729443	0.175809	0.880267	0.552908	Q9UBV2;Q9UBV2-2;G3V3B3	SEL1L
0.163434	-0.0192362	-0.209412	0.0238586	-0.206429							0.232635	0.971996	0.433924	0.695217	0.226552	P49903;P49903-2;P49903-4;P49903-3;Q5T5U6;Q5T5U7	SEPHS1
0.0774481	-0.0951499	-0.0433262	0.0938305	-0.0499348							0.515271	0.698583	0.951892	0.358636	0.802599	Q8NC51;Q8NC51-3;Q8NC51-2;Q8NC51-4	SERBP1
0.432799	0.413757	-0.0582477	0.0979479	0.119688							0.00379814	0.00894844	0.980617	0.342656	0.413339	P30740;B4DNT0	SERPINB1
0.0531808	0.429589	-0.0132978	0.0123326	0.0856966							0.618893	0.00670198	0.810251	0.760281	0.54703	P35237	SERPINB6
-0.255296	-0.0526256	-0.074912	-0.083745	0.10916							0.256425	0.849322	0.914091	0.778096	0.45254	P50454;E9PPV6;E9PR70;E9PKH2;E9PK86;E9PMI5;E9PNX1;E9PJH8;E9PIG2;E9PRS3;E9PQ34;E9PLA6;H0YEP8	SERPINH1
0.171271	0.147307	-0.0630172	-0.00405968	-0.0871126							0.213838	0.328659	0.961542	0.855706	0.632733	Q01105;Q01105-3;Q01105-4;Q01105-2	SET
-0.0897586	-0.46546	-0.0569263	-0.145143	-0.173921							0.751236	0.035297	0.985904	0.55283	0.312486	Q86TU7-3;Q6NXR6;Q86TU7-2;Q86TU7;C9K0W5	SETD3
0.0595907	0.0289297	0.0622323	0.104471	0.0855879							0.59065	0.803011	0.488764	0.318288	0.547489	Q15637-4;Q15637-6;Q15637-3;Q15637-2;Q15637;Q15637-7;Q15637-5;B4DX42;C9J792;F8WEV5;H7C561	SF1
0.168257	0.076217	-0.0543698	-0.0414914	-0.00405968							0.220934	0.589191	0.996134	0.946365	0.974197	Q15459;E9PAW1;H7C1L2;F8WB66;F8WC79	SF3A1
0.24306	0.0886165	-0.0415285	-0.0857417	0.401521							0.089814	0.537765	0.943323	0.770334	0.0091227	Q15428;K7EP23;K7EMT0;K7EKV8	SF3A2
0.198368	0.144699	-0.0612249	0.0778582	-0.0407566							0.157308	0.336655	0.968708	0.424953	0.846393	E7EUT8;Q12874	SF3A3
0.121347	-0.107889	-0.132285	-0.0129557	-0.0418923							0.353488	0.655363	0.692363	0.908488	0.840945	O75533;H7C341;O75533-2;B4DGZ4;F8WC19	SF3B1
-0.0106138	-0.0255735	-0.162783	-0.12144	-0.0589463							0.924633	0.948571	0.583266	0.636084	0.760194	Q13435;E9PPJ0;H0YCG1;E9PJT3;E9PJ04;H0YEX5;E9PIL8	SF3B2
-0.00155177	-0.282772	-0.117553	-0.40462	-0.12389							0.879329	0.208562	0.747639	0.0560135	0.481851	Q15393;Q15393-3;Q15393-2;J3QL37;I3L4G7;H3BMB0;J3QRB2;J3QKV4	SF3B3
0.435735	0.0159115	0.107621	0.0272955	0.0733404							0.00357977	0.865434	0.335044	0.676217	0.600441	P31947;P31947-2	SFN
-0.0851676	-0.0768203	-0.118007	-0.171401	-0.087948							0.768507	0.76249	0.745915	0.467323	0.629092	P23246;P23246-2;H0Y9K7;H0Y9U2	SFPQ
0.00761179	-0.139697	0.042154	-0.194402	-0.0689071							0.833916	0.552601	0.567272	0.39888	0.714153	Q9H9B4;D6RFI0;D6RDG7;D6RAE9	SFXN1
0.00934	-0.187806	-0.187182	-0.218271	-0.186623							0.825408	0.413915	0.502224	0.334641	0.276647	Q9BWM7	SFXN3
0.0840642	0.00476019	-0.0782742	-0.208094	0.0653103							0.488669	0.919596	0.900727	0.361169	0.636369	O43765;K7EMD6;K7ERW5	SGTA
-0.034973	-0.0891292	-0.00869675	-0.188759	-0.011828							0.963046	0.719365	0.788971	0.415088	0.986922	O75368	SH3BGRL
-0.0278514	0.058663	0.0196308	0.0603242	0.0164678							0.991107	0.665634	0.661941	0.505409	0.870774	Q99961;M0R0I3;Q99961-3;M0QYE0;Q99961-2;F5H5J3;Q99962;M0R2K6	SH3GL1
-0.160371	-0.0119297	-0.478155	-0.179768	-0.201004							0.505485	0.999031	0.0331348	0.441702	0.239581	P34897-3;P34897;P34897-2;B4DLV4;G3V5L0;H0YIZ0;G3V2Y4;G3V4W5;G3V540;G3V241;G3V3Y8;G3V4T0;G3V4X0;G3V2W0;G3V2E4;G3V2D2;G3V2Y1;G3V3C6	SHMT2
-0.219404	0.0497003	-0.654604	-0.278671	-0.149473							0.33829	0.706116	0.00256583	0.203562	0.389706	Q96ST3;H3BP90;H3BNZ3	SIN3A
0.201195	0.138487	0.119223	0.0533199	0.147176							0.152135	0.356203	0.301387	0.539657	0.320925	F5H7B0;Q15477;H7C5N0;H7C4L3	SKIV2L
-0.275376	-0.24738	-0.252363	-0.217826	-0.00345936							0.21717	0.274236	0.318313	0.335773	0.971158	P42285;F5H7E2;H0YAC4;H0Y8U3	SKIV2L2
-0.199139	-0.0233945	-0.393122	-0.241185	0.0130906							0.391209	0.956621	0.0883921	0.279632	0.887686	P63208;E5RJR5;E7ERH2;F8W8N3;P63208-2;E5RGM3	SKP1
-0.607276	0.0946415	-0.266585	-0.0106648	-0.161298							0.00405431	0.513616	0.284951	0.894847	0.351005	P55011-3;P55011;G3XAL9;Q8IUN5;H0YLJ2;Q13621-3;Q13621;E9PDW4	SLC12A2
0.45386	0.0524158	0.563256	0.135272	0.325386			+				0.00246632	0.693757	0.000222725	0.218845	0.0336673	Q9UP95-5;Q9UP95-2;Q9UP95-6;Q9UP95;Q9UP95-4;Q9UP95-3;B3KXX3;I3L4N6;Q9UHW9-6;Q9UP95-7;Q9UHW9-5;Q9UHW9-2;Q9UHW9-3;Q9UHW9-4;Q9UHW9;H0YMQ9;H0YKQ8;J3QSF2;Q9H2X9-2;Q9H2X9	SLC12A4;SLC12A6
-0.480317	-0.364301	-0.266594	-0.175086	0.087327							0.024663	0.101901	0.284932	0.45594	0.540162	Q15758;M0QXM4;Q15758-3;Q15758-2;M0QX44;M0R144	SLC1A5
0.093425	0.158014	-0.17397	-0.236775	-0.0341382							0.452331	0.29713	0.545358	0.28971	0.878278	P53007;B4DP62	SLC25A1
-0.202838	0.0688084	-0.203153	-0.2019	-0.35974							0.381194	0.620963	0.45259	0.377945	0.0316276	B4DLN1;B4E1E9;Q9UBX3;Q9UBX3-2;I3L1E8	SLC25A10
0.0163322	0.0620527	-0.198022	-0.0736969	-0.319046							0.791205	0.650566	0.468226	0.817482	0.0574818	I3L1P8;Q02978;Q02978-2	SLC25A11
-0.0744791	-0.373701	-0.179098	0.0388575	-0.550317					+		0.809153	0.0930924	0.5284	0.613856	0.000908856	B3KR64;O75746	SLC25A12
-0.153896	-0.0527828	-0.153326	-0.214307	-0.237175							0.526151	0.848751	0.616241	0.344821	0.162184	Q9UJS0;Q9UJS0-2;F5GX33;R4GN64	SLC25A13
0.0297991	-0.0672963	-0.0490688	-0.154875	-0.336045							0.726504	0.79638	0.979295	0.520264	0.0450876	Q6NUK1;Q6NUK1-2;J3KN42	SLC25A24
0.0194102	0.1644	-0.139649	-0.0637936	-0.0639369							0.776272	0.27932	0.665317	0.856757	0.737008	Q00325-2;Q00325;F8VVM2;F8VWQ0;F8VZL5;F8VWR4	SLC25A3
-0.0966532	-0.258753	-0.0555838	-0.314589	-0.351719							0.725532	0.251748	0.991276	0.145994	0.0357364	P12235	SLC25A4
-0.0312088	-0.0997418	-0.105139	-0.15461	-0.425511							0.977875	0.682881	0.795255	0.521137	0.0107027	P05141	SLC25A5
-0.0471744	-0.127731	-0.0321674	0.00753275	-0.265648							0.915094	0.590327	0.898833	0.787917	0.11588	P12236;I7HJJ0;Q9H0C2	SLC25A6
0.630871	-0.184843	0.553361	0.329755	0.398843	+		+				3.4e-05	0.421814	0.000280688	0.00710042	0.00958599	P11166;C9JIM8	SLC2A1
0.241901	0.479334	0.928655	0.630778	0.493032			+	+			0.0912072	0.00255325	4.12e-09	7.2e-07	0.00143045	C9JRP1;Q9Y6M7-2;Q9Y6M7-9;Q9Y6M7-6;D3K174;E9PGC1;E9PFN4;Q9Y6M7;Q9Y6M7-8;Q9Y6M7-7;E9PDL9;Q9Y6M7-4;Q9Y6M7-3;Q9Y6M7-11;Q9Y6M7-10;Q9Y6M7-5;F8W7E6;H7C3C4	SLC4A7
0.190678	0.261651	0.421587	0.0514416	0.151508							0.172057	0.0930728	0.00446048	0.549035	0.307699	P30825;Q5JR49;P52569;P52569-3	SLC7A1
-0.190034	0.0357153	0.0878022	0.702259	0.2458				+			0.416539	0.77094	0.397913	3.95e-08	0.105505	Q01650;H0YJ95;G3V4Z6;Q9UM01;Q92536	SLC7A5
-0.0973552	-0.223012	-0.278654	-0.0816978	0.135141							0.722932	0.326925	0.258562	0.786079	0.359592	O14745;J3QRP6;B3KY21;J3QRA3	SLC9A3R1
-0.20156	-0.184031	-0.332444	-0.18413	-0.324654							0.384637	0.423992	0.161635	0.428672	0.0531122	Q9GZT3-2;Q9GZT3;H0YJ40;G3V4X6;G3V2S9;H0YJW7;H0YJ07;H0YJU7;H0YJI1	SLIRP
0.180784	0.0862402	-0.0210136	0.230756	0.0345468							0.192523	0.547443	0.846246	0.0514584	0.781426	Q9H2G2;Q9H2G2-2;H0YB71	SLK
0.005709	0.0851526	0.0632269	0.127897	0.0982175							0.843306	0.551901	0.485033	0.240336	0.49542	Q9NWH9;H7BXE3;H7C3F4;A8K5V8;H0YLW7;H0YMW8;H0YNF3;H0YMR6;H0YLE6;H0YL55;H0YKH2	SLTM
0.231187	-0.232455	-0.43532	-0.210905	-0.294066							0.10493	0.305773	0.0554169	0.353714	0.080723	P51532-5;P51532-2;P51532-3;P51532-4;P51532;Q9HBD4;H0YGM3;F6XE55;F6XDY1;F6UH26;B1ALG1;B1ALG2;F6XG14;B1ALF6;K7EP28	SMARCA4
-0.100353	-0.0893978	-0.175811	-0.0894592	-0.0414097							0.711865	0.718433	0.539241	0.755943	0.843259	O60264	SMARCA5
-0.630763	-0.4655	-0.163308	-0.802814	0.0122111				+			0.00279028	0.0352809	0.58146	8.4e-05	0.892099	Q9H4L7;Q9H4L7-2;Q9H4L7-3	SMARCAD1
-0.551691	-0.526431	-0.426994	-0.217231	-0.286726							0.00934203	0.0169518	0.0609533	0.337293	0.0888467	Q92922;F8WE13	SMARCC1
-0.195814	-0.23886	-0.353386	-0.18618	-0.260506							0.400349	0.291957	0.132418	0.422624	0.12337	Q8TAQ2-2;Q8TAQ2-3;Q8TAQ2;F8VXC8;F8VZW6	SMARCC2
-0.151082	-0.114949	-0.179376	-0.0937944	0.0284276							0.535265	0.631887	0.527489	0.739268	0.811408	Q14683;G8JLG1;H0Y7K8	SMC1A
-0.242559	-0.0297059	-0.134271	-0.0492405	-0.261103							0.283743	0.933319	0.685029	0.915093	0.122482	O95347;O95347-2;Q5T821	SMC2
-0.0915022	-0.00623147	-0.175338	-0.102442	-0.0475695							0.744708	0.973352	0.540808	0.706376	0.813831	Q9UQE7	SMC3
-0.375572	-0.132088	-0.231252	-0.0642461	-0.285592							0.0837868	0.576454	0.372369	0.854953	0.0901593	E9PD53;Q9NTJ3;Q9NTJ3-2;C9JR83;C9JVD8;C9J578;C9J9E4;C9JWF0;C9IYK2;C9JJ64	SMC4
-0.346362	-0.0460494	-0.180095	-0.242123	-0.0930786							0.11301	0.873291	0.525135	0.277519	0.606933	A6NHR9-2;A6NHR9;J3KTL8;A6NHR9-3;J3KRK8	SMCHD1
0.0617486	0.156656	0.349365	-0.0341751	0.185613							0.581277	0.301013	0.015898	0.975966	0.216237	J3KRA9;Q96Q15;I3L0C1;Q96Q15-2;Q96Q15-3;H3BQN7;Q96Q15-4;I3L400;I3L0W2;Q5BKU6;Q6P435;H3BPS6;I3L144;E9PNP6	SMG1
0.0117963	-0.386506	-0.267904	-0.214316	0.132774							0.813352	0.082087	0.28198	0.344799	0.367526	Q9NXE4-2;Q9NXE4;Q9NXE4-4;H7C235;H7C0W5;B4E0L6;B4DWK7;B4DQ31;B4DM23;G8JLC4;Q9NXE4-3;H7C1Q6;Q9NXE4-6;H7BXF4;H7C2J2;F8WF03;F2Z2I0;F2Z2W5;C9J647;Q9NXE4-5	SMPD4
0.326883	0.0732033	0.0842005	0.149519	0.177408							0.0260367	0.602025	0.410057	0.181306	0.236215	P52788;B4DE40;P52788-2;H7C2R7	SMS
0.0353846	-0.111337	-0.162299	-0.0885922	-0.0831183							0.700201	0.643854	0.584935	0.759292	0.650261	Q2TAY7	SMU1
-0.459001	-0.210179	-0.348409	-0.387827	-0.0888836							0.032248	0.357154	0.138961	0.0679004	0.625025	O95295	SNAPIN
-0.0194628	-0.136331	-0.0678179	-0.00137841	0.0729976							0.96911	0.563092	0.942366	0.839912	0.601956	Q7KZF4;H7C597	SND1
-0.182352	-0.449779	-0.261829	-0.18458	-0.0305676							0.438643	0.0421337	0.295835	0.427338	0.895566	O75643;O75643-2;C9JAQ9;B4E0P5	SNRNP200
-0.00476153	-0.0102506	-0.121392	0.0517201	0.207518							0.895338	0.993051	0.733094	0.547639	0.168922	Q96DI7;Q9NSS8;B4DQJ1	SNRNP40
0.18631	0.024731	-0.0210795	0.0027673	-0.188578							0.180882	0.823027	0.846555	0.815621	0.27139	P08621;P08621-2;P08621-3;M0QYR1;P08621-4;M0QX04	SNRNP70
0.21543	0.0368901	-0.0588411	0.035272	0.00401948							0.12803	0.765425	0.978243	0.632925	0.933343	P09012;M0R268;M0QZG7;M0R221;M0R2B8;M0R0G9;M0QXK2	SNRPA
0.0391384	-0.0560036	-0.0621886	0.0382254	0.0378251							0.682722	0.837062	0.964855	0.6172	0.765493	P09661;H0YMA0;H0YKK0;H0YLR3	SNRPA1
0.0611541	-0.107337	-0.109335	-0.0841121	-0.0174901							0.583852	0.657213	0.779064	0.776668	0.959246	P14678-2;P14678;P14678-3;J3QLE5;P63162;B3KVR1;J3KRY3;A8MT02	SNRPB;SNRPN
0.136323	-0.0280794	-0.0446723	-0.149537	-0.0243405							0.306589	0.93932	0.958311	0.538004	0.92583	P09234	SNRPC
0.0535423	-0.139927	-0.0965297	-0.0519076	-0.155084							0.617284	0.551886	0.828747	0.904359	0.371028	P62314;J3QLI9;J3QLR7	SNRPD1
0.109294	-0.0960439	0.0671361	-0.052087	-0.0332669							0.394361	0.695515	0.47052	0.903637	0.882492	P62316;P62316-2;K7ERG4;K7EJB5	SNRPD2
0.1396	-0.0723614	-0.120483	-0.0976177	-0.047987							0.2969	0.778304	0.736532	0.724663	0.811846	B4DJP7;P62318;H3BT13	SNRPD3
-0.0296028	-0.0649628	-0.199752	-0.130634	-0.118069							0.984204	0.804745	0.46292	0.60316	0.504358	P62306	SNRPF
0.0282862	-0.147666	-0.0795847	-0.0881934	0.0614305							0.733686	0.528151	0.895525	0.760834	0.654046	P62308;A8MWD9;Q49AN9;F5H013;C9JVQ0	SNRPG
-0.110682	-0.0380655	-0.352465	0.121281	-0.0677724							0.674202	0.902546	0.133611	0.260847	0.719348	Q13573;G3V4X8;G3V3A4;G3V5R3	SNW1
-0.207286	-0.320477	-0.185392	-0.267019	0.0598399							0.369357	0.152022	0.507958	0.225395	0.66135	Q13596-2;Q13596;A6NKH4;Q13596-3;H0YK42;H0YK43	SNX1
0.0211244	0.0263043	-0.110667	0.0337224	0.0859684							0.76799	0.815513	0.773947	0.641244	0.545882	Q9UMY4-2;Q9UMY4;Q9UMY4-3	SNX12
0.154065	0.122408	-0.0672963	0.0231845	0.162017							0.256612	0.410038	0.944448	0.698966	0.277134	O60749;B4DEK4;D6RC15	SNX2
-0.291212	-0.109608	-0.231041	-0.0728849	0.0514416							0.189408	0.649614	0.372939	0.820687	0.700439	O60493;O60493-2;O60493-4;O60493-3	SNX3
0.0349903	0.108511	-0.0447393	-0.00818876	0.126246							0.702047	0.460248	0.95863	0.880139	0.389971	Q9UNH7;Q9UNH7-2;B4DJS7;H0YJF8;G3V4Z5;G3V5U2;G3V5X9;G3V2U1	SNX6
-0.18417	-0.665958	-0.76949	-0.395568	-0.0679993			+				0.433351	0.00240574	0.00032852	0.0621856	0.718308	B1APM4;P35610;P35610-3;P35610-2	SOAT1
-0.00784063	-0.0153231	-0.127163	-0.1811	0.106482							0.910736	0.986473	0.711413	0.437697	0.462834	P00441;H7BYH4	SOD1
0.142021	-0.246267	-0.182639	-0.27701	0.252355							0.289878	0.276508	0.516849	0.206578	0.0968442	B3KUK2;P04179;P04179-2;F5H3C5;B4E3K9;F5H4R2;F5GYZ5;G8JLJ2;G5E9P6;F5GXZ9	SOD2
0.0214797	-0.141653	-0.187822	-0.0705953	-0.0820031							0.766277	0.546548	0.500179	0.829738	0.65519	P18583-5;P18583-2;P18583-7;P18583;P18583-9;P18583-10;P18583-3;P18583-4;P18583-6;H7C1M2;J3QSZ5;P18583-8;H7C2G8	SON
-0.127912	0.0358702	-0.171263	-0.0688919	-0.159412							0.613197	0.770212	0.554419	0.836487	0.35701	Q00796;H0YLA4;B7Z3A6;H0YKB3	SORD
0.0158472	0.139404	0.123865	0.104806	0.201132							0.793566	0.353273	0.288576	0.317066	0.181834	O60271-4;O60271;O60271-2;O60271-5;O60271-3;O60271-9;H0YBE9;D6RHI8;E9PFH7;Q9UPT6;Q9UPT6-2	SPAG9
-0.0897278	-0.0520048	-0.000339104	-0.0213724	-0.158445							0.751351	0.851579	0.750727	0.958805	0.360111	Q8NB90-2;Q8NB90;Q8NB90-3	SPATA5
-0.309216	-0.136831	-0.0233945	-0.126927	0.0209821							0.161129	0.561529	0.857422	0.616342	0.848261	E9PL01;Q15005;E9PI68;E9PRB9;H0YE04	SPCS2
0.0569996	-0.00287385	0.0471196	-0.0594047	0.160727							0.601995	0.956907	0.547306	0.874282	0.28077	P61009	SPCS3
-1.01101	-0.407938	-0.165612	-0.7067	-0.146779	+			+			1.12e-06	0.0660456	0.573564	0.000571839	0.398872	Q69YQ0-2;Q69YQ0;F8WAN1;C9J8U1;C9JLY8	SPECC1L
-0.218372	-0.337111	-0.383464	-0.374533	-0.276441							0.34087	0.13115	0.0978239	0.0787182	0.101324	P35270	SPR
0.0992279	0.260989	-0.144999	-0.16852	-0.159581							0.430593	0.0938676	0.645934	0.476332	0.356469	Q13813;Q13813-2;A6NG51	SPTAN1
0.148804	0.272143	-0.111134	0.000598548	-0.168107							0.270802	0.0811813	0.772153	0.828308	0.32987	Q01082;Q01082-2;F8W6C1;P11277-3;P11277;P11277-2	SPTBN1
-0.137806	-0.276153	0.194339	-0.269408	-0.170646							0.579305	0.219888	0.138033	0.220787	0.322203	Q9Y6N5;H3BNX3;H3BMS6;H3BV36;H3BNP9	SQRDL
-1.57854	0.333481	1.049	0.207268	1.52477	+		+		+	+	1.68e-14	0.0339415	4.12e-11	0.0765593	2.06e-22	Q13501;Q13501-2;E7EMC7;E9PFW8;E3W990;C9JRJ8;D6RBF1;C9J6J8	SQSTM1
0.0861928	0.139928	-0.0757784	-0.189392	0.0494913							0.48027	0.351606	0.910645	0.41325	0.709636	C9J0K6;B4DKK2;P30626-2;P30626;B4DHQ6	SRI
0.107748	0.0377336	0.158402	0.249445	0.243608							0.399801	0.761473	0.204794	0.0367819	0.108535	P19623;K7ESL0;K7EL89;K7EKM4;K7EQ47	SRM
-0.0343081	-0.0953271	-0.283843	-0.13899	-0.18982							0.965665	0.697974	0.247752	0.573922	0.268087	P37108;H0YLA2;H0YLW0	SRP14
-0.113708	0.0569996	-0.113606	-0.24448	0.159048							0.66332	0.673078	0.762684	0.272259	0.285551	P61011;P61011-2;G3V4F7;G3V480;G3V346;G3V3L9	SRP54
0.173127	0.171399	0.0886844	0.163306	0.173575							0.20955	0.260651	0.394971	0.14975	0.24598	Q9UHB9-4;Q9UHB9;F5H5Y3;Q9UHB9-2;Q9UHB9-3	SRP68
0.129942	0.110631	-0.0244432	0.088006	-0.061127							0.326042	0.452375	0.862354	0.382027	0.750035	O76094;O76094-2;D6RDY6;R4GNC1	SRP72
-0.114457	0.0671363	-0.387091	-0.219875	-0.146435							0.660635	0.628236	0.0941916	0.330578	0.40005	P49458;E9PE20;P49458-2	SRP9
0.144099	-0.303953	-0.242789	-0.0933249	-0.179139							0.283942	0.175171	0.342159	0.741068	0.29741	B4DS61;Q96SB4;H3BLV9;Q96SB4-3;Q5R363	SRPK1
0.179957	0.152313	0.0593554	0.345453	0.214125							0.194313	0.313655	0.499642	0.0049519	0.156301	P08240;P08240-2	SRPR
-0.313881	-0.101575	0.00865891	-0.0582701	0.262674							0.154351	0.676651	0.710228	0.878823	0.084372	Q9Y5M8;H7C4H2;C9J5Z8	SRPRB
0.154259	-0.0179428	0.0397702	0.169219	-0.0511375							0.256098	0.97678	0.576979	0.137574	0.796903	Q8IYB3-2;Q8IYB3;A9Z1X7;E9PCT1;M0R088;B4DED5;M0R1E7;M0QXG5	SRRM1
-0.153222	-0.122947	-0.106234	-0.0957741	-0.119863							0.528326	0.605735	0.791023	0.731694	0.497363	Q9UQ35;Q9UQ35-2;I3L4D8;I3L0N7;I3L1I8;Q9UQ35-3;I3L182;I3L1C0;I3L3Q8	SRRM2
0.116431	-0.0497406	-0.0820642	0.0507454	-0.0965529							0.369823	0.859821	0.885696	0.552531	0.592129	Q9BXP5-4;Q9BXP5-2;Q9BXP5-3;Q9BXP5;Q9BXP5-5;H7C3A1;H7C1K0;H7C0U8;H7C159	SRRT
0.20583	0.0979479	0.0439745	0.0628815	0.0538066							0.143933	0.500608	0.559912	0.493196	0.689345	Q07955;J3KTL2;Q07955-3;Q07955-2;J3KSR8;J3QQV5;J3KSW7	SRSF1
0.0785414	0.024731	-0.170305	-0.17419	-0.000209146							0.510824	0.823027	0.557644	0.458692	0.954711	O75494-5;Q5JRI1;O75494-4;O75494-6;O75494-3;O75494-2;O75494;Q6IQ42;Q8WXF0;R4GMP8	SRSF10
-0.00941541	0.0502858	0.110717	-0.0364593	-0.248879							0.918625	0.703445	0.325834	0.966718	0.141695	Q5T760;Q05519-2;Q05519;B4DWT1;B4DTC1;Q5T757	SRSF11
0.138421	0.0408924	-0.0775052	-0.0197333	-0.076151							0.300362	0.746728	0.903781	0.948987	0.6813	J3KP15;Q01130;J3QL05;B4DN89;Q9BRL6-2;Q9BRL6	SRSF2;SFRS2
0.0749164	-0.0255588	-0.0164901	-0.0562736	-0.0738942							0.525646	0.948625	0.8251	0.886824	0.691474	B4E241;P84103	SRSF3
-0.373346	-0.122884	-0.350918	-0.371618	-0.16728							0.0857732	0.605938	0.135632	0.0812683	0.332391	Q13243-3;Q13243	SRSF5
0.075738	-0.0386137	0.0524855	-0.0255367	-0.115426							0.522268	0.900532	0.52613	0.983774	0.514761	Q13247-3;Q13247;Q13247-2;F6T1J1;B4DJK0	SRSF6
0.144699	0.0172806	0.0740258	0.0639171	-0.0370291							0.282242	0.858822	0.445535	0.488296	0.864323	Q16629-3;Q16629-2;Q16629-4;C9JAB2;Q16629;F8WEA1	SRSF7
0.0425182	0.0559592	-0.075847	0.144373	-0.159412							0.667128	0.677751	0.910372	0.194273	0.35701	Q13242;H0YIB4	SRSF9
0.0801391	-0.0179208	-0.0484868	-0.0761967	-0.135063							0.504361	0.976861	0.976516	0.807636	0.440221	P05455;E7ERC4;E9PFL9;E9PGX9	SSB
-0.101621	-0.147769	-0.21068	-0.269678	-0.18572							0.707199	0.527836	0.430196	0.220272	0.279098	Q04837;E7EUY5;C9K0U8	SSBP1
0.18002	0.029361	0.0514069	0.24817	0.15387							0.194174	0.800962	0.530352	0.0376551	0.300642	C9J3L8;C9J5W0;P43307;E9PAL7;C9IZQ1;P43307-2;F5H5Y2	SSR1
-0.24595	-0.0665029	0.0330882	-0.308627	0.0729974							0.276283	0.799222	0.604598	0.154575	0.601957	C9JA28;Q9UNL2;B4E2P2;C9J365	SSR3
-0.121518	-0.200556	-0.0896511	-0.188554	0.017986							0.635554	0.38094	0.855734	0.415686	0.86319	P51571;H7C1C6;A6NLM8	SSR4
0.074437	0.024816	-0.062166	0.00142039	-0.179662							0.527623	0.822621	0.964945	0.823495	0.295927	Q08945;E9PMD4;E9PPZ7	SSRP1
-0.113372	0.00227766	-0.00812355	-0.076151	0.0436805							0.664524	0.931714	0.786331	0.807816	0.737284	P50502;H7C3I1;Q8NFI4;F6VDH7;Q8IZP2;F8WAQ7	ST13;ST13P5;ST13P4
-0.0225735	0.0675837	-0.373038	-0.0760141	0.0073175							0.984776	0.626286	0.10889	0.808354	0.916709	F8WAK8;Q8N3U4;Q8N3U4-2;B1AMT4;B1AMT1;B1AMT2;B1AMT3	STAG2
-0.0645705	0.0853567	0.0619143	-0.101606	0.137798							0.847301	0.551063	0.48996	0.709534	0.350811	Q92783-2;Q92783;C9J1E5	STAM
-0.205181	-0.0142081	-0.0733629	0.0758747	0.167101							0.37493	0.990599	0.920258	0.433661	0.263113	P42224;P42224-2;J3KPM9;E7EPD2;D2KFR9;E7ENM1;E9PH66;H7BZ88;H7BZB5	STAT1
-0.769035	-0.122562	-0.427654	-0.271157	-0.0997341	+						0.000239621	0.606982	0.0604985	0.217458	0.578721	K7ENL3;P40763-2;P40763;G8JLH9;K7EP08	STAT3
0.203765	-0.338487	-0.252776	-0.0762651	0.024036							0.147545	0.129528	0.317311	0.807367	0.8331	E9PQJ4;Q13586;E9PIQ8;E9PNJ4;E9PRZ7;E9PR09;E9PN27;H0YDB2	STIM1
0.0146195	0.0584551	0.0346383	0.0804531	-0.0168768							0.799549	0.666563	0.598138	0.413717	0.962242	P31948;G3XAD8;F5H0T1;F5H783;F5GXD8;H0YGI8	STIP1
-0.0437501	-0.11915	-0.131661	0.191626	-0.0330898							0.928529	0.618089	0.694676	0.0982537	0.883349	H0Y630;B4DR80;Q9Y6E0-2;Q9Y6E0;Q5JV99;Q5JV98	STK24
-0.315908	-0.115433	-0.409106	-0.0145797	-0.377182							0.151473	0.630289	0.0744055	0.918175	0.0240704	P16949;P16949-2;A2A2D0;B7Z2Z7;Q9H169;G5EA16;Q9H169-2;E5RIR6;E7EVN3	STMN1
-0.542017	-0.168707	-0.425908	-0.120388	-0.453251							0.0107266	0.46635	0.061708	0.639896	0.0064828	E5RGX5;Q93045;Q93045-2	STMN2
-0.0236583	0.53446	0.0470287	0.169476	0.311677		+					0.990241	0.0007917	0.547669	0.137064	0.0416506	B4E2V5;P27105;P27105-2	STOM
-0.123159	0.0335322	-0.196632	-0.0736589	-0.284476							0.629784	0.781218	0.472512	0.817632	0.0914658	B4E1K7;Q9UJZ1;F2Z2I8	STOML2
-0.28236	-0.201958	-0.145749	0.0390683	0.0494913							0.204586	0.377416	0.643236	0.612743	0.709636	Q9Y3F4;B4DNJ6;B0AZV0;H0YH33	STRAP
-0.146923	0.172424	-0.329368	0.0885486	0.227988							0.54888	0.257992	0.166307	0.379809	0.13216	P46977;E9PNQ1;E9PIJ8;E9PN73;E9PI32;H0YET6	STT3A
0.0152549	0.0600543	-0.108876	-0.0281604	0.127766							0.796451	0.659432	0.780831	0.999515	0.384674	Q8TCJ2	STT3B
-0.0967689	0.226262	-0.183621	0.00662125	0.0538759							0.725104	0.143753	0.513667	0.793196	0.689021	O15400-2;O15400	STX7
0.0175656	-0.146883	-0.0278809	0.320254	-0.0362743							0.785212	0.530529	0.878558	0.00877631	0.867963	P61764;P61764-2	STXBP1
0.00838656	0.522558	0.0732033	-0.134303	0.0299405		+					0.830099	0.00102873	0.448477	0.590239	0.803968	O00186	STXBP3
-0.0111372	0.115699	-0.0991699	-0.0927325	-0.0357344							0.927259	0.433858	0.818441	0.743342	0.870568	P53999;D6RC37;D6R970	SUB1
-0.00323527	-0.324636	-0.165208	-0.141088	-0.351709							0.88772	0.146581	0.574947	0.566686	0.0357414	P53597;H7C233	SUCLG1
0.0642622	0.0630198	-0.219161	-0.0482033	-0.144489							0.570448	0.646293	0.405751	0.919272	0.406766	Q96I99;Q96I99-2;E9PDQ8;H0Y852	SUCLG2
-0.187748	-0.227532	0.171367	-0.392819	-0.0298384							0.423046	0.316685	0.178422	0.0641679	0.899103	Q9Y2Z0-2;Q9Y2Z0;F5H5A9	SUGT1
0.115899	-0.0324404	-0.0975019	-0.116285	0.0589399							0.37162	0.923239	0.824949	0.654866	0.665498	Q8NBK3-2;Q8NBK3-5;Q8NBK3;Q8NBK3-3;F5GXA0	SUMF1
-0.0373103	-0.325124	-0.285618	-0.181624	0.0602549							0.953845	0.145953	0.244129	0.43613	0.659441	Q8NBJ7;J3KQJ1;C9JL30;A8MXB9;C9J660;Q8NBJ7-2;E9PBT8;H7C3B2;Q8NBJ7-3;F8WA42;Q8NBJ7-5;J3QT17;F8WEX5;E9PG02;F8WEV7;F8WES7;Q8NBJ7-4	SUMF2
-0.317283	-0.19736	-0.360703	-0.222675	-0.379057							0.149546	0.38905	0.123235	0.32356	0.0233598	P63165;B8ZZN6;B8ZZJ0;B8ZZ67;P63165-2;B9A032	SUMO1
-0.304924	-0.11814	-0.267601	-0.066314	-0.0919864							0.167563	0.621396	0.282663	0.846723	0.611621	P61956-2;P61956;H7BZT4;Q6EEV6	SUMO2
-0.446797	-0.704677	-0.589474	-0.379095	-0.45179		+					0.0374314	0.00130649	0.00717104	0.0748582	0.00666065	J3KQE0;Q9UH99;Q9UH99-2;B0QY60	SUN2
-0.0130721	-0.0456324	-0.0621359	-0.0671451	-0.164432							0.936972	0.874815	0.965066	0.84342	0.341174	Q9Y5B9;G3V5A4;G3V401;G3V2X0	SUPT16H
-0.327186	-0.0743803	-0.13424	-0.225759	0.172424							0.136207	0.771132	0.685146	0.315945	0.24897	O00267-2;O00267;M0QYL9	SUPT5H
-0.817918	-0.332389	-0.1834	-0.339418	0.042154	+						9.05e-05	0.136835	0.514382	0.114132	0.744606	Q7KZ85;Q7KZ85-2;Q7KZ85-3	SUPT6H
0.214	0.0296438	-0.133108	-0.313208	-0.103798							0.130308	0.79962	0.689322	0.147948	0.561803	Q8IYB8	SUPV3L1
0.2163	-0.0445012	0.292782	0.10333	0.128689							0.12666	0.878951	0.0382187	0.322467	0.381475	O15260-2;Q5T8U5;O15260;B7Z6A4	SURF4
0.113494	0.0404014	0.144177	0.22132	0.147437							0.379804	0.749014	0.236868	0.0605622	0.320119	Q9UH65;E7EMB1;E9PJK8;E9PJM7	SWAP70
-0.093602	-0.00240408	-0.0323444	0.0355324	0.0765592							0.736871	0.954608	0.899671	0.631532	0.586302	Q96A49	SYAP1
-0.220707	0.0816123	-0.261664	-0.0685136	-0.0424419							0.335054	0.566536	0.296216	0.837988	0.838311	Q92797;Q92797-2;M0R3C7;M0R033;M0R1C2;M0R180;M0QXP5	SYMPK
0.101314	0.146851	0.00201114	4.33e-05	-0.014077							0.422929	0.330048	0.740077	0.831563	0.975925	O60506;O60506-2	SYNCRIP
-0.026521	0.135338	0.266936	-0.0148858	0.12618							0.996352	0.366379	0.0551398	0.920002	0.390202	Q8NF91-4;E9PEL9;Q8NF91-2;Q8NF91-8;H0Y325;H0Y326;F8WAI0;Q8NF91-9;Q8NF91-3;Q5JV20;H0Y4C0;F5H6R8;F5GZ83;F5GXQ8;Q8NF91-5;Q8NF91-6;G3V5D3;H0YGD3;F5H422	SYNE1
-0.168496	-0.54962	-0.320837	-0.534391	-0.121902							0.480172	0.0125846	0.179797	0.0101759	0.489474	Q8WXH0;Q8WXH0-2;G3V5X4;Q8WXH0-7;G3V4T3;Q8WXH0-4;Q8WXH0-3;G3V3D4	SYNE2
0.204266	0.795933	0.364797	0.18954	0.332794		+					0.146662	6.97e-07	0.0122927	0.101486	0.0299264	C9JYN0;Q16563-2;Q16563	SYPL1
0.103128	0.119688	0.359971	-0.332716	-0.362195							0.41633	0.419599	0.0133333	0.122138	0.0304541	Q9BSH4	TACO1
-0.164747	0.129679	-0.349511	-0.0731656	-0.182933							0.491765	0.385119	0.137491	0.819578	0.286756	K7EPT6;Q92804-2;Q92804;K7EKB2	TAF15
-0.0190242	-0.136442	0.00662125	-0.154731	-0.0243771							0.966903	0.562744	0.719333	0.52074	0.925652	P37802	TAGLN2
0.277449	0.221877	0.0691521	-0.00789147	0.123931							0.0556807	0.151283	0.46313	0.878376	0.398127	P37837;F2Z393;E9PM01;E9PKI8	TALDO1
0.0389207	-0.0166141	-0.0676137	-0.116332	-0.0990772							0.683731	0.981696	0.94318	0.654694	0.581478	Q13148;Q13148-2;B1AKP7;G3V162;K7EJM5;K7EN94;Q13148-3;K7EJ99;B4DJ45;K7EL26	TARDBP
-0.3876	-0.0587734	-0.141319	-0.225202	-0.101768							0.0736865	0.827039	0.659243	0.317311	0.570222	P26639;P26639-2;G3XAN9;E7ERI3;D6R9F8;D6RCA5;D6RDJ6;A2RTX5-2;A2RTX5;D6RBR8;B7ZLP8;D6RJ97;D6RHV7;D6RCS6;Q5T5E9	TARS
-0.0605929	0.0308163	0.12585	0.145593	-0.101258							0.862721	0.794059	0.283212	0.19114	0.57235	Q66K14-2;Q66K14;E5RIN2	TBC1D9B
-0.117866	-0.271244	-0.200797	0.0431274	-0.0436608							0.648477	0.228569	0.459734	0.591485	0.832477	E5RIW3;O75347;E5RJD8;E5RHG6;B4DT30;E5RIX8	TBCA
-0.106436	-0.0962213	-0.171612	0.09943	-0.146084							0.689593	0.694907	0.553246	0.337017	0.401257	Q99426;Q6FGY5;K7EP07;K7EK42;A8MVD5;K7ELT5;K7ENS2;K7EL99;K7EQH0;K7ER04	TBCB;CKAP1
-0.21301	-0.237617	0.027147	-0.0126937	0.0777899							0.354467	0.294604	0.629641	0.906926	0.580937	Q9BTW9;J3KR97;Q9BTW9-4;Q9BTW9-5;I3L163;I3L439;I3L131;I3L143;I3L500;C9J1U4;I3L4D2;I3L3H4;Q9BTW9-3;I3L0V3;I3L1S3;I3L120	TBCD
-0.0381174	-0.0209845	-0.172018	-0.0681959	-0.167329							0.950669	0.96553	0.551883	0.839248	0.332242	Q15813;B7Z3P1	TBCE
-0.125589	0.164336	0.109026	-0.0631831	0.204341							0.621281	0.279495	0.330844	0.859191	0.175257	E9PF19;Q9Y4P3;F8WCR3;F8WDI9;C9JVF0	TBL2
0.154065	0.00672157	-0.0480542	-0.16448	-0.0485912							0.256612	0.910035	0.974451	0.489123	0.808975	Q12788;J3KNP2	TBL3
-0.238128	-0.467793	-0.344016	-0.266863	-0.323083							0.293692	0.0343657	0.14494	0.225698	0.0543074	Q969Z0;Q969Z0-2;H7C4R5;C9IZN7;C9J7P5;C9J5A2;C9J347	TBRG4
0.0901082	0.219587	-0.0864231	-0.0594272	0.0625363							0.465028	0.155333	0.868459	0.874192	0.648987	P23193;P23193-2;E5RJ93;E5RIS7;B7Z4S1;E5RK46;E5RFI1;Q5JRI7;Q15560-2;Q15560	TCEA1
0.156267	0.0639862	-0.00970583	0.0036742	0.0419438							0.250827	0.642035	0.793625	0.810329	0.745616	O14776-2;O14776;G3V220	TCERG1
-0.00929198	0.061797	0.0812032	0.131919	0.323255							0.918006	0.651698	0.42033	0.22844	0.0348154	Q13428-3;Q13428-8;Q13428-7;E7ETY2;Q13428;Q13428-4;E9PHK9;Q13428-2;J3KQ96;Q13428-6;Q13428-5;H0YA99;H0YAB7	TCOF1
0.0603242	0.0861045	0.00380371	0.143524	-0.0185491							0.587456	0.547999	0.731987	0.196476	0.954074	P17987;E7EQR6;E7ERF2;F5H282;F5GZ03;F5H136;F5H676;F5GZI8;F5H726;F5H7Y1;F5GYL4	TCP1
-0.0231964	0.543892	0.214436	-0.0856192	0.0374313		+					0.987914	0.000641028	0.108831	0.77081	0.767402	Q9NZ01;B3KSQ1;M0R3C3;M0QXM3;Q9NZ01-2;M0R329;B4DR74	TECR
0.142283	0.331017	0.0329472	0.175748	-0.0818123							0.289127	0.0352368	0.605187	0.125035	0.656035	Q9UGI8-2;Q9UGI8;F8W7T0;B7Z6L5	TES
0.200442	0.109962	0.16633	0.0626052	0.255229							0.153501	0.454849	0.188351	0.494508	0.0932311	Q9NXF1-2;Q9NXF1;B7Z9D5	TEX10
-0.00987283	0.148479	0.456675	-0.0973167	0.318808							0.920917	0.325106	0.00226057	0.725809	0.0373178	Q92734-2;Q92734;C9JUE0;C9JJP5;C9JTY3	TFG
0.0169883	0.0777898	0.216238	0.643163	0.345907				+			0.788016	0.582544	0.106472	4.44e-07	0.0241758	P02786;G3V0E5;F5H6B1;H7C3V5;F8WBE5	TFRC
0.00250087	0.0136839	-0.0118352	-0.219203	-0.0952809							0.859187	0.876211	0.803471	0.332277	0.59753	Q8WUY1;H0YAR9	THEM6
0.134418	0.137176	-0.130681	0.0151979	-0.0155419							0.312313	0.360418	0.698309	0.743926	0.968765	Q8NI27;H0Y815;F2Z2V2	THOC2
-0.00327138	-0.00580403	0.156979	-0.0148712	-0.0494494							0.8879	0.971258	0.207852	0.919914	0.8049	P52888;K7EP46;K7EKB6;K7EIK4;K7EMU4;K7EL32;B3KSE2;K7EL02	THOP1
0.0328415	0.048557	-0.0775434	-0.105015	0.00211933							0.712135	0.711344	0.90363	0.69669	0.942939	Q9Y2W1	THRAP3
0.0118606	-0.0851523	0.126557	-0.0573842	0.0790879							0.813037	0.733209	0.281317	0.882372	0.575304	Q01085;Q01085-2;E7ETJ9;E7ETC0;A6NKZ9;Q49AS9	TIAL1
-0.0632508	-0.0643441	0.125717	0.166715	0.266637							0.852411	0.806967	0.283567	0.142633	0.0799417	Q9NQ88	TIGAR
-0.117693	-0.417213	-0.407325	-0.454012	0.151859							0.649089	0.0599533	0.0758679	0.0306415	0.306645	Q9Y5L4;K7EIT2	TIMM13
-0.132262	-0.0492927	-0.304576	-0.135515	-0.178608							0.59819	0.861454	0.207735	0.585999	0.298921	O43615;M0QXU7;M0R301;M0R124;M0QXM9	TIMM44
-0.853345	-0.830537	-1.137	-0.948586	-0.7016	+	+	+	+	+	+	4.32e-05	0.000145658	5.48e-08	2.97e-06	2.19e-05	Q3ZCQ8;Q3ZCQ8-2;M0R0C3;M0R2F8;Q330K1;M0R047;M0R003	TIMM50
-0.0999583	-0.0210649	-0.145438	0.370499	-0.0125482							0.713318	0.965233	0.644355	0.00271322	0.9834	O75663;O75663-2	TIPRL
-0.147378	-0.0783732	-0.0951961	-0.213671	-0.117693							0.547381	0.757006	0.833965	0.346472	0.50583	Q07157-2;G5E9E7	TJP1
-0.264703	-1.30132	-0.961423	-0.0689978	0.987394		+	+		+	+	0.237461	2.2e-09	5.25e-06	0.836067	2.5e-10	P04183;K7ERV3;K7ES52;K7ERJ1;K7ENW5	TK1
0.136388	0.0264461	0.0272178	-0.043133	0.0398403							0.306393	0.814836	0.62934	0.939731	0.755747	P29401;P29401-2;B4E022;E9PFF2;F8W888;F8WAX4;Q5TYJ8;P51854-1;P51854	TKT
0.0452332	-0.0944257	-0.035764	0.0582471	-0.00868957							0.654704	0.701071	0.915897	0.515444	0.997647	Q9Y490;Q5TCU6	TLN1
0.0838805	0.567107	-0.589941	-0.27805	-0.0604273		+					0.489397	0.000376142	0.00712091	0.204686	0.75329	Q9HD45;Q5TB53	TM9SF3
-0.278601	-0.263439	-0.816812	-0.202755	-0.542185			+		+		0.211291	0.242868	0.000128632	0.375602	0.00108514	Q92544;F8WCN2;F2Z2L1	TM9SF4
0.184217	0.29813	-0.081278	0.0675768	0.500292							0.185229	0.0569683	0.888811	0.471191	0.00121843	Q9UM00-2;Q9UM00;J9JIE6;J3QQY2;J3KS45;J3KTQ7	TMCO1
0.0533895	0.209017	0.095094	0.0744368	-0.0417438							0.617964	0.175101	0.373998	0.440038	0.841657	P49755;G3V2K7	TMED10
0.0697022	0.178492	0.0847447	0.10091	0.102725							0.547346	0.242632	0.408209	0.331445	0.477497	Q15363;F5GX39;E7EQ72	TMED2
0.184661	-0.151066	-0.391399	0.110296	-0.136545							0.1843	0.517889	0.0900189	0.297509	0.434858	Q7Z7H5-3;Q7Z7H5-2;Q7Z7H5	TMED4
0.115033	-0.267496	-0.304398	-0.23511	-0.0974711							0.374553	0.235357	0.208058	0.293578	0.588245	Q9Y3B3-2;Q9Y3B3;Q86XR7-2;G3V2Y2	TMED7
0.152118	-0.136482	-0.0627837	-0.0570689	0.145795							0.2618	0.56262	0.962476	0.883636	0.325221	Q9BVK6;F8W7F7	TMED9
0.0232554	-0.0478156	-0.414018	-0.0304719	-0.103999							0.757732	0.866841	0.0704896	0.990964	0.560971	Q9BVC6	TMEM109
-0.0562061	-0.163882	-0.0647364	-0.268591	-0.453281							0.879788	0.480156	0.954672	0.222355	0.00647923	Q9H061;E9PI90;Q9H061-2	TMEM126A
-0.108239	0.0144125	-0.0201356	-0.0513619	0.645886					+		0.683043	0.872683	0.842133	0.906554	3.2e-05	Q6NUQ4-2;Q6NUQ4;H7C085;H7C0H8;H7C008;H7BZI0	TMEM214
0.141302	0.274649	0.154583	-0.0324108	0.231187							0.291953	0.0785309	0.213076	0.98311	0.127023	F5GWH5;P61165	TMEM258
0.160533	0.0894506	0.335769	0.188084	0.302231							0.239884	0.534388	0.019814	0.103791	0.0480395	P57088;D6RAA6;H0Y8N0;J3KN43;D6RBY2	TMEM33
-0.0783276	0.636636	-0.197641	-0.0333481	0.0949116		+					0.794453	6.79e-05	0.469398	0.979315	0.508789	Q5BJD5-3;Q5BJD5-2;E9PJ42;Q5BJD5	TMEM41B
0.0604141	0.0495122	-0.0244725	0.0487802	0.0231134							0.587065	0.706976	0.862492	0.562458	0.837674	Q9BTV4	TMEM43
0.03492	0.224102	0.00622608	0.157173	-0.0324699							0.702376	0.147425	0.721103	0.163228	0.886349	Q9NYL9;H0YKU1;H0YNJ8	TMOD3
0.0372416	-0.0635222	-0.0146963	0.113634	-0.256623							0.691534	0.809921	0.816748	0.286023	0.129272	P42166	TMPO
0.00276009	0.0655723	-0.237532	-0.0900119	-0.20922							0.857901	0.635071	0.355725	0.753811	0.220049	P42167;P42167-2;H0YJH7;A2T926	TMPO
-0.962548	-0.370853	-0.508752	-0.199355	-0.194476	+						3.67e-06	0.0956942	0.0223766	0.384974	0.255947	P63313;CON__P21752	TMSB10
-0.406541	0.0566529	-0.217566	-0.0918557	0.0721745							0.0598176	0.674634	0.410282	0.746711	0.605601	P62328;Q5T4B6	TMSB4X
-0.0210503	0.0474406	0.622368	0.0292055	0.0433514			+				0.977104	0.716461	5.22e-05	0.665746	0.73886	Q6ZXV5-2;Q6ZXV5;F8VRY4	TMTC3
0.126114	0.112433	-0.037836	0.0467705	0.104068							0.338091	0.445738	0.925745	0.572699	0.472227	Q9H3N1;G3V448	TMX1
-0.826028	0.065917	-1.31432	-0.299409	-0.147426	+		+				7.66e-05	0.633561	2.54e-10	0.168587	0.396659	Q9Y320-2;Q9Y320;E9PSF0;E9PRL5;H3BSU7;E9PLR1;G3V155	TMX2
-0.187329	-0.0682943	-0.106902	-0.127589	-0.0105558							0.424246	0.79281	0.788443	0.613979	0.993144	Q9C0C2;Q9C0C2-2;E9PKK0;E9PKE7	TNKS1BP1
0.0404014	-0.0536434	0.148088	0.076901	-0.0159794							0.676878	0.845624	0.227715	0.429143	0.966627	Q92973-2;Q92973;Q92973-3;B4DSC0;E7EW37;K7ENW1;K7ESC1	TNPO1
-0.148881	0.0828389	0.16163	0.0394402	-0.0570915							0.542449	0.561445	0.197977	0.610782	0.768868	Q9Y5L0-3;Q9Y5L0;Q9Y5L0-1;C9J7E5;E9PFH4;Q9Y5L0-5	TNPO3
-0.472249	0.0340678	0.0814828	-0.268122	-0.325331							0.0273295	0.778693	0.419365	0.223259	0.0526036	Q9NS69	TOMM22
-0.163276	-0.290974	-0.0515263	-0.159928	-0.256046							0.496354	0.195123	0.991031	0.503757	0.130168	Q15785	TOMM34
0.0225453	0.121546	0.131787	-0.0894055	-0.134754							0.761145	0.413053	0.267569	0.756151	0.441344	O96008;O96008-2;K7EKG4;K7EJ57	TOMM40
0.00723143	0.166651	0.159306	0.0591475	-0.0947415							0.835791	0.273219	0.202867	0.511081	0.599827	O94826	TOMM70A
0.140779	-0.0168112	0.127435	0.0199865	-0.00355341							0.293469	0.980966	0.278975	0.716853	0.971634	P11387;Q969P6-2;Q969P6;E5RIC7;E5RJ95;E5RFS0;E5RJ33;H0YBR3;H0YAR3;H0YC03;E5RGE7;E5RGR4;E5RFE3;E5RGR2	TOP1
0.28404	-0.259841	-0.196814	0.231924	0.926303					+		0.050566	0.249666	0.47195	0.050416	2.86e-09	P11388;P11388-2;P11388-3;P11388-4;J3KTB7	TOP2A
0.0784732	-0.103488	-0.282281	-0.242243	-0.204632							0.511101	0.670173	0.250973	0.277251	0.230809	Q02880-2;Q02880;E9PCY5;B4DLV2	TOP2B
0.0470427	-0.11677	-0.0966995	-0.00334377	0.0323337							0.646477	0.625889	0.828084	0.851483	0.792235	Q5JTV8;H0Y4R4;Q5JTV8-2;H0YD16;H0YDU3	TOR1AIP1
-0.56175	0.00178786	-0.462227	-0.586904	0.229342							0.00807365	0.934107	0.0403104	0.00456237	0.129966	A6NNK5;Q12888;F8VY86;Q12888-2;H7C3N7;C9JXV0	TP53BP1
0.0426094	-0.0274985	0.0943712	0.405884	0.0950467				+			0.666709	0.941463	0.376328	0.00109628	0.508239	Q96S44;Q5JZ02	TP53RK
-0.000129853	0.0230423	0.204203	0.0560286	0.152378							0.872252	0.831111	0.123022	0.526276	0.305087	O43399;O43399-5;O43399-7;O43399-2;O43399-4;O43399-3;O43399-6	TPD52L2
0.167615	0.10494	-0.115222	-0.0106502	-0.0284325							0.222467	0.473683	0.756511	0.894761	0.905928	P60174-1;P60174;P60174-4	TPI1
-0.380747	-0.0917173	0.209079	0.313884	-0.176381							0.0793118	0.710405	0.11609	0.0100894	0.305317	Q5TCU3;P07951;Q5TCU8	TPM2
0.0271825	0.0439044	0.0660547	0.132972	0.0159043							0.73894	0.732754	0.47451	0.225396	0.873591	P06753-2;P06753-3;Q5VU58;Q5VU59;P06753-5;Q5VU61;P06753-4;D6R904;Q5VU63;A6NL28-2;A6NL28;D6RFM2	TPM3
0.0270832	0.0236813	0.0902438	0.234072	0.0576236							0.739413	0.82805	0.389805	0.0485445	0.671582	P67936;K7EPB9;K7EMU5;K7EPV9;K7EP68;K7ELJ3;Q2TAC2-2;Q2TAC2	TPM4
-0.0570764	-0.0392733	-0.0773987	0.0068366	0.0129334							0.876397	0.89811	0.904204	0.791948	0.888474	P29144	TPP2
0.015519	-0.0956431	-0.170775	0.00317045	-0.0396514							0.795164	0.69689	0.556058	0.813267	0.851701	P12270;Q5SWX9	TPR
0.0650208	-0.266299	0.332966	0.236707	-0.0670997							0.567199	0.237557	0.0207188	0.046329	0.722435	P13693;Q5W0H4;J3KPG2;E9PJF7;Q8TBK7;H0YCX0;Q9HAU6;Q56UQ5	TPT1
0.0960595	0.0982848	-0.121016	-0.102155	0.319155							0.442386	0.499292	0.734516	0.707457	0.0371172	Q13595-2;B4DQI6;B4DUA9;Q13595	TRA2A
0.322332	0.217169	0.00975551	0.0801801	0.114167							0.0280253	0.159699	0.705345	0.41489	0.433639	P62995-3;P62995;H7C2L4;H7BXF3	TRA2B
0.329353	-0.149065	0.113434	0.233643	0.131017							0.0250089	0.523916	0.31789	0.0489138	0.373488	G3XAN4;B4E0K2;Q15629	TRAM1
-0.119369	-0.0820871	-0.304345	-0.132436	-0.225962							0.643144	0.743938	0.208155	0.596799	0.18384	F5H897;Q12931;I3L0K7;I3L239;I3L253;I3L2D5	TRAP1
0.170053	-0.551924	-0.00151562	0.000576887	-0.0696942							0.216685	0.0122106	0.756076	0.828435	0.710556	O43617-2;O43617;A6NKE1	TRAPPC3
-1.39172	-0.199131	0.063641	-0.644059	0.255259	+			+			1.48e-11	0.384543	0.483484	0.00176844	0.0931936	Q14258	TRIM25
-0.42371	0.0243196	-0.0508236	-0.0596303	-0.136379							0.0491875	0.824995	0.987676	0.87338	0.435459	Q13263;Q13263-2;M0R0K9;M0R3C0;M0R2I3	TRIM28
0.0949116	-0.12529	0.0923157	-0.125069	0.402613							0.446703	0.598167	0.383004	0.622995	0.00893964	Q9UPN9-2;Q9UPN9;H0Y612;E7EN20;O15164-2;O15164	TRIM33
-0.296563	-0.0320493	-0.116231	-0.321441	-0.182704							0.180647	0.92468	0.752668	0.136588	0.287393	O75962-5;O75962-2;O75962;E7EWP2;O75962-4;E7EPJ7;F5H228;O60229-3;C9IZQ6;O60229-2;H7BXZ5;O60229;J3QSW6	TRIO
-0.37856	-0.215211	-0.012621	-0.218221	-0.137196							0.0811783	0.345096	0.807112	0.334769	0.432517	Q14669-4;Q14669;Q14669-2;Q14669-3;H7C2Y1	TRIP12
-0.150745	0.0182068	0.0867158	0.111165	-0.108223							0.53636	0.854355	0.401553	0.294491	0.543657	Q15645;H0YAL2;Q15645-2	TRIP13
-0.315693	0.103464	-0.0801184	-0.316834	0.0866479							0.151777	0.479301	0.893408	0.14286	0.543017	Q15654;H7BZE2	TRIP6
-0.671531	-0.218649	-0.47277	-0.416673	0.0968015	+						0.00141599	0.33701	0.0354279	0.0485953	0.501123	Q9UI30;F5GX77;J3KNG5;F5GYQ2;M0R242	TRMT112
0.0604624	0.287768	0.0677764	0.0268	0.133169							0.586855	0.0657856	0.468166	0.678944	0.366195	P10155-3;Q5LJA0;P10155-4;P10155;P10155-2;H0Y9N5;G5E9R9	TROVE2
-0.382749	-0.295084	-0.11609	-0.389706	-0.0413577							0.0776337	0.188632	0.753204	0.0664747	0.843508	Q9Y4A5-2;F2Z2U4;Q9Y4A5;H0Y4W2;C9K0N1	TRRAP
-0.256735	-0.222734	-0.47304	-0.354981	-0.558198					+		0.253458	0.327561	0.0353097	0.0971353	0.000763697	P43897;F8W6R3;P43897-2;C9JT21;C9JG32;F8VPA7;P43897-4;F8VS27;P43897-3	TSFM
-0.148961	0.0510937	0.16092	-0.123591	0.185993							0.542187	0.699764	0.199461	0.628312	0.215341	F5H442;Q99816;Q99816-2;J3QRU6;J3QKS4	TSG101
0.238053	0.320889	0.00715237	0.0287177	0.105008							0.0959595	0.0410135	0.716956	0.668414	0.46856	E9PGT1;Q15631;H7C1D4;Q15631-2	TSN
-0.141176	0.0381551	-0.0662083	-0.0212186	-0.0783276							0.567969	0.7595	0.948792	0.957884	0.671542	Q99598;C4P0D6;C4P0D8;Q5VVQ1;C4P0D4;Q9NRI2	TSNAX;DISC1
-0.0867678	0.011925	0.0347368	0.0611539	-0.0135163							0.762474	0.884737	0.597729	0.501429	0.978667	Q2NL82;I3L1Q5;I3L4E8	TSR1
-0.396394	-0.548385	-0.257649	-1.35376	-0.202912				+			0.0669513	0.0127892	0.305627	1.7e-11	0.234938	Q16762;B1AH48	TST
0.0788831	0.061638	-0.132254	-0.0526181	0.212569							0.509438	0.652402	0.69248	0.901501	0.159206	Q13630;E9PLH9;E9PP14;E9PKL9;E9PP60;H0YE90;H0YCP7	TSTA3
0.125188	0.176131	-0.0267855	0.147242	0.137438							0.341047	0.248529	0.873389	0.186964	0.351994	Q6PGP7;D6RCE2	TTC37
-0.0893364	0.0295023	-0.057129	0.0515113	0.0492124							0.752819	0.800291	0.985093	0.548685	0.710954	Q14166	TTLL12
0.130206	0.152703	0.443395	0.216734	0.316899							0.325222	0.312508	0.00293781	0.065447	0.0384388	Q8WZ42-5;Q8WZ42-11;Q8WZ42-4;Q8WZ42-7;Q8WZ42-2;Q8WZ42;Q8WZ42-8;Q8WZ42-13;Q8WZ42-12;Q8WZ42-3;Q8WZ42-10;Q8WZ42-9;Q8WZ42-6	TTN
-0.00462402	0.0365104	0.0994299	0.021835	-0.034515							0.894651	0.767206	0.36021	0.706494	0.876457	Q71U36;Q71U36-2;Q13748;Q13748-2;F8VQQ4;Q6PEY2	TUBA1A;TUBA3C
-0.047085	0.00465956	0.139338	0.0391384	-0.028153							0.915445	0.920087	0.248547	0.612373	0.907285	F5H5D3;F8VRZ4;F8VWV9;F8VX09;A6NHL2-2;A6NHL2;F8VRK0;C9K0S6;F8VXZ7;H0YHV2;F8VRK1;Q9H853	TUBA1C
-0.154361	-0.142975	0.0755327	-0.0835157	-0.12725							0.524651	0.542477	0.440173	0.77899	0.469111	A8MUB1;P68366;C9JEV8;C9JQ00;C9JJQ8;C9JDS9;C9JDL2	TUBA4A
0.0794975	0.153286	0.0816804	0.108223	0.0511631							0.506951	0.310792	0.418684	0.304797	0.701749	Q5JP53;P07437;Q5ST81;E9PBJ4;I3L2F9;A6NNZ2;A6NKZ8;Q9H4B7;CON__ENSEMBL:ENSBTAP00000025008	TUBB
-0.0138731	0.0654622	0.16337	0.027508	0.0425743							0.940995	0.635553	0.194372	0.675049	0.742587	Q9BVA1	TUBB2B
-0.122499	-0.373421	0.0288803	-0.135776	-0.0978106							0.632101	0.0933461	0.622289	0.585086	0.586811	Q13509;A8K854;G3V2A3;G3V5W4;G3V2R8;G3V3R4;G3V2N6;G3V542;G3V3J6;G3V3W7	TUBB3
-0.0144341	0.0742656	0.0928163	0.0224745	-0.00821782							0.943814	0.597487	0.381371	0.702923	0.995257	P68371;M0R2D3;M0QY85;M0R0X0;M0QY37;M0QX14;M0QZL7;M0R2T4	TUBB4B
-0.06048	-0.159251	0.197614	-0.0367775	0.0110948							0.86316	0.493616	0.132901	0.965431	0.897704	Q9BUF5;K7ESM5;K7EL29;K7ES63;K7EN98;K7ESQ3;K7EQT3;K7EJ64;K7ERA8;K7EJZ4;K7EPE5	TUBB6
-0.336756	-0.284177	-0.165329	-0.111072	-0.123033							0.124208	0.206214	0.574532	0.674089	0.485129	Q3ZCM7;F5H0I4;Q5SQY0	TUBB8
-0.490416	-0.310772	-0.111337	-0.243839	-0.0461984							0.0216454	0.165317	0.771375	0.273683	0.820361	Q9NRH3;P23258;K7EIS0;K7EKE5	TUBG2;TUBG1
-0.297679	-0.290621	-0.0312088	-0.242669	-0.0263079							0.178857	0.195687	0.894292	0.276294	0.916255	F2Z2B9;Q9BSJ2;Q9BSJ2-4;Q9BSJ2-3;B3KTU7;R4GMM4	TUBGCP2
0.0187338	0.146199	0.332393	0.266577	0.0364681							0.779546	0.33204	0.0209081	0.0266229	0.772076	Q96CW5-2;Q96CW5;Q96CW5-3	TUBGCP3
-0.0767139	-0.0158482	-0.247817	-0.209253	-0.273622							0.800608	0.98453	0.329498	0.358084	0.104978	P49411;H3BNU3	TUFM
0.0492126	0.0774481	-0.124951	-0.0921248	-0.00294614							0.636667	0.583985	0.719697	0.745676	0.96856	Q12792;Q12792-4;Q12792-3;F8VS81;F8VRG3;F8W1Q9	TWF1
-0.170857	-0.223079	-0.386912	-0.440087	-0.0854661							0.472948	0.326771	0.0943685	0.036528	0.639934	Q6IBS0;D6RG15	TWF2
0.0949792	-0.0361486	0.153611	-0.0231232	0.186881							0.446448	0.909591	0.215224	0.969299	0.213262	P10599;P10599-2	TXN
-0.324383	0.0648829	-0.206445	-0.155751	-0.238868							0.139886	0.638094	0.442714	0.517383	0.159089	O95881	TXNDC12
-0.0331783	-0.0588636	0.17106	-0.189993	0.119423							0.970115	0.826713	0.179017	0.411512	0.414302	Q9BRA2;I3L0K2;I3L3M7;I3L2R6	TXNDC17
-0.203211	-0.0815069	-0.0271162	-0.0235117	0.133235							0.380191	0.745975	0.874949	0.971629	0.365973	Q86UY0;Q8NBS9;Q8NBS9-2	TXNDC5
-0.448302	-0.564627	-0.282877	-0.0452825	-0.165499							0.0367561	0.0103198	0.24974	0.931052	0.337865	Q8TB70;O14530;F8WBV5;G3XAJ4;F8WCJ3;B8ZZX4	TXNDC9
-0.227996	-0.0646836	-0.0649326	-0.203909	-0.046623							0.317311	0.805748	0.953888	0.372452	0.818337	O43396;K7ER96;G3V1K0;K7EML9;K7EKG2;K7EPB7;K7EME7	TXNL1
0.102188	0.549275	0.32671	0.404413	0.301705		+		+			0.419743	0.000567458	0.0228689	0.00113986	0.0484186	B7Z2S5;Q16881-4;E7ESI6;Q16881-3;B7Z904;Q16881;E9PIR7;B2R5P6;Q16881-5;E2QRB9;Q16881-2;E9PNQ6;E7EW10;Q16881-6;F5H780;E9PMY9;E9PKD3;E9PIZ5;E9PLT3;E9PKI4;E9PQI3;E9PRI8;E9PJU2;E7EWK1;F5H1L4;E7ENA2;Q9NNW7-2;D3YTF8;F5H2V0;D3YTF9;Q9NNW7	TXNRD1
0.116831	0.0686364	-0.0715956	-0.0780305	-0.0506593							0.368479	0.621709	0.927298	0.800433	0.799166	Q01081-2;Q01081;M0QYK5;Q01081-3;M0R2N4;Q01081-4;Q8WU68-3;Q8WU68-2;Q8WU68;K7EJH3;K7EJM7;K7ERY8;K7EPL9	U2AF1;U2AF1L4
0.0470497	0.025773	-0.0988685	0.0214799	0.0133694							0.646445	0.818048	0.819616	0.70848	0.886287	P26368-2;P26368;K7ENG2;K7ELP8	U2AF2
-0.000743156	-0.099054	-0.152123	-0.0132906	0.00804934							0.875303	0.685225	0.620493	0.910485	0.913023	O15042-2;O15042;E7ET15;O15042-3;C9JB80;E7EW00;H0Y8D9;C9JDJ7;C9J5L1;H7C4V2	U2SURP
0.267925	0.117562	-0.0828509	-0.316043	-0.563529					+		0.0638266	0.427165	0.882581	0.143958	0.000678043	H0YNH8;Q9BZF9-2;Q9BZF9;F5H2B9;H0YN48;H0YMI1	UACA
-0.245523	-0.188069	0.0460021	0.0426443	-0.092471							0.277216	0.413219	0.551769	0.593997	0.609539	Q16222-3;Q16222;Q16222-2;B1AR80	UAP1
-0.0139604	0.013641	0.000886986	-0.0352539	-0.00140733							0.941434	0.876419	0.745165	0.971598	0.960772	P22314;Q5JRR6;Q5JRR9;Q5JRS0;Q5JRS2;Q5JRS1;Q5JRS3	UBA1
-0.0161472	-0.0691037	-0.159815	-0.00961865	-0.0821101							0.952427	0.789917	0.593528	0.888628	0.654717	Q9UBT2;B3KWB9;K7EPL2;K7ESK7;K7ES38	UBA2
0.160404	0.0836559	0.16221	0.139535	0.151534							0.24021	0.558066	0.19677	0.20707	0.307621	A0AVT1;A0AVT1-2;H0Y8S8;A0AVT1-3;A0AVT1-4	UBA6
-0.240912	-0.417242	-0.28766	-0.742844	-0.157826				+			0.287413	0.0599351	0.240008	0.000285469	0.362109	A6NCA8;F5H2U4;Q5T6F2;A2A306;E7EWG4;Q5JV03;A2A305;Q5JV08	UBAP2
-0.226172	-0.207761	-0.166333	-0.197559	0.037101							0.321691	0.363041	0.571107	0.389983	0.769004	Q14157-5;Q14157-4;Q14157-1;Q14157-3;F8W726;Q14157;Q5VU77;Q5VU81;Q5VU80;Q5VU79;Q5VU78;H0Y5H6;H7C2T8	UBAP2L
-0.410131	-0.271183	-0.0759458	-0.0680447	0.0899727							0.0574498	0.228679	0.909979	0.839848	0.529109	P61077;P61077-2;D6RAW0;D6RA11;D6RFM0;P62837-2;D6RAH7;H9KV45;P62837;P61077-3;D6R9F6;D6R933;D6RGD0;D6R980;D6RIZ3	UBE2D3;UBE2D2
-0.698389	-0.0192288	-0.300004	-0.213655	0.336169	+						0.00088715	0.972023	0.21613	0.346515	0.0283438	H7C4M9;C9JZG9;C9JZY6;P62256-2;P62256;C9J8Q9	UBE2H
-0.036918	-0.127802	-0.097255	-0.0560937	-0.202564							0.955389	0.5901	0.825913	0.887546	0.235781	H3BQQ9;P63279;B0QYN7;H3BPC4;H3BRD1	UBE2I
0.0522211	0.023518	-0.102163	-0.0740842	0.055397							0.623172	0.828832	0.806794	0.815955	0.681922	B4DIZ2;P61086;D6RDM7;P61086-3;P61086-2;D6RFX1	UBE2K
0.0280033	-0.0671149	-0.129355	-0.0991621	0.0174801							0.735031	0.79703	0.703238	0.718791	0.865716	P68036-2;P68036;P68036-3	UBE2L3
0.070252	0.344317	-0.0522441	0.0529027	0.0816123							0.545037	0.028717	0.99446	0.541733	0.564422	P61081;M0QX69;M0QYI6	UBE2M
0.15056	0.0697022	-0.100005	-0.00355341	0.0724488							0.266008	0.617091	0.815189	0.852719	0.604385	P61088;F8VSD4;F8VQQ8;F8VV71;Q5JXB2;F8VZ29	UBE2N;UBE2NL
-0.374664	-0.28293	-0.313638	0.0266443	-0.0725889							0.0845922	0.208297	0.191801	0.679801	0.697384	Q9C0C9;K7ES11;K7EQ12	UBE2O
-0.0500842	0.0249153	-0.00975664	-0.0589463	0.0215295							0.903698	0.822146	0.79386	0.876117	0.845539	Q13404;Q13404-7;Q13404-2;Q13404-1;G3V2F7;Q13404-8;Q13404-6;E5RIF1;D6RG00	UBE2V1;TMEM189
-0.0787313	0.0274655	-0.166745	-0.0083485	0.125453							0.792915	0.809978	0.5697	0.881087	0.392754	Q15819;G3V113;H0YBP9;H0YBX6	UBE2V2
0.125519	-0.084265	0.17705	0.0529235	0.204328							0.339989	0.736309	0.167693	0.541629	0.175283	Q9H832-2;Q9H832;I3L4C5	UBE2Z
0.0419438	0.169476	-0.0372067	0.108156	0.0596323							0.669768	0.265692	0.922752	0.305034	0.662306	Q14139;Q14139-2;B7Z7P0	UBE4A
-0.638883	-0.461363	-0.141231	-0.343156	0.0397491							0.00244501	0.0369852	0.65956	0.10985	0.756187	O95155-3;O95155-2;O95155;K7EP75	UBE4B
-0.0860862	0.0641931	-0.106513	0.13284	-0.031452							0.765042	0.641124	0.789943	0.225775	0.891279	Q9UMX0;Q9UMX0-2;H0YDS0;H0YEZ9	UBQLN1
-0.0659894	0.166008	0.0765591	-0.0593897	7.93e-05							0.841814	0.274951	0.436542	0.874342	0.953252	Q5T4S7-3;Q5T4S7-4;Q5T4S7;Q5T4S7-2;Q5T4S7-5;B4DYV5;B4DPF6;Q5T4S7-6;Q5TBN9	UBR4
-0.138902	-0.131139	-0.371226	-0.520138	-0.128275							0.575607	0.57946	0.11091	0.0125097	0.465264	J3KMW7;O95071;E7EMW7;E7ET84;E5RFK7;H0YBB4;H0YAV7	UBR5
-0.138608	-0.203643	-0.208828	-0.260204	-0.233066							0.576598	0.373206	0.435646	0.238914	0.169885	P17480-2;E9PKP7;P17480;E9PMM2;E9PLT2;H0YDH7	UBTF
0.0453731	0.206956	-0.00547098	0.0661237	0.0508847							0.654067	0.179165	0.774144	0.477943	0.70306	E9PJ81;E9PRQ7;Q04323;Q04323-2	UBXN1
-0.0983202	0.128887	-0.167215	-0.428265	0.232047							0.719363	0.387785	0.568101	0.0422574	0.125668	Q92575;F8WB86;Q6PJ80;C9JLR4	UBXN4
0.00794176	0.122938	-0.101606	0.0424062	0.0359757							0.83229	0.40819	0.808959	0.595237	0.77447	P15374;Q5TBK7	UCHL3
-0.048263	0.196166	-0.0982662	-0.0628514	-0.0800727							0.910829	0.20159	0.821965	0.860513	0.663759	Q9Y5K5-2;Q9Y5K5-4;Q9Y5K5-3;Q9Y5K5;Q5LJA5;Q5LJA9;Q5LJB0;B4DW59;B7Z9U9;H0Y6Y4;H0Y4E0;H0Y636;H0Y4K0	UCHL5
0.229588	-0.138934	-0.168074	0.0354831	0.0894982							0.107111	0.55497	0.565185	0.631796	0.531083	Q9Y3C8	UFC1
-0.227844	-0.235883	-0.159202	-0.209412	-0.013094							0.317674	0.298325	0.595655	0.357663	0.980732	Q92890;Q92890-1;Q92890-3;A6NJ11;C9IZG3;C9J6N9;C9JNP9	UFD1L
0.177408	0.391383	0.0094116	0.187831	0.255138							0.199902	0.0132662	0.706875	0.104196	0.0933433	O94874;O94874-2;O94874-3	UFL1
0.163628	-0.566848	-0.0393993	0.0542234	0.322966							0.232158	0.0100174	0.933183	0.535175	0.0349732	P61960;H0Y614;P61960-2	UFM1
0.290189	0.324523	0.371113	0.00738937	0.135535							0.0461557	0.0388549	0.0110396	0.788746	0.358281	O60701;O60701-2;O60701-3;E7ER83;E7ETF4;E7EV97;E7ER95;D6RHF4;E9PBD2	UGDH
0.305387	0.0650897	-0.0864461	0.111232	0.0202							0.0366237	0.637186	0.868368	0.29426	0.852153	Q9NYU2-2;Q9NYU2;H7BZG0	UGGT1
0.102188	0.314174	0.238909	0.0630957	0.0309011							0.419743	0.0452701	0.0801213	0.492181	0.799252	Q16851;E7EUC7;C9J6Q0	UGP2
-0.696751	-1.73552	-0.915936	-0.922839	-0.526535	+	+	+	+		+	0.000913241	1.28e-15	1.52e-05	5.57e-06	0.00151635	Q96T88;Q96T88-2	UHRF1
-0.123764	-0.107749	-0.0297354	-0.0551116	-0.0480915							0.627662	0.655832	0.887321	0.891486	0.811349	P11172;P11172-3;P11172-2;E9PFD2;P11172-4;F2Z3P2;F2Z303;F8WDG4	UMPS
-0.585204	-0.559462	-0.368216	-0.276066	-0.0232918							0.00569482	0.0110546	0.114332	0.208305	0.930939	Q9H3U1-2;Q9H3U1;Q9H3U1-3	UNC45A
0.0416635	0.126709	0.19774	0.168385	0.0259572							0.671058	0.395184	0.132707	0.139244	0.823594	Q8IV45	UNC5CL
-0.0464442	-0.285653	0.231371	-0.190857	-0.0201722							0.917957	0.203767	0.0882217	0.409017	0.946151	Q92900-2;Q92900	UPF1
-0.127778	0.194591	0.0206979	-0.130942	0.00352306							0.613662	0.205027	0.657315	0.60207	0.935849	Q9HAU5;Q9HAU5-2	UPF2
-0.316825	-1.01718	-1.01656	-0.42342	-0.372281		+	+				0.150186	3.1e-06	1.36e-06	0.044816	0.0260167	P31930	UQCRC1
-0.352418	-1.16395	-1.21218	-0.513069	-0.486944		+	+				0.106369	9.05e-08	6.17e-09	0.0138341	0.00340227	P22695;H3BRG4;H3BSJ9;H3BP04;H3BUE4;H3BUI9	UQCRC2
-0.431092	-1.27476	-1.15927	-0.767757	-0.694169		+	+	+	+	+	0.0451305	4.66e-09	2.91e-08	0.000173601	2.68e-05	P47985;P0C7P4	UQCRFS1;UQCRFS1P1
-0.38693	-0.103682	-0.123285	-0.0453645	0.218347							0.0742215	0.669518	0.72596	0.930722	0.148618	O60287	URB1
-0.0780992	0.186184	0.113367	-0.0149004	0.254473							0.795323	0.2241	0.318084	0.920089	0.0941706	O60763;O60763-2;F5H4X1;F5GYR8;F5GZ76;H0Y7C0;REV__R4GMN2;REV__Q5VZ89-5;REV__Q5VZ89-6;REV__Q5VZ89;REV__R4GNB2;REV__R4GN35	USO1
-0.585778	-0.360675	-0.354916	-0.283114	-0.109024							0.00564552	0.105472	0.130455	0.195656	0.540404	Q14694;Q14694-3;Q14694-2;J3KT19;H3BQP1;H3BNS8;H3BQC6;H3BNA1;H3BVF1	USP10
-0.158896	-0.229974	-0.283404	-0.198676	-0.146947							0.510153	0.31124	0.248655	0.386863	0.398298	H7C5J3;Q92995-2;Q92995	USP13
-0.0107956	0.162532	0.0540844	0.12254	0.127039							0.925545	0.284452	0.519901	0.256853	0.387202	P54578-2;P54578;A6NJA2;B7Z4N8;J3QQT6;J3KS55	USP14
-0.110425	0.140347	0.0160826	0.072449	-0.124778							0.67513	0.350276	0.677415	0.448942	0.478465	Q9Y4E8-2;Q9Y4E8-3;E9PCQ3;Q9Y4E8;F8W0H4;Q9Y4E8-4;H0YI31;H0YH96;F8VZG8;H0YI26	USP15
-0.131938	0.174023	-0.122703	0.0959919	-0.00602862							0.599303	0.25388	0.728149	0.35019	0.984168	B7WPF4;Q9UPU5	USP24
0.00445109	0.0511633	-0.0146161	0.0373822	0.438719							0.849525	0.699448	0.816375	0.621672	0.00446081	Q53GS9;Q53GS9-2;B9A018;Q53GS9-3;F8WC91	USP39
-0.166883	-0.353459	-0.164707	0.13888	-0.0254561							0.48514	0.112872	0.576663	0.208849	0.920399	Q96K76-2;E9PM46;Q96K76;Q96K76-3	USP47
-0.105	0.0714195	-0.0978724	-0.0342194	-0.0558837							0.694827	0.60968	0.823502	0.975786	0.774532	P45974-2;P45974;F5H571	USP5
-0.0917481	-0.0229546	-0.0555464	-0.00114018	-0.0676969							0.743789	0.958247	0.991426	0.838512	0.719695	F5H8E5;B7Z815;Q93009;H3BND8;F5H2X1;I3L2D8	USP7
-0.336592	0.0877344	-0.0618045	-0.203909	0.0899727							0.124407	0.541347	0.966391	0.372452	0.529109	P40818;B4DKA8;H0YLH2;H0YM47;H0YNL5;H0YKV1	USP8
-0.15967	0.102927	-0.116504	0.00608257	-0.0110281							0.507703	0.481354	0.751626	0.796321	0.990834	Q93008-1;Q93008;O00507;O00507-2;E9PFG1	USP9X;USP9Y
-0.248991	-0.144401	-0.0710499	-0.158888	-0.226594							0.269712	0.538101	0.929473	0.50713	0.182563	Q9BVJ6-3;Q9BVJ6;F8WD00;Q5TAP6	UTP14A
0.0067647	-0.216015	0.107085	0.239581	-0.195219							0.838093	0.343193	0.336655	0.0440095	0.254046	O75691	UTP20
-0.148793	-0.184384	-0.290506	-0.104186	-0.135214							0.542737	0.423046	0.234343	0.699808	0.439675	P46939;Q5T097;H0Y337;Q5T098;Q5SYY1;Q5JT45;Q5JT44;Q4G0X0	UTRN
-0.218397	0.212134	-0.126951	-0.0850681	0.220144							0.340807	0.169086	0.712208	0.77295	0.145437	Q08AM6;H3BUU8	VAC14
0.240498	0.0688152	-0.0167966	0.065848	0.000137064							0.0929181	0.620933	0.826529	0.47923	0.95296	Q9P0L0;Q9P0L0-2;J3QKM9	VAPA
-0.0452378	0.0340043	0.0517201	-0.040215	0.074574							0.922689	0.778992	0.529125	0.951524	0.595004	O95292;E5RK64;O95292-2	VAPB
0.293665	0.276973	0.12981	0.178237	0.154259							0.0438087	0.0761372	0.272709	0.120496	0.29949	P26640;B0V043;Q5SP20;B4DZ61;B0V044;A2ABF4;H0Y426	VARS
0.12148	0.194465	0.207018	-0.0265357	0.0801119							0.353054	0.205304	0.118982	0.989767	0.570878	P50552;K7ENL7;K7ENR7;K7EIG8;K7EM16	VASP
0.252718	0.267895	0.195537	0.390337	0.275126				+			0.0788551	0.0858377	0.136139	0.00164577	0.0710863	Q99536;B4DPX4;B0AZP7;K7ERT7;K7ESA3;K7ENX2;K7EM19;K7EJM4;K7ER81	VAT1
0.260026	-0.29996	0.0161469	-0.352437	0.161436							0.0713084	0.18114	0.677134	0.0997665	0.278766	P52735-3;P52735-2;P52735	VAV2
0.0134765	-0.0267782	0.0356942	0.108625	-0.0529323							0.80513	0.944122	0.593756	0.303377	0.788422	P61758;F5H2A7	VBP1
-0.140492	0.065917	0.268973	0.199876	-0.0129848							0.570262	0.633561	0.0536108	0.0862677	0.981265	P18206-2;P18206;Q5JQ13;B4DTM7;P18206-3	VCL
0.0432046	0.0826344	0.0151193	0.0107799	0.0268709							0.663979	0.562292	0.68164	0.769189	0.819082	P55072;C9IZA5;C9JUP7;E7EQM8	VCP
0.151599	0.0014563	0.0530419	-0.0682111	0.0797024							0.263197	0.935727	0.523958	0.839188	0.572646	P21796;C9JI87	VDAC1
0.0857645	0.139469	0.154259	-0.0145724	0.172103							0.481953	0.353064	0.21379	0.918131	0.249805	P45880;P45880-2;P45880-1;B4DKM5;Q5JSD2;Q5JSD1;A2A3S1	VDAC2
-0.0179647	0.01025	0.0303361	-0.168188	-0.261371							0.96157	0.892869	0.616143	0.477377	0.122085	Q9Y277;Q9Y277-2;F5H740;E5RFP6;E5RJN6;E5RHZ6;E5RK27;E5RHE1;E5RFL1	VDAC3
-0.168698	0.037312	0.294371	0.139273	0.0095693							0.479549	0.763447	0.0373412	0.207781	0.905373	P08670;B0YJC4;B0YJC5;Q5JVS8;H7C5W5;P41219;P41219-2;F8W835;Q16352;B4DIR1;K7ELP4;K7EKH6;K7EKH9;Q8N1N4-2;Q8N1N4;CON__Q8N1N4-2;CON__Q7RTT2;P07196;P12036-2;P12036	VIM
0.0363276	-0.0971623	-0.0547969	0.250355	0.318693							0.695795	0.691685	0.994425	0.0361693	0.0373849	Q3ZAQ7;Q3ZAQ7-2	VMA21
-0.0552765	0.253263	0.013498	0.239459	0.220082							0.883412	0.103553	0.688774	0.0441061	0.145546	Q9Y4B6-3;H0Y4P3;Q9Y4B6-2;Q9Y4B6	VPRBP
-0.208761	-0.0699364	-0.059961	-0.263534	-0.280457							0.365484	0.786944	0.973763	0.232238	0.0962957	Q709C8-4;Q709C8-2;Q709C8-3;Q709C8	VPS13C
-0.201858	0.0190613	-0.0931248	0.00918946	0.176706							0.383831	0.850237	0.842083	0.778346	0.237983	F5H4L7;O75436;G3V1N8;O75436-2;Q4G0F5	VPS26A
-0.275839	0.0142124	-0.182459	-0.114457	-0.0431255							0.216319	0.873652	0.517434	0.661583	0.835038	E9PR04;E9PI55;E9PQR7;E9PM90;Q9UK41;Q9UK41-2;E9PLM9	VPS28
-0.217751	-0.0951884	-0.287343	-0.179768	0.0610849							0.342427	0.69845	0.240644	0.441702	0.65563	Q9UBQ0;Q9UBQ0-2;F8VXU5	VPS29
-0.145286	0.168642	0.0205554	-0.0230133	0.0913952							0.554283	0.267899	0.657932	0.96864	0.523215	Q96QK1;I3L4S0;I3L4P4	VPS35
-0.0318355	0.0969229	-0.091971	-0.138648	-0.132333							0.975405	0.504622	0.846612	0.575104	0.450199	Q9NRW7;F5GYC3;F5H8K1;Q5T4Q0	VPS45
-0.0854966	-0.00948076	-0.202522	-0.0549617	-0.0158628							0.767266	0.989278	0.454497	0.892087	0.967197	O75351;Q6PIW4-2;Q6PIW4	VPS4B
-0.0107665	-0.0375323	-0.034478	0.0467285	-0.0558386							0.925399	0.904504	0.90979	0.572914	0.774744	Q9NP79;E7ETQ7;Q5TGM0	VTA1
-0.0185784	0.389897	-0.0292936	0.233581	0.14176							0.964659	0.0136093	0.885232	0.0489668	0.337978	P23381;P23381-2;H0YJP3;G3V3H8;G3V3Y5;G3V277;G3V423;G3V3P2;G3V227;G3V5U1;G3V456;G3V2Y7;G3V5W1;G3V3S7;G3V3X0;G3V2F2;G3V3R3;G3V4S4;G3V313;G3V339;G3V2C0;G3V4C7;G3V4N8;G3V5H5;P78534;G3V4A3;G3V4Q0;G3V4N0	WARS
0.298248	-0.0165631	-0.199297	-0.115652	-0.0348326							0.0408691	0.981884	0.464314	0.657189	0.874923	Q9Y6W5;Q9Y6W5-2;Q86VQ2;Q9UPY6	WASF2
-0.111781	0.018278	-0.115113	0.0613615	0.0553622							0.670242	0.854012	0.756928	0.500436	0.682084	F5H721;Q9Y2W2;F5H5G4	WBP11
-0.0181182	0.0609466	0.184661	0.243913	-0.0226175							0.962342	0.655468	0.154094	0.0407001	0.934225	O75083;O75083-3;D6RD66	WDR1
0.0728604	-0.0743651	-0.0291317	-0.126124	0.0806577							0.53415	0.771186	0.884466	0.619215	0.568526	Q9BZH6	WDR11
-0.0874881	0.0943712	0.00834347	0.086512	-0.00423328							0.759763	0.514687	0.711635	0.388174	0.975076	K7EIR0;Q9BV38;K7EML4	WDR18
0.238298	0.0883451	0.0911244	-0.0187538	0.0503276							0.0956515	0.538866	0.386905	0.943123	0.705687	Q8NI36;D6R922;D6RFM8	WDR36
-0.410515	-0.327765	-0.186418	-0.377313	0.205643							0.0572016	0.142586	0.504667	0.0763467	0.172641	Q9GZS3;H0YN81;H0YL19;H0YMF9;H3BQA8;H0YM76;H0YLA1	WDR61
-0.210513	-0.00414644	-0.0593671	0.0740944	0.097476							0.360917	0.963138	0.976139	0.441564	0.498402	B4DP38;Q9BQA1;H0Y711	WDR77
-0.326335	-0.279231	-0.303962	-0.566955	0.0201999							0.137316	0.214567	0.20885	0.00623564	0.852154	F5GWT4;Q9H4A3-2;Q9H4A3;Q9H4A3-5;Q9H4A3-6;F5H2M7;F6UYG0;H0YH68;K7ENT7;Q96J92-2;Q9Y3S1-3;C9JGD6;A6PVV2;Q96J92-3;Q96J92;Q9H4A3-4;F8W9F9;H0Y7T5;Q9Y3S1-2;Q9Y3S1-4;Q9Y3S1	WNK1
-0.280037	-0.103534	-0.219908	-0.365397	-0.0633263							0.208711	0.670016	0.403636	0.0869355	0.739833	F5H315;Q9HCS7	XAB2
0.0703206	0.225892	0.062398	0.0956544	0.185042							0.544749	0.144377	0.488141	0.3515	0.217587	Q5T6H7;Q9NQW7;Q9NQW7-3;Q9NQW7-2;G8JLB2;Q5T6H2;Q5T6H3	XPNPEP1
-0.0786779	0.0627227	-0.0210137	-0.0739323	-0.0217531							0.793118	0.647604	0.846247	0.816554	0.938439	O14980;C9JKM9;C9J673;C9IZS4;C9JQ02;C9JV99;F8WF71;C9JF49;C9IYM2;H7BZC5	XPO1
-0.164779	-0.152292	0.0625363	-0.0154472	-0.196996							0.491664	0.514215	0.487622	0.923354	0.249539	Q9HAV4;H0Y9I3;E2QRM3;H0Y3Q8;H0Y3W3	XPO5
0.0215507	-0.0627611	-0.0509582	0.022318	0.106817							0.765935	0.812659	0.988319	0.703796	0.46154	Q9UIA9;E9PEN8;E7ESC6;E5RIW1;H0YBE1	XPO7
-0.275219	-0.127668	-0.215052	-0.0230279	0.0681206							0.217459	0.590529	0.417488	0.968728	0.623692	O43592;F8WDU6;F5GZM3;F5GYW6	XPOT
0.125387	0.1131	0.00999208	-0.00217292	-0.0913177							0.340412	0.443297	0.704294	0.844586	0.614499	P13010;C9JZ81;H7C0H9	XRCC5
0.151924	0.135207	0.0305479	0.0312539	-0.0677649							0.262323	0.366808	0.615251	0.654588	0.719383	P12956;B1AHC9;B1AHC8;F5H1I8	XRCC6
-0.239651	-0.0196529	0.00532815	-0.199595	-0.118664							0.290245	0.970454	0.725131	0.384308	0.502032	Q9H0D6-2;B4DZC3;Q9H0D6	XRN2
-0.0276014	0.306671	-0.0243551	0.312375	0.151794							0.992093	0.0504617	0.86194	0.0104251	0.30684	P54577	YARS
-0.382993	-0.319712	-0.223744	-0.309896	-0.557433					+		0.0774307	0.153041	0.392892	0.152717	0.000776774	Q9Y2Z4;H0YHS6	YARS2
-0.101219	-0.0124317	0.0829751	-0.00919757	-0.0053334							0.708678	0.997173	0.414239	0.886127	0.980647	P67809;H0Y449;C9J5V9	YBX1
0.00763334	-0.0019634	0.00222718	0.0373893	0.258941							0.83381	0.952451	0.7391	0.621635	0.0887247	P16989-3;P16989;Q9Y2T7;H0YG22	YBX3
0.0471196	0.230633	0.072586	0.242816	0.232354							0.646128	0.136535	0.450693	0.0415176	0.125187	O15498;B4DR94;H7C3K7	YKT6
-0.229298	-0.258037	-0.327674	-0.259047	-0.251247							0.314208	0.253125	0.168924	0.241265	0.137803	H0YIQ2;P49750-3;P49750;P49750-4;H0YI23;F8VU51	YLPM1
0.626112	-0.0227274	0.216113	0.134773	-0.08804	+						3.87e-05	0.959087	0.106633	0.220255	0.628691	Q9Y5A9;Q9Y5A9-2	YTHDF2
0.0721745	0.106348	-0.0500842	-0.113106	-0.00536965							0.537002	0.46836	0.984144	0.666561	0.980831	P31946;Q4VY20;Q4VY19	YWHAB
0.151469	0.185993	0.0348497	0.0433444	0.0196308							0.263547	0.224546	0.59726	0.590358	0.854988	P62258;P62258-2;B4DJF2;I3L3T1;K7EM20;K7EIT4;I3L0W5	YWHAE
0.140975	-0.00915404	0.031748	0.0771061	0.06226							0.2929	0.987676	0.610208	0.428243	0.65025	P61981	YWHAG
0.135272	-0.0857646	0.13014	0.0775164	-0.126486							0.309738	0.731071	0.271848	0.426446	0.471991	Q04917;A2IDB2;F8WEB6;A2IDB1	YWHAH
0.017701	-0.0421448	-0.0371474	-0.0339905	-0.0879787							0.784555	0.887579	0.922471	0.976713	0.628958	P27348;E9PG15	YWHAQ
0.203828	0.210077	0.112033	0.1137	0.040682							0.147434	0.173037	0.321971	0.285796	0.751688	P63104;E7EX29;B0AZS6;E7ESK7;P63104-2;E7EX24;B7Z2E6;H0YB80;E9PD24;E7EVZ2;E5RIR4;E5RGE1	YWHAZ
0.00101675	0.127171	-0.177294	0.113034	0.439623							0.866553	0.393607	0.534334	0.288066	0.00438107	E9PBY7;E9PQ61;O75152	ZC3H11A
0.225028	0.0610158	-0.0851141	-0.0330971	0.24184							0.113531	0.655161	0.873629	0.980331	0.111028	H0YJA2;Q6PJT7-5;Q6PJT7-9;Q6PJT7-2;Q6PJT7;G3V3Y4;G3V5I6;G3V411;Q6PJT7-4;Q6PJT7-3;G3V256	ZC3H14
-0.196442	-0.152821	-0.102984	-0.137251	-0.136442							0.398612	0.512633	0.803606	0.57995	0.43523	Q8WU90;B4DMW2;H7C466;F8WB26	ZC3H15
-0.26343	-0.202705	-0.116676	-0.296208	-0.138862							0.239968	0.375546	0.750971	0.17367	0.42655	Q7Z2W4;Q7Z2W4-2;C9J6P4;Q7Z2W4-3;H7C5K1;Q7Z2W4-4;Q7Z2W4-5;G5E9U9;Q9H0J9	ZC3HAV1
-0.0245899	0.109361	0.0213518	-0.17656	0.396927							0.994934	0.457083	0.654487	0.451427	0.00993021	O95159;E9PQ47;E9PNY1;E9PJX1;E9PJ47;E9PMQ3;E9PQA5	ZFPL1
-0.042546	0.124791	0.247624	0.215119	-0.0834011							0.933257	0.401765	0.0715212	0.0672427	0.649014	Q96KR1;H0Y8W1	ZFR
0.225152	0.349648	0.393306	0.204203	0.181929							0.113353	0.0264116	0.00748834	0.0804708	0.22505	O75844	ZMPSTE24
[truncated: 10 more rows]
